# Supplementary material for: Supramolecular Self‐Assembly of Organic Cu(I) Iodides as Green and Recyclable Paper‐Based Customizable Large‐Area Flexible Film for Plant Grow Lighting and Plant Root X‐Ray Imaging
Source: Adv Sci (Weinh). 2025 Oct 5;12(48):e13081. doi: 10.1002/advs.202513081 (PMC12752624; doi:10.1002/advs.202513081)
Supplement: Supplementary file 2 — Supporting Information [file ADVS-12-e13081-s001.zip]

Archive with 3 entries (3 files):
- 1149292.cif
- 2489521.cif
- 2489522.cif
