# Supplementary material for: Supramolecular Self‐Assembly of Organic Cu(I) Iodides as Green and Recyclable Paper‐Based Customizable Large‐Area Flexible Film for Plant Grow Lighting and Plant Root X‐Ray Imaging
Source: Adv Sci (Weinh). 2025 Oct 5;12(48):e13081. doi: 10.1002/advs.202513081 (PMC12752624; doi:10.1002/advs.202513081)
Supplement: Supplementary file 2 — Supporting Information [file ADVS-12-e13081-s001.zip › 1149292.cif]

####################################################################### 
# 
# This file contains crystal structure data downloaded from the 
# Cambridge Structural Database (CSD) hosted by the Cambridge 
# Crystallographic Data Centre (CCDC).
# 
# Full information about CCDC data access policies and citation 
# guidelines are available at http://www.ccdc.cam.ac.uk/access/V1 
# 
# Audit and citation data items may have been added by the CCDC. 
# Please retain this information to preserve the provenance of 
# this file and to allow appropriate attribution of the data. 
# 
#######################################################################

data_EKIGIO
#This CIF has been generated from an entry in the Cambridge Structural Database
_database_code_depnum_ccdc_archive 'CCDC 1149292'
_database_code_CSD               EKIGIO
loop_
_citation_id
_citation_doi
_citation_year
1 10.1023/A:1020265726709 2002
_audit_creation_method           'Created from the CSD'
_audit_update_record             
;
2024-04-13 downloaded from the CCDC.
;
_database_code_NBS               819971
_chemical_formula_moiety         '(C12 H30 Ca1 O9 2+)n,n(Cu5 I7 2-)'
_chemical_name_systematic        
'catena-(Triaqua-(18-crown-6)-calcium hepta-iodo-penta-copper(i))'
_chemical_absolute_configuration unk
_diffrn_ambient_temperature      301
_exptl_crystal_density_diffrn    2.98
#These two values have been output from a single CSD field.
_refine_ls_R_factor_gt           0.0687
_refine_ls_wR_factor_gt          0.0687
_diffrn_radiation_probe          x-ray
_symmetry_cell_setting           orthorhombic
_symmetry_space_group_name_H-M   'P b c m'
_symmetry_Int_Tables_number      57
_space_group_name_Hall           '-P 2c 2b'
loop_
_symmetry_equiv_pos_site_id
_symmetry_equiv_pos_as_xyz
1 x,y,z
2 -x,-y,1/2+z
3 x,1/2-y,-z
4 -x,1/2+y,1/2-z
5 -x,-y,-z
6 x,y,1/2-z
7 -x,1/2+y,z
8 x,1/2-y,1/2+z
_cell_length_a                   10.648(2)
_cell_length_b                   14.444(5)
_cell_length_c                   22.674(6)
_cell_angle_alpha                90
_cell_angle_beta                 90
_cell_angle_gamma                90
_cell_volume                     3487.25
_exptl_crystal_colour            colorless
_exptl_crystal_description       prism
_cell_formula_units_Z            4
loop_
_atom_site_label
_atom_site_type_symbol
_atom_site_fract_x
_atom_site_fract_y
_atom_site_fract_z
Ca1 Ca 1.7260(3) 0.2500 0.5000
O1 O 1.7598(9) 0.0938(7) 0.5476(4)
C1 C 1.7861(17) 0.0162(10) 0.5070(7)
C2 C 1.6855(15) 0.0138(11) 0.4599(7)
O2 O 1.6824(10) 0.1046(7) 0.4341(4)
C3 C 1.5975(15) 0.1119(11) 0.3852(7)
C4 C 1.6377(19) 0.1944(11) 0.3502(6)
O3 O 1.6352(10) 0.2724(7) 0.3898(4)
C5 C 1.6757(16) 0.3547(11) 0.3612(6)
C6 C 1.6792(18) 0.0696(11) 0.5941(7)
O4 O 1.9064(11) 0.2861(9) 0.5618(6)
O5 O 1.5057(13) 0.2500 0.5000
C6B C 1.6792(18) 0.4304(11) 0.4059(7)
O1B O 1.7598(9) 0.4062(7) 0.4524(4)
C1B C 1.7861(17) 0.4838(10) 0.4930(7)
C2B C 1.6855(15) 0.4862(11) 0.5401(7)
O2B O 1.6824(10) 0.3954(7) 0.5659(4)
C3B C 1.5975(15) 0.3881(11) 0.6148(7)
C4B C 1.6377(19) 0.3056(11) 0.6498(6)
O3B O 1.6352(10) 0.2276(7) 0.6102(4)
C5B C 1.6757(16) 0.1453(11) 0.6388(6)
O4B O 1.9064(11) 0.2139(9) 0.4382(6)
I1 I 1.02017(9) 0.50515(7) 0.14887(4)
I2 I 1.35423(13) 0.39688(11) 0.2500
I3 I 1.01782(12) 0.75648(9) 0.2500
I4 I 1.22903(9) 0.25200(7) 0.09425(4)
I5 I 0.67276(12) 0.57470(10) 0.2500
Cu1 Cu 0.9525(5) 0.5636(3) 0.2500
Cu2 Cu 1.1510(2) 0.36324(18) 0.18375(11)
Cu3 Cu 0.7218(8) 0.7315(4) 0.2930(3)
Cu4 Cu 0.8323(5) 0.6715(4) 0.31120(18)
I1E I 1.02017(9) 0.50515(7) 0.35113(4)
Cu2E Cu 1.1510(2) 0.36324(18) 0.31625(11)
Cu3E Cu 0.7218(8) 0.7315(4) 0.2070(3)
Cu4E Cu 0.8323(5) 0.6715(4) 0.18880(18)
I4C I 0.77097(9) 0.75200(7) 0.40575(4)
Cu3C Cu 1.2782(8) 0.2315(4) 0.2070(3)
Cu3F Cu 1.2782(8) 0.2315(4) 0.2930(3)
Cu2C Cu 0.8490(2) 0.86324(18) 0.31625(11)
Cu2F Cu 0.8490(2) 0.86324(18) 0.18375(11)
Cu4C Cu 1.1677(5) 0.1715(4) 0.18880(18)
I3C I 0.98218(12) 0.25648(9) 0.2500
I2C I 0.64577(13) 0.89688(11) 0.2500
I4E I 1.22903(9) 0.25200(7) 0.40575(4)
Cu4F Cu 1.1677(5) 0.1715(4) 0.31120(18)
I4F I 0.77097(9) 0.75200(7) 0.09425(4)

#END
