# Supplementary material for: Supramolecular Self‐Assembly of Organic Cu(I) Iodides as Green and Recyclable Paper‐Based Customizable Large‐Area Flexible Film for Plant Grow Lighting and Plant Root X‐Ray Imaging
Source: Adv Sci (Weinh). 2025 Oct 5;12(48):e13081. doi: 10.1002/advs.202513081 (PMC12752624; doi:10.1002/advs.202513081)
Supplement: Supplementary file 2 — Supporting Information [file ADVS-12-e13081-s001.zip › 2489521.cif]

data_mo_241208ysj_0m
_audit_creation_date               2024-12-13
_audit_creation_method
;
Olex2 1.5
(compiled 2024.02.16 svn.r378c4104 for OlexSys, GUI svn.r6928)
;
_shelx_SHELXL_version_number       '2019/2'
_audit_contact_author_address      ?
_audit_contact_author_email        ?
_audit_contact_author_name         ''
_audit_contact_author_phone        ?
_publ_contact_author_id_orcid      ?
_publ_section_references
;
D. Kratzert, I. Krossing, (2018), J. Appl. Cryst. 51, 928-934.

Dolomanov, O.V., Bourhis, L.J., Gildea, R.J, Howard, J.A.K. & Puschmann, H.
 (2009), J. Appl. Cryst. 42, 339-341.

Kratzert, D., Holstein, J.J. & Krossing, I. (2015). J. Appl. Cryst. 48, 933-938.

Sheldrick, G.M. (2015). Acta Cryst. A71, 3-8.

Sheldrick, G.M. (2015). Acta Cryst. C71, 3-8.
;
_chemical_name_common              ?
_chemical_name_systematic          ?
_chemical_formula_moiety           'Cu4 I6, C16 H36 Ca N2 O8, C10 H20 O5'
_chemical_formula_sum              'C26 H56 Ca Cu4 I6 N2 O13'
_chemical_formula_weight           1660.36
_chemical_melting_point            ?
loop_
  _atom_type_symbol
  _atom_type_description
  _atom_type_scat_dispersion_real
  _atom_type_scat_dispersion_imag
  _atom_type_scat_source
 'C' 'C' 0.0033 0.0016 'International Tables Vol C Tables 4.2.6.8 and 6.1.1.4'
 'H' 'H' 0.0000 0.0000 'International Tables Vol C Tables 4.2.6.8 and 6.1.1.4'
 'Ca' 'Ca' 0.2262 0.3064 'International Tables Vol C Tables 4.2.6.8 and 6.1.1.4'
 'Cu' 'Cu' 0.3201 1.2651 'International Tables Vol C Tables 4.2.6.8 and 6.1.1.4'
 'I' 'I' -0.4742 1.8119 'International Tables Vol C Tables 4.2.6.8 and 6.1.1.4'
 'N' 'N' 0.0061 0.0033 'International Tables Vol C Tables 4.2.6.8 and 6.1.1.4'
 'O' 'O' 0.0106 0.0060 'International Tables Vol C Tables 4.2.6.8 and 6.1.1.4'

_shelx_space_group_comment
;
The symmetry employed for this shelxl refinement is uniquely defined
by the following loop, which should always be used as a source of
symmetry information in preference to the above space-group names.
They are only intended as comments.
;
_space_group_crystal_system        'monoclinic'
_space_group_IT_number             14
_space_group_name_H-M_alt          'P 1 21/c 1'
_space_group_name_Hall             '-P 2ybc'
loop_
  _space_group_symop_operation_xyz
 'x, y, z'
 '-x, y+1/2, -z+1/2'
 '-x, -y, -z'
 'x, -y-1/2, z-1/2'

_cell_length_a                     10.5377(4)
_cell_length_b                     16.2326(5)
_cell_length_c                     29.1262(11)
_cell_angle_alpha                  90
_cell_angle_beta                   92.6150(10)
_cell_angle_gamma                  90
_cell_volume                       4977.0(3)
_cell_formula_units_Z              4
_cell_measurement_reflns_used      7421
_cell_measurement_temperature      273.15
_cell_measurement_theta_max        21.71
_cell_measurement_theta_min        2.44
_shelx_estimated_absorpt_T_max     0.606
_shelx_estimated_absorpt_T_min     0.403
_exptl_absorpt_coefficient_mu      5.560
_exptl_absorpt_correction_T_max    0.7457
_exptl_absorpt_correction_T_min    0.5980
_exptl_absorpt_correction_type     multi-scan
_exptl_absorpt_process_details
;
SADABS-2016/2 (Bruker,2016/2) was used for absorption correction.
wR2(int) was 0.1016 before and 0.0773 after correction.
The Ratio of minimum to maximum transmission is 0.8019.
The \l/2 correction factor is Not present.
;
_exptl_absorpt_special_details     ?
_exptl_crystal_colour              ?
_exptl_crystal_density_diffrn      2.216
_exptl_crystal_density_meas        ?
_exptl_crystal_density_method      ?
_exptl_crystal_description         block
_exptl_crystal_F_000               3136
_exptl_crystal_size_max            0.2
_exptl_crystal_size_mid            0.15
_exptl_crystal_size_min            0.1
_exptl_transmission_factor_max     ?
_exptl_transmission_factor_min     ?
_diffrn_reflns_av_R_equivalents    0.0932
_diffrn_reflns_av_unetI/netI       0.0770
_diffrn_reflns_Laue_measured_fraction_full  0.999
_diffrn_reflns_Laue_measured_fraction_max  0.996
_diffrn_reflns_limit_h_max         14
_diffrn_reflns_limit_h_min         -13
_diffrn_reflns_limit_k_max         21
_diffrn_reflns_limit_k_min         -21
_diffrn_reflns_limit_l_max         35
_diffrn_reflns_limit_l_min         -38
_diffrn_reflns_number              58500
_diffrn_reflns_point_group_measured_fraction_full  0.999
_diffrn_reflns_point_group_measured_fraction_max  0.996
_diffrn_reflns_theta_full          25.242
_diffrn_reflns_theta_max           28.301
_diffrn_reflns_theta_min           1.935
_diffrn_ambient_temperature        273.15
_diffrn_detector_area_resol_mean   ?
_diffrn_measured_fraction_theta_full  0.999
_diffrn_measured_fraction_theta_max  0.996
_diffrn_measurement_device_type    'Bruker APEX-II CCD'
_diffrn_measurement_method         '\f and \w scans'
_diffrn_radiation_type             MoK\a
_diffrn_radiation_wavelength       0.71073
_diffrn_source                     ?
_diffrn_source_current             1.4
_diffrn_source_power               0.07
_diffrn_source_voltage             50.0
_diffrn_standards_number           0
_reflns_Friedel_coverage           0.000
_reflns_Friedel_fraction_full      .
_reflns_Friedel_fraction_max       .
_reflns_number_gt                  6317
_reflns_number_total               12331
_reflns_special_details
;
 Reflections were merged by SHELXL according to the crystal
 class for the calculation of statistics and refinement.
 
 _reflns_Friedel_fraction is defined as the number of unique
 Friedel pairs measured divided by the number that would be
 possible theoretically, ignoring centric projections and
 systematic absences.
;
_reflns_threshold_expression       'I > 2\s(I)'
_computing_cell_refinement         'SAINT V8.40B (?, 2016)'
_computing_data_collection         ?
_computing_data_reduction          'SAINT V8.40B (?, 2016)'
_computing_molecular_graphics      'Olex2 1.5 (Dolomanov et al., 2009)'
_computing_publication_material    'Olex2 1.5 (Dolomanov et al., 2009)'
_computing_structure_refinement    'SHELXL 2019/2 (Sheldrick, 2015)'
_computing_structure_solution      'SHELXT 2018/2 (Sheldrick, 2018)'
_refine_diff_density_max           2.080
_refine_diff_density_min           -1.226
_refine_diff_density_rms           0.170
_refine_ls_extinction_coef         .
_refine_ls_extinction_method       none
_refine_ls_goodness_of_fit_ref     1.032
_refine_ls_hydrogen_treatment      constr
_refine_ls_matrix_type             fullcycle
_refine_ls_number_parameters       541
_refine_ls_number_reflns           12331
_refine_ls_number_restraints       349
_refine_ls_R_factor_all            0.1293
_refine_ls_R_factor_gt             0.0622
_refine_ls_restrained_S_all        1.021
_refine_ls_shift/su_max            0.000
_refine_ls_shift/su_mean           0.000
_refine_ls_structure_factor_coef   Fsqd
_refine_ls_weighting_details      
 'w=1/[\s^2^(Fo^2^)+(0.0627P)^2^+20.9478P] where P=(Fo^2^+2Fc^2^)/3'
_refine_ls_weighting_scheme        calc
_refine_ls_wR_factor_gt            0.1449
_refine_ls_wR_factor_ref           0.1815
_refine_special_details            ?
_olex2_refinement_description
;
1. Fixed Uiso
 At 1.2 times of:
  All C(H) groups, All C(H,H) groups
 At 1.5 times of:
  All C(H,H,H) groups, All O(H,H) groups
2. Restrained distances
 C1A-O11
 1.22 with sigma of 0.02
 C1B-O11
 1.22 with sigma of 0.02
 C1A-N1
 1.36 with sigma of 0.02
 C1B-N1
 1.36 with sigma of 0.02
 N1-C2A
 1.45 with sigma of 0.02
 N1-C2B
 1.45 with sigma of 0.02
 N1-C3A
 1.46 with sigma of 0.02
 N1-C3B
 1.46 with sigma of 0.02
 O4-C7
 2.357 with sigma of 0.001
 C1A-C2A
 2.46 with sigma of 0.04
 C1B-C2B
 2.46 with sigma of 0.04
 C1A-C3A
 2.45 with sigma of 0.04
 C1B-C3B
 2.45 with sigma of 0.04
 C1-C2 \\sim C3-C4 \\sim C5-C6 \\sim C7-C8 \\sim C9-C10
 with sigma of 0.0001
 N1-C2A \\sim N1-C3A
 with sigma of 0.02
 N1-C2B \\sim N1-C3B
 with sigma of 0.02
 C18-C17 \\sim C19-C20 \\sim C11-C12 \\sim C14-C13 \\sim C16-C15
 with sigma of 0.0001
3. Restrained planarity
 C1A, O11, N1, C2A, C3A, C1B, C2B, C3B
 with sigma of 0.1
4. Uiso/Uaniso restraints and constraints
C2 \\sim O2 \\sim C5 \\sim C4 \\sim C6 \\sim C3 \\sim O3 \\sim O1 \\sim C7
\\sim O4 \\sim C8 \\sim C1 \\sim C9 \\sim O5 \\sim C10: within 2A with sigma of
0.001 and sigma for terminal atoms of 0.0002 within 2A
C1A \\sim O11 \\sim N1 \\sim C2A \\sim C3A \\sim C1B \\sim C2B \\sim C3B:
within 2A with sigma of 0.04 and sigma for terminal atoms of 0.08 within 2A
5. Rigid body (RIGU) restrains
 C2, O2, C5, C4, C6, C3, O3, O1, C7, O4, C8, C1, C9, O5, C10
 with sigma for 1-2 distances of 0.001 and sigma for 1-3 distances of 0.0001
 C1A, O11, N1, C2A, C3A, C1B, C2B, C3B
 with sigma for 1-2 distances of 0.004 and sigma for 1-3 distances of 0.004
6. Others
 Sof(Cu1B)=Sof(Cu3B)=Sof(Cu4B)=Sof(Cu2B)=1-FVAR(1)
 Sof(Cu3A)=Sof(Cu4A)=Sof(Cu2A)=Sof(Cu1A)=FVAR(1)
 Sof(C1B)=Sof(H1B)=Sof(C3B)=Sof(H3BA)=Sof(H3BB)=Sof(H3BC)=Sof(C2B)=Sof(H2BA)=
 Sof(H2BB)=Sof(H2BC)=1-FVAR(2)
 Sof(C1A)=Sof(H1A)=Sof(C2A)=Sof(H2AA)=Sof(H2AB)=Sof(H2AC)=Sof(C3A)=Sof(H3AA)=
 Sof(H3AB)=Sof(H3AC)=FVAR(2)
7.a Rotating group:
 O13(H13A,H13B)
7.b Secondary CH2 refined with riding coordinates:
 C17(H17A,H17B), C18(H18A,H18B), C20(H20A,H20B), C19(H19A,H19B), C15(H15A,
 H15B), C16(H16A,H16B), C13(H13C,H13D), C12(H12A,H12B), C14(H14A,H14B),
 C11(H11A,H11B), C5(H5A,H5B), C6(H6A,H6B), C4(H4A,H4B), C3(H3A,H3B), C8(H8A,
 H8B), C1(H1C,H1D), C7(H7A,H7B), C2(H2A,H2B), C10(H10A,H10B), C9(H9A,H9B)
7.c Aromatic/amide H refined with riding coordinates:
 C23(H23), C1A(H1A), C1B(H1B)
7.d Idealised Me refined as rotating group:
 C21(H21A,H21B,H21C), C22(H22A,H22B,H22C), C2A(H2AA,H2AB,H2AC), C3A(H3AA,H3AB,
 H3AC), C3B(H3BA,H3BB,H3BC), C2B(H2BA,H2BB,H2BC)
;
_atom_sites_solution_hydrogens     mixed
_atom_sites_solution_primary       dual
_atom_sites_solution_secondary     ?
loop_
  _atom_site_label
  _atom_site_type_symbol
  _atom_site_fract_x
  _atom_site_fract_y
  _atom_site_fract_z
  _atom_site_U_iso_or_equiv
  _atom_site_adp_type
  _atom_site_occupancy
  _atom_site_site_symmetry_order
  _atom_site_calc_flag
  _atom_site_refinement_flags_posn
  _atom_site_refinement_flags_adp
  _atom_site_refinement_flags_occupancy
  _atom_site_disorder_assembly
  _atom_site_disorder_group
 I2 I 0.976230 0.584210 0.800830 0.053 Uani 1 1 d . . . . .
 I4 I 1.302230 0.722690 0.865280 0.055 Uani 1 1 d . . . . .
 I3 I 0.713060 0.748640 0.870770 0.061 Uani 1 1 d . . . . .
 I5 I 1.004150 0.856410 0.781880 0.069 Uani 1 1 d . . . . .
 I6 I 1.007900 0.616080 0.952490 0.075 Uani 1 1 d . . . . .
 I1 I 1.041140 0.889440 0.933970 0.104 Uani 1 1 d . . . . .
 Cu3A Cu 1.086030 0.723250 0.820370 0.055 Uani 0.7581 1 d . . P A 1
 Cu4A Cu 0.908530 0.655680 0.874640 0.055 Uani 0.7581 1 d . . P A 1
 Ca1 Ca 0.487360 0.647080 0.644030 0.043 Uani 1 1 d . . . . .
 Cu2A Cu 1.108730 0.741820 0.914970 0.071 Uani 0.7581 1 d . . P A 1
 Cu1A Cu 0.925090 0.826080 0.862970 0.072 Uani 0.7581 1 d . . P A 1
 Cu1B Cu 1.105610 0.814090 0.859780 0.065 Uani 0.2419 1 d . . P A 2
 Cu3B Cu 0.908190 0.729870 0.820980 0.056 Uani 0.2419 1 d . . P A 2
 Cu4B Cu 1.089880 0.646130 0.872180 0.058 Uani 0.2419 1 d . . P A 2
 Cu2B Cu 0.927280 0.749720 0.915630 0.071 Uani 0.2419 1 d . . P A 2
 O9 O 0.322720 0.708550 0.697320 0.057 Uani 1 1 d . . . . .
 O12 O 0.558880 0.614870 0.570840 0.062 Uani 1 1 d . . . . .
 O10 O 0.362710 0.548370 0.694010 0.060 Uani 1 1 d . . . . .
 O7 O 0.726740 0.631530 0.659880 0.062 Uani 1 1 d . . . . .
 O8 O 0.576740 0.720780 0.713710 0.061 Uani 1 1 d . . . . .
 O6 O 0.565550 0.501520 0.651000 0.060 Uani 1 1 d . . . . .
 O13 O 0.506650 0.781390 0.617580 0.070 Uani 1 1 d . . . . .
 H13A H 0.468130 0.785640 0.591390 0.105 Uiso 1 1 d R U . . .
 H13B H 0.584030 0.791050 0.612460 0.105 Uiso 1 1 d R U . . .
 N2 N 0.557760 0.602710 0.493000 0.060 Uani 1 1 d . . . . .
 C23 C 0.507510 0.619870 0.532260 0.058 Uani 1 1 d . . . . .
 H23 H 0.423616 0.637825 0.530689 0.069 Uiso 1 1 calc R U . . .
 C17 C 0.245270 0.655030 0.723650 0.073 Uani 1 1 d D . . . .
 H17A H 0.161283 0.678722 0.725920 0.087 Uiso 1 1 calc R U . . .
 H17B H 0.282848 0.648843 0.754482 0.087 Uiso 1 1 calc R U . . .
 C18 C 0.235440 0.574120 0.701090 0.058 Uani 1 1 d D . . . .
 H18A H 0.193270 0.534996 0.720428 0.070 Uiso 1 1 calc R U . . .
 H18B H 0.187442 0.578397 0.671969 0.070 Uiso 1 1 calc R U . . .
 C20 C 0.505050 0.443240 0.678720 0.067 Uani 1 1 d D . . . .
 H20A H 0.542190 0.444546 0.709803 0.081 Uiso 1 1 calc R U . . .
 H20B H 0.515311 0.388208 0.666452 0.081 Uiso 1 1 calc R U . . .
 C19 C 0.369600 0.464910 0.678730 0.068 Uani 1 1 d D . . . .
 H19A H 0.330684 0.459478 0.648052 0.082 Uiso 1 1 calc R U . . .
 H19B H 0.325540 0.428845 0.699252 0.082 Uiso 1 1 calc R U . . .
 C15 C 0.497700 0.751170 0.746810 0.071 Uani 1 1 d D . . . .
 H15A H 0.537197 0.798041 0.762394 0.086 Uiso 1 1 calc R U . . .
 H15B H 0.482388 0.708972 0.769479 0.086 Uiso 1 1 calc R U . . .
 C16 C 0.377340 0.776110 0.723330 0.074 Uani 1 1 d D . . . .
 H16A H 0.318369 0.794231 0.745870 0.089 Uiso 1 1 calc R U . . .
 H16B H 0.392424 0.821924 0.702904 0.089 Uiso 1 1 calc R U . . .
 C13 C 0.780910 0.692960 0.690320 0.076 Uani 1 1 d D . . . .
 H13C H 0.787829 0.744616 0.673879 0.091 Uiso 1 1 calc R U . . .
 H13D H 0.865716 0.676115 0.700750 0.091 Uiso 1 1 calc R U . . .
 C21 C 0.482220 0.611710 0.449720 0.087 Uani 1 1 d . . . . .
 H21A H 0.394988 0.621390 0.456235 0.130 Uiso 1 1 calc R U . . .
 H21B H 0.488436 0.562234 0.431907 0.130 Uiso 1 1 calc R U . . .
 H21C H 0.513808 0.657395 0.432698 0.130 Uiso 1 1 calc R U . . .
 C12 C 0.774010 0.551350 0.672500 0.108 Uani 1 1 d D . . . .
 H12A H 0.766376 0.542382 0.705184 0.130 Uiso 1 1 calc R U . . .
 H12B H 0.862903 0.546730 0.665583 0.130 Uiso 1 1 calc R U . . .
 C14 C 0.702610 0.705100 0.730260 0.076 Uani 1 1 d D . . . .
 H14A H 0.705137 0.656216 0.749434 0.091 Uiso 1 1 calc R U . . .
 H14B H 0.734524 0.751256 0.748517 0.091 Uiso 1 1 calc R U . . .
 C11 C 0.698470 0.489960 0.646120 0.091 Uani 1 1 d D . . . .
 H11A H 0.717098 0.494089 0.613893 0.109 Uiso 1 1 calc R U . . .
 H11B H 0.722295 0.435170 0.656640 0.109 Uiso 1 1 calc R U . . .
 C22 C 0.686430 0.578090 0.491070 0.098 Uani 1 1 d . . . . .
 H22A H 0.731280 0.616795 0.472882 0.147 Uiso 1 1 calc R U . . .
 H22B H 0.690489 0.524384 0.477414 0.147 Uiso 1 1 calc R U . . .
 H22C H 0.724685 0.576412 0.521607 0.147 Uiso 1 1 calc R U . . .
 O2 O 0.452090 0.812540 0.519670 0.159 Uani 1 1 d . U . . .
 O3 O 0.679190 0.893830 0.548790 0.159 Uani 1 1 d . U . . .
 C5 C 0.536950 0.846940 0.492470 0.159 Uani 1 1 d D U . . .
 H5A H 0.526206 0.906233 0.490864 0.190 Uiso 1 1 calc R U . . .
 H5B H 0.529678 0.824273 0.461648 0.190 Uiso 1 1 calc R U . . .
 O1 O 0.302390 0.910290 0.585250 0.159 Uani 1 1 d . U . . .
 C6 C 0.659570 0.824820 0.515630 0.159 Uani 1 1 d D U . . .
 H6A H 0.726935 0.822593 0.494053 0.191 Uiso 1 1 calc R U . . .
 H6B H 0.654592 0.772302 0.531334 0.191 Uiso 1 1 calc R U . . .
 C4 C 0.328040 0.850570 0.512180 0.159 Uani 1 1 d D U . . .
 H4A H 0.262700 0.812036 0.520601 0.191 Uiso 1 1 calc R U . . .
 H4B H 0.314246 0.863569 0.479831 0.191 Uiso 1 1 calc R U . . .
 C3 C 0.317850 0.926490 0.539560 0.159 Uani 1 1 d D U . . .
 H3A H 0.394005 0.959245 0.536537 0.191 Uiso 1 1 calc R U . . .
 H3B H 0.246147 0.958577 0.527525 0.191 Uiso 1 1 calc R U . . .
 O4 O 0.707330 0.906240 0.648840 0.159 Uani 1 1 d D U . . .
 O5 O 0.460080 0.948400 0.670610 0.159 Uani 1 1 d . U . . .
 C8 C 0.769310 0.944110 0.614220 0.159 Uani 1 1 d D U . . .
 H8A H 0.853662 0.960219 0.625567 0.191 Uiso 1 1 calc R U . . .
 H8B H 0.723551 0.993647 0.604897 0.191 Uiso 1 1 calc R U . . .
 C1 C 0.351390 0.981680 0.657500 0.159 Uani 1 1 d D U . . .
 H1C H 0.349222 1.036827 0.670267 0.191 Uiso 1 1 calc R U . . .
 H1D H 0.284604 0.950375 0.671301 0.191 Uiso 1 1 calc R U . . .
 C7 C 0.779980 0.889640 0.574070 0.159 Uani 1 1 d D U . . .
 H7A H 0.852071 0.906206 0.556685 0.191 Uiso 1 1 calc R U . . .
 H7B H 0.793639 0.833324 0.584278 0.191 Uiso 1 1 calc R U . . .
 C2 C 0.319430 0.987880 0.607810 0.159 Uani 1 1 d D U . . .
 H2A H 0.241932 1.019703 0.603359 0.191 Uiso 1 1 calc R U . . .
 H2B H 0.386653 1.017767 0.593383 0.191 Uiso 1 1 calc R U . . .
 C10 C 0.549270 1.005660 0.676800 0.159 Uani 1 1 d D U . . .
 H10A H 0.535585 1.039291 0.703655 0.191 Uiso 1 1 calc R U . . .
 H10B H 0.555228 1.040736 0.650022 0.191 Uiso 1 1 calc R U . . .
 C9 C 0.661460 0.951990 0.683540 0.159 Uani 1 1 d D U . . .
 H9A H 0.730669 0.986713 0.695121 0.191 Uiso 1 1 calc R U . . .
 H9B H 0.643093 0.913938 0.708042 0.191 Uiso 1 1 calc R U . . .
 C1A C 0.186610 0.620870 0.584120 0.104 Uani 0.5289 1 d D U P B 3
 H1A H 0.168425 0.568793 0.572246 0.125 Uiso 0.5289 1 calc R U P B 3
 O11 O 0.295510 0.636660 0.600400 0.090 Uani 1 1 d D U . . .
 N1 N 0.095750 0.678720 0.583690 0.101 Uani 1 1 d D U . . .
 C2A C -0.030750 0.663920 0.563390 0.117 Uani 0.5289 1 d D U P B 3
 H2AA H -0.035001 0.609223 0.550880 0.175 Uiso 0.5289 1 calc R U P B 3
 H2AB H -0.048671 0.703220 0.539331 0.175 Uiso 0.5289 1 calc R U P B 3
 H2AC H -0.092135 0.669542 0.586550 0.175 Uiso 0.5289 1 calc R U P B 3
 C3A C 0.107290 0.757140 0.606900 0.132 Uani 0.5289 1 d D U P B 3
 H3AA H 0.102819 0.748964 0.639430 0.199 Uiso 0.5289 1 calc R U P B 3
 H3AB H 0.039414 0.792727 0.596229 0.199 Uiso 0.5289 1 calc R U P B 3
 H3AC H 0.187309 0.781870 0.600474 0.199 Uiso 0.5289 1 calc R U P B 3
 C1B C 0.222020 0.696530 0.599130 0.093 Uani 0.4711 1 d D U P B 4
 H1B H 0.248125 0.749274 0.607712 0.112 Uiso 0.4711 1 calc R U P B 4
 C3B C 0.061050 0.596430 0.568820 0.145 Uani 0.4711 1 d D U P B 4
 H3BA H 0.116536 0.578811 0.545492 0.217 Uiso 0.4711 1 calc R U P B 4
 H3BB H -0.025098 0.596415 0.556584 0.217 Uiso 0.4711 1 calc R U P B 4
 H3BC H 0.068677 0.559435 0.594513 0.217 Uiso 0.4711 1 calc R U P B 4
 C2B C 0.012190 0.749580 0.581700 0.146 Uani 0.4711 1 d D U P B 4
 H2BA H 0.059113 0.797408 0.573081 0.220 Uiso 0.4711 1 calc R U P B 4
 H2BB H -0.021874 0.758344 0.611319 0.220 Uiso 0.4711 1 calc R U P B 4
 H2BC H -0.056063 0.739963 0.559380 0.220 Uiso 0.4711 1 calc R U P B 4

loop_
  _atom_site_aniso_label
  _atom_site_aniso_U_11
  _atom_site_aniso_U_22
  _atom_site_aniso_U_33
  _atom_site_aniso_U_23
  _atom_site_aniso_U_13
  _atom_site_aniso_U_12
 I2 0.048 0.053 0.057 -0.006 0.002 0.002
 I4 0.043 0.066 0.058 -0.002 0.005 -0.004
 I3 0.047 0.067 0.071 0.006 0.013 0.010
 I5 0.064 0.061 0.082 0.022 0.004 -0.002
 I6 0.061 0.106 0.059 0.024 0.007 0.001
 I1 0.101 0.101 0.114 -0.053 0.046 -0.032
 Cu3A 0.052 0.060 0.054 0.001 0.008 0.002
 Cu4A 0.050 0.055 0.060 0.005 0.008 0.001
 Ca1 0.054 0.039 0.036 0.000 0.006 0.003
 Cu2A 0.058 0.098 0.057 -0.007 0.008 -0.011
 Cu1A 0.066 0.057 0.095 0.001 0.021 0.005
 Cu1B 0.058 0.059 0.080 -0.009 0.012 -0.010
 Cu3B 0.053 0.056 0.060 -0.002 0.005 0.003
 Cu4B 0.053 0.057 0.063 0.003 0.006 0.004
 Cu2B 0.060 0.085 0.068 -0.015 0.018 -0.001
 O9 0.065 0.052 0.055 0.003 0.026 0.000
 O12 0.085 0.062 0.037 -0.002 0.001 0.013
 O10 0.062 0.048 0.072 -0.009 0.022 -0.001
 O7 0.062 0.063 0.061 -0.012 -0.005 0.008
 O8 0.061 0.074 0.048 -0.009 0.002 0.004
 O6 0.059 0.043 0.077 0.011 0.009 0.012
 O13 0.104 0.051 0.056 0.010 0.011 -0.008
 N2 0.071 0.069 0.041 -0.009 0.011 -0.009
 C23 0.075 0.049 0.048 -0.001 0.006 -0.004
 C17 0.078 0.077 0.066 0.000 0.038 -0.002
 C18 0.064 0.053 0.058 0.002 0.012 -0.015
 C20 0.112 0.041 0.049 0.002 0.005 -0.004
 C19 0.090 0.043 0.073 -0.013 0.020 -0.007
 C15 0.084 0.075 0.056 -0.021 0.018 -0.006
 C16 0.098 0.044 0.083 -0.017 0.032 0.011
 C13 0.056 0.087 0.086 -0.016 -0.002 0.001
 C21 0.109 0.102 0.049 0.006 -0.012 -0.023
 C12 0.087 0.108 0.128 -0.012 -0.011 0.047
 C14 0.075 0.104 0.048 -0.021 -0.002 -0.004
 C11 0.061 0.071 0.140 -0.012 -0.008 0.024
 C22 0.072 0.123 0.100 -0.007 0.018 0.000
 O2 0.205 0.139 0.132 -0.014 0.005 -0.009
 O3 0.205 0.139 0.132 -0.015 0.005 -0.009
 C5 0.205 0.139 0.132 -0.015 0.005 -0.009
 O1 0.206 0.140 0.133 -0.015 0.005 -0.008
 C6 0.205 0.139 0.132 -0.015 0.005 -0.009
 C4 0.205 0.139 0.132 -0.014 0.005 -0.009
 C3 0.206 0.139 0.132 -0.014 0.005 -0.009
 O4 0.205 0.139 0.132 -0.015 0.005 -0.009
 O5 0.206 0.139 0.133 -0.015 0.005 -0.009
 C8 0.205 0.139 0.132 -0.015 0.005 -0.009
 C1 0.206 0.140 0.133 -0.015 0.005 -0.009
 C7 0.205 0.139 0.132 -0.015 0.005 -0.009
 C2 0.206 0.140 0.133 -0.015 0.005 -0.008
 C10 0.206 0.139 0.132 -0.015 0.005 -0.009
 C9 0.206 0.139 0.132 -0.015 0.005 -0.009
 C1A 0.068 0.152 0.091 -0.004 -0.004 0.005
 O11 0.062 0.149 0.058 0.008 0.003 0.005
 N1 0.070 0.153 0.081 0.016 0.003 0.008
 C2A 0.076 0.157 0.117 -0.020 -0.005 0.019
 C3A 0.109 0.160 0.126 -0.009 -0.019 0.011
 C1B 0.067 0.147 0.066 0.012 0.008 0.008
 C3B 0.096 0.164 0.170 -0.002 -0.037 0.006
 C2B 0.086 0.169 0.183 0.010 -0.013 0.021

_geom_special_details
;
 All esds (except the esd in the dihedral angle between two l.s. planes)
 are estimated using the full covariance matrix.  The cell esds are taken
 into account individually in the estimation of esds in distances, angles
 and torsion angles; correlations between esds in cell parameters are only
 used when they are defined by crystal symmetry.  An approximate (isotropic)
 treatment of cell esds is used for estimating esds involving l.s. planes.
;
loop_
  _geom_bond_atom_site_label_1
  _geom_bond_atom_site_label_2
  _geom_bond_distance
  _geom_bond_site_symmetry_2
  _geom_bond_publ_flag
 I2 Cu3A 2.5878 . ?
 I2 Cu4A 2.5723 . ?
 I2 Cu3B 2.5471 . ?
 I2 Cu4B 2.5566 . ?
 I4 Cu3A 2.5748 . ?
 I4 Cu2A 2.5726 . ?
 I4 Cu1B 2.5474 . ?
 I4 Cu4B 2.5755 . ?
 I3 Cu4A 2.5517 . ?
 I3 Cu1A 2.5827 . ?
 I3 Cu3B 2.5877 . ?
 I3 Cu2B 2.5562 . ?
 I5 Cu3A 2.5662 . ?
 I5 Cu1A 2.5873 . ?
 I5 Cu1B 2.5577 . ?
 I5 Cu3B 2.5775 . ?
 I6 Cu4A 2.5366 . ?
 I6 Cu2A 2.5681 . ?
 I6 Cu4B 2.5768 . ?
 I6 Cu2B 2.5489 . ?
 I1 Cu2A 2.5674 . ?
 I1 Cu1A 2.5689 . ?
 I1 Cu1B 2.6002 . ?
 I1 Cu2B 2.6097 . ?
 Cu3A Cu4A 2.7331 . ?
 Cu3A Cu2A 2.7713 . ?
 Cu3A Cu1A 2.7192 . ?
 Cu4A Cu2A 2.7495 . ?
 Cu4A Cu1A 2.7933 . ?
 Ca1 O9 2.5808 . ?
 Ca1 O12 2.3521 . ?
 Ca1 O10 2.5664 . ?
 Ca1 O7 2.5561 . ?
 Ca1 O8 2.5026 . ?
 Ca1 O6 2.5075 . ?
 Ca1 O13 2.3243 . ?
 Ca1 H13A 2.7244 . ?
 Ca1 H13B 2.7259 . ?
 Ca1 O11 2.3444 . ?
 Cu2A Cu1A 2.7644 . ?
 Cu1B Cu3B 2.6943 . ?
 Cu1B Cu4B 2.7562 . ?
 Cu1B Cu2B 2.7474 . ?
 Cu3B Cu4B 2.7344 . ?
 Cu3B Cu2B 2.7737 . ?
 Cu4B Cu2B 2.7501 . ?
 O9 C17 1.4374 . ?
 O9 C16 1.4381 . ?
 O12 C23 1.2275 . ?
 O10 C18 1.4287 . ?
 O10 C19 1.4289 . ?
 O7 C13 1.4353 . ?
 O7 C12 1.4354 . ?
 O8 C15 1.3928 . ?
 O8 C14 1.4135 . ?
 O6 C20 1.4143 . ?
 O6 C11 1.4267 . ?
 O13 H13A 0.8504 . ?
 O13 H13B 0.8502 . ?
 N2 C23 1.3118 . ?
 N2 C21 1.4671 . ?
 N2 C22 1.4171 . ?
 C23 H23 0.9300 . ?
 C17 H17A 0.9700 . ?
 C17 H17B 0.9700 . ?
 C17 C18 1.4701 . ?
 C18 H18A 0.9700 . ?
 C18 H18B 0.9700 . ?
 C20 H20A 0.9700 . ?
 C20 H20B 0.9700 . ?
 C20 C19 1.4701 . ?
 C19 H19A 0.9700 . ?
 C19 H19B 0.9700 . ?
 C15 H15A 0.9700 . ?
 C15 H15B 0.9700 . ?
 C15 C16 1.4701 . ?
 C16 H16A 0.9700 . ?
 C16 H16B 0.9700 . ?
 C13 H13C 0.9700 . ?
 C13 H13D 0.9700 . ?
 C13 C14 1.4699 . ?
 C21 H21A 0.9600 . ?
 C21 H21B 0.9600 . ?
 C21 H21C 0.9600 . ?
 C12 H12A 0.9700 . ?
 C12 H12B 0.9700 . ?
 C12 C11 1.4701 . ?
 C14 H14A 0.9700 . ?
 C14 H14B 0.9700 . ?
 C11 H11A 0.9700 . ?
 C11 H11B 0.9700 . ?
 C22 H22A 0.9600 . ?
 C22 H22B 0.9600 . ?
 C22 H22C 0.9600 . ?
 O2 C5 1.3430 . ?
 O2 C4 1.4531 . ?
 O3 C6 1.4874 . ?
 O3 C7 1.2663 . ?
 C5 H5A 0.9700 . ?
 C5 H5B 0.9700 . ?
 C5 C6 1.4745 . ?
 O1 C3 1.3735 . ?
 O1 C2 1.4281 . ?
 C6 H6A 0.9700 . ?
 C6 H6B 0.9700 . ?
 C4 H4A 0.9700 . ?
 C4 H4B 0.9700 . ?
 C4 C3 1.4745 . ?
 C3 H3A 0.9700 . ?
 C3 H3B 0.9700 . ?
 O4 C8 1.3716 . ?
 O4 C9 1.3606 . ?
 O5 C1 1.3075 . ?
 O5 C10 1.3283 . ?
 C8 H8A 0.9700 . ?
 C8 H8B 0.9700 . ?
 C8 C7 1.4744 . ?
 C1 H1C 0.9700 . ?
 C1 H1D 0.9700 . ?
 C1 C2 1.4743 . ?
 C7 H7A 0.9700 . ?
 C7 H7B 0.9700 . ?
 C2 H2A 0.9700 . ?
 C2 H2B 0.9700 . ?
 C10 H10A 0.9700 . ?
 C10 H10B 0.9700 . ?
 C10 C9 1.4745 . ?
 C9 H9A 0.9700 . ?
 C9 H9B 0.9700 . ?
 C1A H1A 0.9300 . ?
 C1A O11 1.2481 . ?
 C1A N1 1.3408 . ?
 O11 C1B 1.2422 . ?
 N1 C2A 1.4534 . ?
 N1 C3A 1.4439 . ?
 N1 C1B 1.4148 . ?
 N1 C3B 1.4461 . ?
 N1 C2B 1.4481 . ?
 C2A H2AA 0.9600 . ?
 C2A H2AB 0.9600 . ?
 C2A H2AC 0.9600 . ?
 C3A H3AA 0.9600 . ?
 C3A H3AB 0.9600 . ?
 C3A H3AC 0.9600 . ?
 C1B H1B 0.9300 . ?
 C3B H3BA 0.9600 . ?
 C3B H3BB 0.9600 . ?
 C3B H3BC 0.9600 . ?
 C2B H2BA 0.9600 . ?
 C2B H2BB 0.9600 . ?
 C2B H2BC 0.9600 . ?

loop_
  _geom_angle_atom_site_label_1
  _geom_angle_atom_site_label_2
  _geom_angle_atom_site_label_3
  _geom_angle
  _geom_angle_site_symmetry_1
  _geom_angle_site_symmetry_3
  _geom_angle_publ_flag
 Cu4A I2 Cu3A 64.0 . . ?
 Cu3B I2 Cu4B 64.8 . . ?
 Cu2A I4 Cu3A 65.1 . . ?
 Cu1B I4 Cu4B 65.1 . . ?
 Cu4A I3 Cu1A 65.9 . . ?
 Cu2B I3 Cu3B 65.3 . . ?
 Cu3A I5 Cu1A 63.7 . . ?
 Cu1B I5 Cu3B 63.3 . . ?
 Cu4A I6 Cu2A 65.2 . . ?
 Cu2B I6 Cu4B 64.9 . . ?
 Cu2A I1 Cu1A 65.1 . . ?
 Cu1B I1 Cu2B 63.7 . . ?
 I2 Cu3A Cu4A 57.7 . . ?
 I2 Cu3A Cu2A 109.3 . . ?
 I2 Cu3A Cu1A 110.7 . . ?
 I4 Cu3A I2 119.0 . . ?
 I4 Cu3A Cu4A 108.5 . . ?
 I4 Cu3A Cu2A 57.4 . . ?
 I4 Cu3A Cu1A 109.0 . . ?
 I5 Cu3A I2 120.0 . . ?
 I5 Cu3A I4 119.8 . . ?
 I5 Cu3A Cu4A 111.4 . . ?
 I5 Cu3A Cu2A 110.8 . . ?
 I5 Cu3A Cu1A 58.5 . . ?
 Cu4A Cu3A Cu2A 59.9 . . ?
 Cu1A Cu3A Cu4A 61.6 . . ?
 Cu1A Cu3A Cu2A 60.5 . . ?
 I2 Cu4A Cu3A 58.3 . . ?
 I2 Cu4A Cu2A 110.5 . . ?
 I2 Cu4A Cu1A 108.9 . . ?
 I3 Cu4A I2 118.9 . . ?
 I3 Cu4A Cu3A 108.0 . . ?
 I3 Cu4A Cu2A 108.7 . . ?
 I3 Cu4A Cu1A 57.6 . . ?
 I6 Cu4A I2 120.9 . . ?
 I6 Cu4A I3 119.3 . . ?
 I6 Cu4A Cu3A 110.7 . . ?
 I6 Cu4A Cu2A 58.0 . . ?
 I6 Cu4A Cu1A 109.5 . . ?
 Cu3A Cu4A Cu2A 60.7 . . ?
 Cu3A Cu4A Cu1A 58.9 . . ?
 Cu2A Cu4A Cu1A 59.8 . . ?
 O9 Ca1 H13A 89.1 . . ?
 O9 Ca1 H13B 98.2 . . ?
 O12 Ca1 O9 152.0 . . ?
 O12 Ca1 O10 124.7 . . ?
 O12 Ca1 O7 77.7 . . ?
 O12 Ca1 O8 135.8 . . ?
 O12 Ca1 O6 75.3 . . ?
 O12 Ca1 H13A 72.1 . . ?
 O12 Ca1 H13B 75.2 . . ?
 O10 Ca1 O9 61.6 . . ?
 O10 Ca1 H13A 143.9 . . ?
 O10 Ca1 H13B 159.3 . . ?
 O7 Ca1 O9 127.9 . . ?
 O7 Ca1 O10 111.2 . . ?
 O7 Ca1 H13A 103.3 . . ?
 O7 Ca1 H13B 76.4 . . ?
 O8 Ca1 O9 64.3 . . ?
 O8 Ca1 O10 91.3 . . ?
 O8 Ca1 O7 64.5 . . ?
 O8 Ca1 O6 105.9 . . ?
 O8 Ca1 H13A 94.4 . . ?
 O8 Ca1 H13B 74.4 . . ?
 O6 Ca1 O9 122.9 . . ?
 O6 Ca1 O10 62.6 . . ?
 O6 Ca1 O7 64.8 . . ?
 O6 Ca1 H13A 147.1 . . ?
 O6 Ca1 H13B 135.1 . . ?
 O13 Ca1 O9 84.7 . . ?
 O13 Ca1 O12 82.6 . . ?
 O13 Ca1 O10 145.9 . . ?
 O13 Ca1 O7 93.0 . . ?
 O13 Ca1 O8 77.6 . . ?
 O13 Ca1 O6 151.3 . . ?
 O13 Ca1 H13A 17.1 . . ?
 O13 Ca1 H13B 17.1 . . ?
 O13 Ca1 O11 88.5 . . ?
 H13A Ca1 H13B 28.6 . . ?
 O11 Ca1 O9 76.5 . . ?
 O11 Ca1 O12 78.3 . . ?
 O11 Ca1 O10 79.1 . . ?
 O11 Ca1 O7 155.5 . . ?
 O11 Ca1 O8 139.2 . . ?
 O11 Ca1 O6 104.4 . . ?
 O11 Ca1 H13A 73.4 . . ?
 O11 Ca1 H13B 101.8 . . ?
 I4 Cu2A Cu3A 57.5 . . ?
 I4 Cu2A Cu4A 108.1 . . ?
 I4 Cu2A Cu1A 107.7 . . ?
 I6 Cu2A I4 119.8 . . ?
 I6 Cu2A Cu3A 108.5 . . ?
 I6 Cu2A Cu4A 56.9 . . ?
 I6 Cu2A Cu1A 109.5 . . ?
 I1 Cu2A I4 118.0 . . ?
 I1 Cu2A I6 121.7 . . ?
 I1 Cu2A Cu3A 107.7 . . ?
 I1 Cu2A Cu4A 110.6 . . ?
 I1 Cu2A Cu1A 57.5 . . ?
 Cu4A Cu2A Cu3A 59.3 . . ?
 Cu4A Cu2A Cu1A 60.9 . . ?
 Cu1A Cu2A Cu3A 58.8 . . ?
 I3 Cu1A I5 119.3 . . ?
 I3 Cu1A Cu3A 107.5 . . ?
 I3 Cu1A Cu4A 56.5 . . ?
 I3 Cu1A Cu2A 107.3 . . ?
 I5 Cu1A Cu3A 57.8 . . ?
 I5 Cu1A Cu4A 108.9 . . ?
 I5 Cu1A Cu2A 110.4 . . ?
 I1 Cu1A I3 120.4 . . ?
 I1 Cu1A I5 119.8 . . ?
 I1 Cu1A Cu3A 109.2 . . ?
 I1 Cu1A Cu4A 109.2 . . ?
 I1 Cu1A Cu2A 57.4 . . ?
 Cu3A Cu1A Cu4A 59.4 . . ?
 Cu3A Cu1A Cu2A 60.7 . . ?
 Cu2A Cu1A Cu4A 59.3 . . ?
 I4 Cu1B I5 121.2 . . ?
 I4 Cu1B I1 117.7 . . ?
 I4 Cu1B Cu3B 109.9 . . ?
 I4 Cu1B Cu4B 57.9 . . ?
 I4 Cu1B Cu2B 108.5 . . ?
 I5 Cu1B I1 119.8 . . ?
 I5 Cu1B Cu3B 58.7 . . ?
 I5 Cu1B Cu4B 110.9 . . ?
 I5 Cu1B Cu2B 111.0 . . ?
 I1 Cu1B Cu3B 111.2 . . ?
 I1 Cu1B Cu4B 109.7 . . ?
 I1 Cu1B Cu2B 58.3 . . ?
 Cu3B Cu1B Cu4B 60.2 . . ?
 Cu3B Cu1B Cu2B 61.3 . . ?
 Cu2B Cu1B Cu4B 60.0 . . ?
 I2 Cu3B I3 118.5 . . ?
 I2 Cu3B I5 121.2 . . ?
 I2 Cu3B Cu1B 110.3 . . ?
 I2 Cu3B Cu4B 57.8 . . ?
 I2 Cu3B Cu2B 109.2 . . ?
 I3 Cu3B Cu1B 108.9 . . ?
 I3 Cu3B Cu4B 107.9 . . ?
 I3 Cu3B Cu2B 56.8 . . ?
 I5 Cu3B I3 119.4 . . ?
 I5 Cu3B Cu1B 58.0 . . ?
 I5 Cu3B Cu4B 111.0 . . ?
 I5 Cu3B Cu2B 109.5 . . ?
 Cu1B Cu3B Cu4B 61.0 . . ?
 Cu1B Cu3B Cu2B 60.3 . . ?
 Cu4B Cu3B Cu2B 59.9 . . ?
 I2 Cu4B I4 120.2 . . ?
 I2 Cu4B I6 120.0 . . ?
 I2 Cu4B Cu1B 108.1 . . ?
 I2 Cu4B Cu3B 57.4 . . ?
 I2 Cu4B Cu2B 109.6 . . ?
 I4 Cu4B I6 119.4 . . ?
 I4 Cu4B Cu1B 57.0 . . ?
 I4 Cu4B Cu3B 107.9 . . ?
 I4 Cu4B Cu2B 107.6 . . ?
 I6 Cu4B Cu1B 109.3 . . ?
 I6 Cu4B Cu3B 109.5 . . ?
 I6 Cu4B Cu2B 57.1 . . ?
 Cu3B Cu4B Cu1B 58.8 . . ?
 Cu3B Cu4B Cu2B 60.8 . . ?
 Cu2B Cu4B Cu1B 59.9 . . ?
 I3 Cu2B I1 119.8 . . ?
 I3 Cu2B Cu1B 108.2 . . ?
 I3 Cu2B Cu3B 57.9 . . ?
 I3 Cu2B Cu4B 108.3 . . ?
 I6 Cu2B I3 118.6 . . ?
 I6 Cu2B I1 120.8 . . ?
 I6 Cu2B Cu1B 110.4 . . ?
 I6 Cu2B Cu3B 109.1 . . ?
 I6 Cu2B Cu4B 58.0 . . ?
 I1 Cu2B Cu1B 58.0 . . ?
 I1 Cu2B Cu3B 108.4 . . ?
 I1 Cu2B Cu4B 109.6 . . ?
 Cu1B Cu2B Cu3B 58.4 . . ?
 Cu1B Cu2B Cu4B 60.2 . . ?
 Cu4B Cu2B Cu3B 59.3 . . ?
 C17 O9 Ca1 120.1 . . ?
 C17 O9 C16 113.8 . . ?
 C16 O9 Ca1 110.4 . . ?
 C23 O12 Ca1 132.0 . . ?
 C18 O10 Ca1 114.0 . . ?
 C18 O10 C19 112.6 . . ?
 C19 O10 Ca1 112.4 . . ?
 C13 O7 Ca1 113.9 . . ?
 C13 O7 C12 110.4 . . ?
 C12 O7 Ca1 117.6 . . ?
 C15 O8 Ca1 121.1 . . ?
 C15 O8 C14 114.2 . . ?
 C14 O8 Ca1 120.2 . . ?
 C20 O6 Ca1 121.4 . . ?
 C20 O6 C11 116.0 . . ?
 C11 O6 Ca1 115.9 . . ?
 Ca1 O13 H13A 109.1 . . ?
 Ca1 O13 H13B 109.3 . . ?
 H13A O13 H13B 104.5 . . ?
 C23 N2 C21 120.2 . . ?
 C23 N2 C22 121.3 . . ?
 C22 N2 C21 118.5 . . ?
 O12 C23 N2 127.2 . . ?
 O12 C23 H23 116.4 . . ?
 N2 C23 H23 116.4 . . ?
 O9 C17 H17A 109.8 . . ?
 O9 C17 H17B 109.8 . . ?
 O9 C17 C18 109.4 . . ?
 H17A C17 H17B 108.2 . . ?
 C18 C17 H17A 109.8 . . ?
 C18 C17 H17B 109.8 . . ?
 O10 C18 C17 106.2 . . ?
 O10 C18 H18A 110.5 . . ?
 O10 C18 H18B 110.5 . . ?
 C17 C18 H18A 110.5 . . ?
 C17 C18 H18B 110.5 . . ?
 H18A C18 H18B 108.7 . . ?
 O6 C20 H20A 110.2 . . ?
 O6 C20 H20B 110.2 . . ?
 O6 C20 C19 107.6 . . ?
 H20A C20 H20B 108.5 . . ?
 C19 C20 H20A 110.2 . . ?
 C19 C20 H20B 110.2 . . ?
 O10 C19 C20 106.9 . . ?
 O10 C19 H19A 110.3 . . ?
 O10 C19 H19B 110.3 . . ?
 C20 C19 H19A 110.3 . . ?
 C20 C19 H19B 110.3 . . ?
 H19A C19 H19B 108.6 . . ?
 O8 C15 H15A 110.1 . . ?
 O8 C15 H15B 110.1 . . ?
 O8 C15 C16 107.8 . . ?
 H15A C15 H15B 108.5 . . ?
 C16 C15 H15A 110.1 . . ?
 C16 C15 H15B 110.1 . . ?
 O9 C16 C15 110.6 . . ?
 O9 C16 H16A 109.5 . . ?
 O9 C16 H16B 109.5 . . ?
 C15 C16 H16A 109.5 . . ?
 C15 C16 H16B 109.5 . . ?
 H16A C16 H16B 108.1 . . ?
 O7 C13 H13C 109.4 . . ?
 O7 C13 H13D 109.4 . . ?
 O7 C13 C14 111.1 . . ?
 H13C C13 H13D 108.0 . . ?
 C14 C13 H13C 109.4 . . ?
 C14 C13 H13D 109.4 . . ?
 N2 C21 H21A 109.5 . . ?
 N2 C21 H21B 109.5 . . ?
 N2 C21 H21C 109.5 . . ?
 H21A C21 H21B 109.5 . . ?
 H21A C21 H21C 109.5 . . ?
 H21B C21 H21C 109.5 . . ?
 O7 C12 H12A 110.1 . . ?
 O7 C12 H12B 110.1 . . ?
 O7 C12 C11 107.9 . . ?
 H12A C12 H12B 108.4 . . ?
 C11 C12 H12A 110.1 . . ?
 C11 C12 H12B 110.1 . . ?
 O8 C14 C13 107.8 . . ?
 O8 C14 H14A 110.1 . . ?
 O8 C14 H14B 110.1 . . ?
 C13 C14 H14A 110.1 . . ?
 C13 C14 H14B 110.1 . . ?
 H14A C14 H14B 108.5 . . ?
 O6 C11 C12 111.7 . . ?
 O6 C11 H11A 109.3 . . ?
 O6 C11 H11B 109.3 . . ?
 C12 C11 H11A 109.3 . . ?
 C12 C11 H11B 109.3 . . ?
 H11A C11 H11B 107.9 . . ?
 N2 C22 H22A 109.5 . . ?
 N2 C22 H22B 109.5 . . ?
 N2 C22 H22C 109.5 . . ?
 H22A C22 H22B 109.5 . . ?
 H22A C22 H22C 109.5 . . ?
 H22B C22 H22C 109.5 . . ?
 C5 O2 C4 110.7 . . ?
 C7 O3 C6 115.2 . . ?
 O2 C5 H5A 111.2 . . ?
 O2 C5 H5B 111.2 . . ?
 O2 C5 C6 102.8 . . ?
 H5A C5 H5B 109.1 . . ?
 C6 C5 H5A 111.2 . . ?
 C6 C5 H5B 111.2 . . ?
 C3 O1 C2 105.0 . . ?
 O3 C6 H6A 111.4 . . ?
 O3 C6 H6B 111.4 . . ?
 C5 C6 O3 101.9 . . ?
 C5 C6 H6A 111.4 . . ?
 C5 C6 H6B 111.4 . . ?
 H6A C6 H6B 109.2 . . ?
 O2 C4 H4A 109.4 . . ?
 O2 C4 H4B 109.4 . . ?
 O2 C4 C3 111.2 . . ?
 H4A C4 H4B 108.0 . . ?
 C3 C4 H4A 109.4 . . ?
 C3 C4 H4B 109.4 . . ?
 O1 C3 C4 112.3 . . ?
 O1 C3 H3A 109.2 . . ?
 O1 C3 H3B 109.2 . . ?
 C4 C3 H3A 109.2 . . ?
 C4 C3 H3B 109.2 . . ?
 H3A C3 H3B 107.9 . . ?
 C9 O4 C8 119.9 . . ?
 C1 O5 C10 110.8 . . ?
 O4 C8 H8A 109.3 . . ?
 O4 C8 H8B 109.3 . . ?
 O4 C8 C7 111.7 . . ?
 H8A C8 H8B 107.9 . . ?
 C7 C8 H8A 109.3 . . ?
 C7 C8 H8B 109.3 . . ?
 O5 C1 H1C 107.8 . . ?
 O5 C1 H1D 107.8 . . ?
 O5 C1 C2 118.2 . . ?
 H1C C1 H1D 107.1 . . ?
 C2 C1 H1C 107.8 . . ?
 C2 C1 H1D 107.8 . . ?
 O3 C7 C8 109.7 . . ?
 O3 C7 H7A 109.7 . . ?
 O3 C7 H7B 109.7 . . ?
 C8 C7 H7A 109.7 . . ?
 C8 C7 H7B 109.7 . . ?
 H7A C7 H7B 108.2 . . ?
 O1 C2 C1 114.2 . . ?
 O1 C2 H2A 108.7 . . ?
 O1 C2 H2B 108.7 . . ?
 C1 C2 H2A 108.7 . . ?
 C1 C2 H2B 108.7 . . ?
 H2A C2 H2B 107.6 . . ?
 O5 C10 H10A 111.9 . . ?
 O5 C10 H10B 111.9 . . ?
 O5 C10 C9 99.4 . . ?
 H10A C10 H10B 109.6 . . ?
 C9 C10 H10A 111.9 . . ?
 C9 C10 H10B 111.9 . . ?
 O4 C9 C10 122.2 . . ?
 O4 C9 H9A 106.8 . . ?
 O4 C9 H9B 106.8 . . ?
 C10 C9 H9A 106.8 . . ?
 C10 C9 H9B 106.8 . . ?
 H9A C9 H9B 106.6 . . ?
 O11 C1A H1A 119.9 . . ?
 O11 C1A N1 120.2 . . ?
 N1 C1A H1A 119.9 . . ?
 C1A O11 Ca1 167.4 . . ?
 C1B O11 Ca1 118.7 . . ?
 C1A N1 C2A 122.0 . . ?
 C1A N1 C3A 124.6 . . ?
 C3A N1 C2A 113.1 . . ?
 C1B N1 C3B 120.3 . . ?
 C1B N1 C2B 114.3 . . ?
 C3B N1 C2B 125.2 . . ?
 N1 C2A H2AA 109.5 . . ?
 N1 C2A H2AB 109.5 . . ?
 N1 C2A H2AC 109.5 . . ?
 H2AA C2A H2AB 109.5 . . ?
 H2AA C2A H2AC 109.5 . . ?
 H2AB C2A H2AC 109.5 . . ?
 N1 C3A H3AA 109.5 . . ?
 N1 C3A H3AB 109.5 . . ?
 N1 C3A H3AC 109.5 . . ?
 H3AA C3A H3AB 109.5 . . ?
 H3AA C3A H3AC 109.5 . . ?
 H3AB C3A H3AC 109.5 . . ?
 O11 C1B N1 115.2 . . ?
 O11 C1B H1B 122.4 . . ?
 N1 C1B H1B 122.4 . . ?
 N1 C3B H3BA 109.5 . . ?
 N1 C3B H3BB 109.5 . . ?
 N1 C3B H3BC 109.5 . . ?
 H3BA C3B H3BB 109.5 . . ?
 H3BA C3B H3BC 109.5 . . ?
 H3BB C3B H3BC 109.5 . . ?
 N1 C2B H2BA 109.5 . . ?
 N1 C2B H2BB 109.5 . . ?
 N1 C2B H2BC 109.5 . . ?
 H2BA C2B H2BB 109.5 . . ?
 H2BA C2B H2BC 109.5 . . ?
 H2BB C2B H2BC 109.5 . . ?

loop_
  _geom_torsion_atom_site_label_1
  _geom_torsion_atom_site_label_2
  _geom_torsion_atom_site_label_3
  _geom_torsion_atom_site_label_4
  _geom_torsion
  _geom_torsion_site_symmetry_1
  _geom_torsion_site_symmetry_2
  _geom_torsion_site_symmetry_3
  _geom_torsion_site_symmetry_4
  _geom_torsion_publ_flag
 Ca1 O9 C17 C18 -24.2 . . . . ?
 Ca1 O9 C16 C15 -52.2 . . . . ?
 Ca1 O12 C23 N2 177.5 . . . . ?
 Ca1 O10 C18 C17 -59.5 . . . . ?
 Ca1 O10 C19 C20 56.9 . . . . ?
 Ca1 O7 C13 C14 45.2 . . . . ?
 Ca1 O7 C12 C11 36.6 . . . . ?
 Ca1 O8 C15 C16 -32.4 . . . . ?
 Ca1 O8 C14 C13 37.1 . . . . ?
 Ca1 O6 C20 C19 30.7 . . . . ?
 Ca1 O6 C11 C12 45.2 . . . . ?
 Ca1 O11 C1B N1 -162.7 . . . . ?
 O9 C17 C18 O10 52.5 . . . . ?
 O7 C13 C14 O8 -52.8 . . . . ?
 O7 C12 C11 O6 -52.5 . . . . ?
 O8 C15 C16 O9 55.5 . . . . ?
 O6 C20 C19 O10 -55.7 . . . . ?
 C17 O9 C16 C15 86.2 . . . . ?
 C18 O10 C19 C20 -172.7 . . . . ?
 C20 O6 C11 C12 -106.7 . . . . ?
 C19 O10 C18 C17 170.9 . . . . ?
 C15 O8 C14 C13 -166.6 . . . . ?
 C16 O9 C17 C18 -158.2 . . . . ?
 C13 O7 C12 C11 169.6 . . . . ?
 C21 N2 C23 O12 179.7 . . . . ?
 C12 O7 C13 C14 -89.6 . . . . ?
 C14 O8 C15 C16 171.5 . . . . ?
 C11 O6 C20 C19 -179.1 . . . . ?
 C22 N2 C23 O12 -2.6 . . . . ?
 O2 C5 C6 O3 -87.6 . . . . ?
 O2 C4 C3 O1 -75.4 . . . . ?
 C5 O2 C4 C3 -84.1 . . . . ?
 C6 O3 C7 C8 -161.9 . . . . ?
 C4 O2 C5 C6 160.0 . . . . ?
 C3 O1 C2 C1 -159.7 . . . . ?
 O4 C8 C7 O3 84.2 . . . . ?
 O5 C1 C2 O1 65.5 . . . . ?
 O5 C10 C9 O4 69.2 . . . . ?
 C8 O4 C9 C10 72.3 . . . . ?
 C1 O5 C10 C9 -171.3 . . . . ?
 C7 O3 C6 C5 179.4 . . . . ?
 C2 O1 C3 C4 168.9 . . . . ?
 C10 O5 C1 C2 93.2 . . . . ?
 C9 O4 C8 C7 -164.1 . . . . ?
 O11 C1A N1 C2A 177.5 . . . . ?
 O11 C1A N1 C3A -9.4 . . . . ?
 N1 C1A O11 Ca1 108.9 . . . . ?
 C3B N1 C1B O11 -2.7 . . . . ?
 C2B N1 C1B O11 -179.0 . . . . ?

loop_
  _diffrn_refln_index_h
  _diffrn_refln_index_k
  _diffrn_refln_index_l
  _diffrn_refln_intensity_net
  _diffrn_refln_intensity_u
 -1 0 0 2314.27 121.19
 2 0 0 4319.47 211.68
 -2 0 0 4405.06 212.18
 -3 0 0 9938.01 471.05
 3 0 0 9999 483.55
 4 0 0 5486.35 272.97
 -4 0 0 5143.99 270.77
 -5 0 0 1145.89 64.09
 -5 0 0 1143.59 63.09
 5 0 0 1289.77 64.09
 5 0 0 1168.68 63.29
 6 0 0 228.18 19.7
 6 0 0 203.78 19
 -6 0 0 217.48 20.1
 -6 0 0 222.18 19.7
 -7 0 0 1016.7 57.09
 -7 0 0 888.81 54.09
 7 0 0 876.01 54.09
 7 0 0 833.32 52.99
 8 0 0 14.9 7.9
 -8 0 0 6.3 6.9
 -8 0 0 13.5 10.3
 8 0 0 0.5 5.5
 -9 0 0 55.59 14.9
 9 0 0 80.79 16.9
 -9 0 0 77.99 18.7
 9 0 0 75.19 15.8
 10 0 0 822.22 60.89
 10 0 0 698.73 50.29
 -10 0 0 770.82 53.39
 -11 0 0 81.59 19.3
 11 0 0 63.19 17.1
 11 0 0 98.99 18.2
 -12 0 0 -1.2 4.7
 12 0 0 7.4 8.3
 13 0 0 51.89 16.4
 -13 0 0 15.7 13.4
 -1 -1 0 23.8 2.4
 1 -1 0 25.9 4.2
 1 1 0 30.7 2.5
 -1 1 0 32.9 4.5
 -1 1 0 30.4 4
 -2 -1 0 91.79 7.3
 2 -1 0 103.59 8.5
 -2 -1 0 83.09 6.9
 2 -1 0 88.39 8.4
 2 1 0 88.79 7.1
 -2 1 0 106.69 8.5
 -2 1 0 80.29 8.2
 2 1 0 99.19 7.2
 3 -1 0 269.67 19.1
 -3 -1 0 275.07 17.9
 -3 -1 0 265.67 17.4
 3 -1 0 272.47 18.7
 -3 1 0 277.37 18.7
 -3 1 0 283.17 19.4
 3 1 0 285.77 17.5
 3 1 0 303.27 18
 -4 -1 0 140.09 12.7
 4 -1 0 161.48 14.3
 4 -1 0 163.38 14.8
 -4 -1 0 168.28 13.9
 4 1 0 152.68 13
 4 1 0 180.68 13.9
 -4 1 0 148.79 14.2
 -4 1 0 152.68 13.7
 -5 -1 0 159.58 18.4
 5 -1 0 162.88 19
 5 -1 0 136.09 17.5
 -5 -1 0 149.79 17.2
 5 1 0 143.89 13.6
 -5 1 0 141.89 17.6
 -5 1 0 152.08 18.8
 5 1 0 143.79 13.8
 6 -1 0 0.9 3.7
 -6 -1 0 2.9 3.8
 6 -1 0 5.2 5.1
 -6 -1 0 -3.2 2.9
 -6 1 0 -0.4 3.9
 -6 1 0 2.3 4
 6 1 0 4.7 5
 6 1 0 -0.1 3.1
 7 -1 0 47 12.2
 -7 -1 0 64.59 13
 7 -1 0 44.8 12
 7 1 0 49 11.4
 -7 1 0 92.29 16.1
 7 1 0 48.9 11
 -7 1 0 41.4 10.8
 -8 -1 0 48.3 11.2
 8 -1 0 44.7 12.9
 8 -1 0 46.2 12.5
 8 1 0 44.9 11.1
 8 1 0 48.4 12.3
 -8 1 0 43.5 12.2
 -8 1 0 39.6 11.7
 -9 -1 0 7.4 7.2
 9 -1 0 1.5 6.2
 9 -1 0 -4.9 4.7
 -9 -1 0 -4.6 2.9
 -9 1 0 -0.2 4.8
 9 1 0 -5.3 4.4
 9 1 0 4.7 6.1
 10 -1 0 60.39 14.6
 -10 -1 0 64.49 15.3
 10 -1 0 27 12.9
 10 1 0 71.89 16.7
 -10 1 0 50.99 15.1
 10 1 0 47.9 12.2
 11 -1 0 5.9 7.5
 -11 -1 0 18.7 9.9
 11 -1 0 21.7 11.8
 11 1 0 24.4 10.1
 -11 1 0 2.4 8.1
 11 1 0 7.9 8.9
 -12 -1 0 8.9 8.8
 12 -1 0 21.8 12.3
 12 -1 0 10.6 10
 12 1 0 6.5 8
 -12 1 0 14.4 10.2
 13 -1 0 2.2 11.2
 13 1 0 6.4 10.4
 0 -2 0 4544.95 214.98
 0 2 0 4655.93 214.98
 -1 -2 0 262.07 13
 1 -2 0 264.07 15.5
 -1 -2 0 261.27 13.3
 1 -2 0 239.78 15.5
 -1 2 0 261.17 15.3
 1 2 0 243.48 12.4
 -1 2 0 248.88 15.5
 1 2 0 251.07 12.5
 -2 -2 0 471.95 24.6
 -2 -2 0 499.05 24.7
 2 -2 0 520.05 28.3
 -2 2 0 452.55 27.2
 2 2 0 468.85 23.8
 -2 2 0 510.15 28.2
 2 2 0 477.25 24.8
 -3 -2 0 46 6.8
 -3 -2 0 66.39 7.9
 3 2 0 33.1 5.9
 3 2 0 55.69 6.9
 -3 2 0 91.49 11.1
 4 -2 0 28.6 7.9
 -4 -2 0 43.4 7.2
 -4 -2 0 39.1 7.3
 4 -2 0 35.2 7.9
 -4 2 0 44.9 9.1
 4 2 0 23 5.7
 4 2 0 33.2 6.3
 -4 2 0 34.8 8.6
 -5 2 0 3650.23 176.78
 -6 -2 0 305.97 23.3
 6 -2 0 236.88 22.8
 -6 -2 0 290.97 21.9
 6 -2 0 348.07 26.9
 6 2 0 280.97 22.2
 6 2 0 265.97 20.6
 -6 2 0 315.57 26
 -6 2 0 280.97 24.1
 7 -2 0 55.49 12.9
 -7 -2 0 63.89 12
 -7 -2 0 70.89 13.3
 -7 2 0 73.29 15.3
 -7 2 0 49.5 12.3
 7 2 0 70.89 12.5
 7 2 0 66.49 12.2
 8 -2 0 142.39 23.1
 -8 -2 0 134.69 19.6
 -8 -2 0 142.99 21.2
 8 -2 0 154.78 22.6
 8 2 0 173.88 22.4
 8 2 0 132.39 18.2
 -8 2 0 143.69 21.5
 -8 2 0 127.69 23.4
 9 -2 0 40.7 13.3
 -9 -2 0 12.6 9.1
 -9 -2 0 33.1 11.1
 9 -2 0 18.3 10.1
 -9 2 0 20.9 10.8
 9 2 0 34.8 10.1
 9 2 0 27.7 9.4
 10 -2 0 333.27 39.1
 10 -2 0 290.07 35.6
 -10 -2 0 335.97 29.7
 10 2 0 324.87 26.4
 10 2 0 304.27 29.3
 -10 2 0 246.28 34
 11 -2 0 18.6 11.3
 -11 -2 0 12.8 9
 11 -2 0 15.1 11.5
 -11 2 0 13.3 9.9
 11 2 0 21 12.1
 -12 -2 0 15.3 10.3
 12 -2 0 7.9 9.2
 12 -2 0 7.2 9.7
 12 2 0 3.5 6.7
 13 -2 0 18 12.7
 13 2 0 6.2 8.2
 0 -3 0 -0.1 1.8
 0 -3 0 1.1 1.3
 0 -3 0 -0.3 1.2
 0 3 0 -0.7 1
 0 3 0 1.3 1.7
 0 3 0 1.2 1.5
 0 3 0 -0.1 1.6
 -1 -3 0 61.29 4.7
 1 -3 0 79.19 8.8
 1 -3 0 78.09 9.3
 -1 -3 0 59.19 5.3
 -1 3 0 68.79 8.1
 -1 3 0 46.9 7.2
 1 3 0 56.39 4.2
 1 3 0 53.69 5.2
 -1 3 0 70.69 6.2
 1 3 0 67.69 4.7
 -2 -3 0 38.7 4.9
 2 -3 0 42.5 7.8
 2 -3 0 41.5 8.1
 -2 -3 0 43.3 5.1
 -2 3 0 27.1 6.1
 -2 3 0 32.2 7.2
 2 3 0 37.9 5
 2 3 0 31 3
 -3 -3 0 101.29 8
 3 -3 0 108.99 13.1
 -3 -3 0 90.29 7.9
 3 -3 0 114.79 14.9
 -3 3 0 80.79 11.6
 3 3 0 81.69 7.7
 4 -3 0 42.6 9.3
 -4 -3 0 8.6 3.7
 4 -3 0 15.3 6.9
 -4 -3 0 9.9 4.2
 -4 3 0 10.7 5.2
 4 3 0 13.4 3.8
 -4 3 0 30.3 8
 4 3 0 16.5 5.2
 -5 -3 0 171.28 20.1
 -5 -3 0 133.09 15.2
 5 3 0 154.78 12.2
 5 3 0 143.19 13.5
 -6 -3 0 23.5 7.6
 -6 -3 0 30 7.7
 6 -3 0 19.4 7.9
 6 -3 0 21.7 8.8
 -6 3 0 14.7 8.1
 -6 3 0 30.6 9.4
 6 3 0 35.4 8.7
 6 3 0 14.7 5.4
 7 -3 0 0.7 6.1
 7 -3 0 -3.8 3.5
 -7 -3 0 -4.3 3.9
 -7 -3 0 -4.8 2
 -7 3 0 -1.3 4.3
 7 3 0 -1.7 3.3
 7 3 0 2.9 4.7
 -8 -3 0 50.29 13.3
 -8 -3 0 69.79 13.4
 8 -3 0 61.39 16.1
 8 3 0 45.1 9.9
 8 3 0 55.59 12
 -8 3 0 44.6 12.9
 -8 3 0 42.5 13.7
 -9 -3 0 7 6.7
 9 -3 0 12.5 9.8
 9 -3 0 5 7
 -9 -3 0 5.4 6.8
 9 3 0 2.2 5.9
 9 3 0 6.7 6.1
 -9 3 0 8.7 8.1
 -10 -3 0 105.39 18.8
 10 -3 0 83.69 18.9
 10 -3 0 108.79 21.4
 -10 3 0 75.49 19.2
 10 3 0 91.09 18
 -11 -3 0 10.2 8.4
 11 -3 0 12.2 10
 11 -3 0 23.5 13.2
 11 3 0 4.1 7.1
 -11 3 0 20.3 12.7
 -12 -3 0 -3.1 4
 12 -3 0 10.6 10.4
 12 -3 0 -2 7.5
 12 3 0 -1.8 4.8
 13 -3 0 24.1 14
 13 3 0 19.7 11.5
 0 -4 0 1091.49 52.79
 0 -4 0 1087.69 53.59
 0 4 0 1057.19 52.79
 -1 -4 0 4928.81 236.58
 -1 4 0 4893.71 245.68
 -1 4 0 4870.91 246.68
 2 -4 0 8588.64 408.66
 -2 -4 0 7976.7 387.26
 2 4 0 8070.39 384.56
 -2 4 0 8567.34 407.16
 -3 -4 0 684.53 33.7
 -3 -4 0 628.24 33
 3 -4 0 596.84 37.6
 3 -4 0 655.53 39.4
 3 4 0 616.54 33.3
 -3 4 0 614.14 38.2
 -3 4 0 720.43 40.1
 -4 -4 0 2011.7 98.79
 4 -4 0 2068.39 105.89
 4 -4 0 2223.18 105.39
 -4 4 0 1986.4 105.19
 -4 4 0 2082.59 105.09
 5 -4 0 3066.49 150.18
 5 -4 0 2959.6 150.78
 -5 4 0 2979 150.38
 -5 4 0 3142.99 151.88
 6 -4 0 793.52 50.59
 -6 -4 0 814.12 46
 -6 -4 0 745.43 44.2
 6 -4 0 812.22 52.49
 -6 4 0 734.43 50.69
 6 4 0 792.22 45.4
 -6 4 0 827.22 51.39
 6 4 0 806.62 41
 7 -4 0 -5.6 3.7
 -7 -4 0 4.7 4.3
 -7 -4 0 -0.9 3.6
 7 -4 0 5.6 7.6
 7 4 0 0.7 4.1
 -7 4 0 3 6.3
 7 4 0 4.7 4
 -7 4 0 -2.9 4.4
 -8 -4 0 488.25 33
 8 -4 0 461.35 37.9
 -8 -4 0 506.85 35.1
 8 -4 0 444.86 38.5
 -8 4 0 411.46 36.5
 8 4 0 440.96 33
 8 4 0 450.65 27.7
 -9 -4 0 229.98 28.4
 9 -4 0 161.48 25.1
 -9 -4 0 155.58 21.3
 9 -4 0 161.18 27.8
 9 4 0 146.29 21.1
 -9 4 0 156.78 25.6
 10 -4 0 2.1 8.2
 10 -4 0 0.7 6.5
 -10 -4 0 9.9 6.8
 -10 4 0 15.7 11
 10 4 0 8.6 7.6
 11 -4 0 4.3 7.9
 -11 -4 0 10.4 7.8
 11 -4 0 9.6 8.9
 12 -4 0 112.49 25.4
 -12 -4 0 96.79 19.9
 12 4 0 92.99 20.1
 13 -4 0 -13.3 5.4
 13 4 0 -2.7 6.2
 0 -5 0 -0.3 1.6
 0 -5 0 -2.7 2.1
 0 5 0 0.2 2
 0 5 0 1.5 2
 0 5 0 1.3 2.3
 0 5 0 3.7 2.9
 -1 -5 0 1.7 2
 1 -5 0 8.6 4.6
 1 -5 0 3 3.1
 -1 -5 0 2.8 2.2
 -1 -5 0 1.6 2.6
 1 -5 0 0.6 2
 1 5 0 2 2.4
 -1 5 0 6.1 3.3
 -1 5 0 3.6 3.5
 1 5 0 0.6 1.6
 -1 5 0 8.4 3.3
 1 5 0 1.6 2.1
 -1 5 0 2.5 2.4
 -2 -5 0 60.89 6
 -2 -5 0 61.79 7.9
 2 -5 0 46.7 9.9
 2 -5 0 70.69 11.3
 2 5 0 77.49 8.6
 -2 5 0 68.89 11.5
 -2 5 0 75.69 10.1
 3 -5 0 172.28 20.5
 -3 -5 0 179.78 12.1
 3 -5 0 140.19 17.3
 -3 -5 0 168.48 12
 3 5 0 165.98 11.9
 -3 5 0 164.88 16.3
 -3 5 0 165.48 15.9
 4 -5 0 11.6 6.6
 -4 -5 0 10.8 3.8
 -4 -5 0 10.3 4.2
 4 -5 0 5 5.9
 -4 5 0 4.1 4.8
 -4 5 0 -1.1 3.9
 4 5 0 8.6 3.6
 5 -5 0 268.47 23.7
 5 -5 0 286.87 25.3
 -5 -5 0 225.88 17.2
 -5 -5 0 257.97 20.9
 -5 5 0 247.08 23.3
 -5 5 0 255.17 23.5
 -6 -5 0 89.39 12.9
 6 -5 0 87.79 18.4
 6 -5 0 62.99 14.3
 -6 -5 0 73.79 11.1
 6 5 0 81.49 12.1
 -6 5 0 40.1 12.5
 -6 5 0 65.79 14.3
 7 -5 0 139.09 23.2
 -7 -5 0 139.09 18.6
 -7 -5 0 146.89 17.6
 7 -5 0 135.49 21.8
 7 5 0 178.88 20.1
 -7 5 0 137.59 22
 -7 5 0 111.79 20.7
 8 -5 0 298.17 37.8
 -8 -5 0 276.77 22.9
 -8 -5 0 229.48 23
 8 -5 0 330.47 30.6
 8 5 0 300.87 24.4
 -8 5 0 278.57 39.5
 -9 -5 0 107.99 17.3
 -9 -5 0 88.19 17.3
 9 -5 0 87.79 19.4
 -9 5 0 96.29 19.4
 9 5 0 95.09 16.6
 -10 -5 0 1.8 5.4
 10 -5 0 -3.5 6.1
 10 -5 0 -0.7 6.1
 10 5 0 -0.6 4.6
 11 -5 0 26 12.2
 11 -5 0 3.7 10.9
 -11 -5 0 27.5 9.6
 11 5 0 22.4 10.6
 12 -5 0 -0.5 7.6
 -12 -5 0 3.4 7.6
 12 -5 0 16.3 12.1
 12 5 0 4.3 7.9
 13 -5 0 -1.6 8
 13 -5 0 11.9 11
 13 5 0 0.8 6.4
 0 6 0 1844.52 89.19
 1 -6 0 167.88 14.9
 -1 -6 0 136.69 11.8
 -1 -6 0 148.29 11.3
 -1 -6 0 133.19 12
 -1 6 0 164.58 12.7
 1 6 0 134.79 10.4
 -1 6 0 147.89 12.7
 -1 6 0 157.48 13.8
 -1 6 0 148.49 13.5
 1 6 0 153.28 10.3
 -2 -6 0 124.79 10.5
 2 -6 0 107.79 14.4
 2 -6 0 169.08 20.2
 -2 -6 0 120.89 9.9
 -2 6 0 123.49 16
 2 6 0 139.89 10.9
 -2 6 0 147.79 17.1
 -2 6 0 133.79 12.3
 -3 -6 0 975.7 48.7
 3 -6 0 949.6 56.39
 -3 -6 0 993.4 49.9
 3 -6 0 952.9 55.49
 -3 6 0 978.6 55.59
 3 6 0 991.5 49
 -3 6 0 940.31 55.69
 -4 -6 0 435.36 25.7
 4 -6 0 400.46 32.4
 4 -6 0 435.16 32.4
 -4 -6 0 485.15 26.5
 -4 6 0 431.76 32.7
 4 6 0 462.25 26.2
 -4 6 0 396.16 31.3
 5 -6 0 37.2 10.5
 -5 -6 0 21.8 5.5
 5 -6 0 19.1 9.5
 -5 6 0 27.6 9.1
 -5 6 0 20.7 9.1
 5 6 0 38.3 7.7
 6 -6 0 53.79 12.9
 6 -6 0 63.49 15.9
 -6 -6 0 58.39 10.8
 6 6 0 52.39 11
 -6 6 0 44.7 12.5
 -6 6 0 67.29 14.8
 7 -6 0 343.97 33.4
 -7 -6 0 364.76 27.2
 7 -6 0 369.96 32.9
 -7 6 0 387.66 34.1
 7 6 0 346.77 25.9
 -7 6 0 456.55 63.69
 8 -6 0 5.5 8.4
 8 -6 0 20.8 11.5
 -8 -6 0 -1 5.1
 -8 -6 0 12 6.1
 8 6 0 11.9 6.6
 -8 6 0 4.5 8
 9 -6 0 12.9 9.9
 9 -6 0 13.6 10.3
 -9 -6 0 38.4 10
 -9 -6 0 15.8 9.6
 9 6 0 41.1 10.3
 10 -6 0 28.3 14.6
 10 -6 0 13.4 11.8
 -10 -6 0 18.1 8.9
 10 6 0 56.39 13.5
 11 -6 0 14.4 12.8
 11 -6 0 -1.8 7.3
 -11 -6 0 -4.7 3
 11 6 0 -3.3 3.6
 12 -6 0 49.9 18.2
 -12 -6 0 66.09 16.6
 12 -6 0 28.1 15.5
 12 6 0 47.5 13.7
 13 -6 0 4.1 10.4
 13 -6 0 4.4 10.7
 13 6 0 8.6 8
 0 -7 0 -3.5 2.6
 0 -7 0 -1 3.4
 0 7 0 0.9 3
 0 7 0 0.2 2.5
 0 7 0 2.4 3
 0 7 0 -0.1 2.7
 1 -7 0 13.6 4.9
 1 -7 0 15 6.8
 -1 -7 0 12 4.9
 -1 -7 0 21.7 5.8
 -1 -7 0 23.5 5.4
 1 7 0 10.8 5.1
 -1 7 0 10.9 4.8
 -1 7 0 19.4 6.2
 1 7 0 13.4 4.3
 -1 7 0 11.4 5.6
 2 -7 0 608.04 39.4
 -2 -7 0 643.34 33.5
 -2 -7 0 622.94 33.6
 2 -7 0 618.14 38.5
 2 7 0 600.24 33.9
 -2 7 0 592.94 37.7
 -2 7 0 618.84 36.9
 -2 7 0 571.74 37.8
 -2 7 0 571.84 35.5
 3 -7 0 418.16 32.5
 -3 -7 0 559.54 28.9
 3 -7 0 438.26 34.1
 -3 7 0 464.35 33.4
 -3 7 0 414.66 32.8
 -3 7 0 448.46 31.1
 3 7 0 574.24 28.6
 4 -7 0 72.79 14.4
 4 -7 0 73.89 23.2
 -4 -7 0 96.29 11.4
 -4 -7 0 96.39 12.1
 -4 7 0 88.19 16.3
 -4 7 0 107.59 17.5
 4 7 0 85.09 10.6
 5 -7 0 8.2 7.1
 -5 -7 0 -2.4 2
 -5 -7 0 -0.4 2.9
 5 -7 0 3.5 6.5
 -5 7 0 2.3 5.6
 5 7 0 -0.7 2.3
 -5 7 0 5 5.7
 6 -7 0 142.89 24
 -6 -7 0 132.79 13
 6 -7 0 105.89 20.4
 -6 -7 0 166.38 14.9
 -6 7 0 179.48 28.6
 6 7 0 130.19 15.7
 -6 7 0 191.18 27.4
 7 -7 0 -5.4 5.6
 -7 -7 0 -1 3.1
 -7 -7 0 2.5 5.1
 7 -7 0 10.7 9.5
 -7 7 0 -2.1 5.1
 7 7 0 2 4.1
 -8 -7 0 53.09 12.4
 8 -7 0 73.59 17.9
 -8 -7 0 52.79 10.6
 8 -7 0 54.59 16.6
 -8 7 0 62.19 15.6
 8 7 0 62.19 11.8
 9 -7 0 3.6 10.2
 9 -7 0 2.6 9.2
 -9 -7 0 3.3 6.4
 -9 -7 0 3.1 5.2
 9 7 0 -1.2 4.4
 10 -7 0 0.1 6.5
 -10 -7 0 4.2 5.8
 10 7 0 5.5 6.9
 11 -7 0 2.8 8.5
 11 -7 0 9.9 11.5
 -11 -7 0 0.4 4.8
 11 7 0 1.9 5.6
 -12 -7 0 16.9 9.3
 12 -7 0 16.7 13.5
 12 -7 0 -2 8.1
 12 7 0 -3.9 4.9
 13 -7 0 -3.6 8.8
 13 -7 0 -7 6.8
 0 -8 0 2291.27 111.89
 0 -8 0 2305.57 109.79
 0 8 0 2181.28 110.09
 0 8 0 2205.88 108.79
 1 -8 0 166.88 15.4
 -1 -8 0 201.08 17.2
 -1 -8 0 205.78 15.3
 1 -8 0 182.88 22.3
 -1 8 0 186.28 15.9
 1 8 0 201.98 15.7
 1 8 0 189.18 15.7
 -1 8 0 181.88 16
 -1 8 0 163.68 16.6
 -1 8 0 182.78 16.9
 1 8 0 203.68 13.8
 1 8 0 198.48 14
 -2 -8 0 130.69 11.3
 -2 -8 0 128.29 12.1
 2 -8 0 134.99 19.9
 -2 8 0 110.19 14.4
 -2 8 0 115.89 15.7
 2 8 0 119.79 7.5
 -2 8 0 122.89 17.6
 -2 8 0 103.29 15.8
 3 -8 0 432.06 32.5
 -3 -8 0 418.96 25.5
 -3 -8 0 441.66 26
 3 -8 0 369.16 31.9
 3 8 0 470.15 26.4
 -3 8 0 373.16 30.4
 -3 8 0 398.06 31.5
 -3 8 0 446.56 29.7
 -4 -8 0 465.15 27.5
 4 -8 0 428.26 33.5
 4 -8 0 364.16 33.2
 -4 -8 0 441.96 26.8
 -4 8 0 463.55 31.8
 -4 8 0 458.65 34.2
 -4 8 0 444.06 34.2
 4 8 0 429.56 26.3
 5 -8 0 37.7 12.6
 -5 -8 0 80.99 11.5
 5 -8 0 62.89 14
 -5 -8 0 87.49 11.8
 5 8 0 60.39 9.5
 -5 8 0 79.19 17.9
 6 -8 0 14.8 10.8
 6 -8 0 25.2 11.1
 -6 -8 0 30.7 7.3
 -6 -8 0 37.5 8.6
 -6 8 0 42.8 12.9
 6 8 0 31.2 7.6
 -6 8 0 48.4 15.2
 -7 -8 0 225.58 20.8
 -7 -8 0 268.97 20.4
 7 -8 0 311.77 38.5
 7 -8 0 258.27 33.9
 -7 8 0 234.88 31.9
 7 8 0 269.47 21.1
 8 -8 0 6.4 9.1
 -8 -8 0 9 6.9
 -8 -8 0 0.6 3.9
 8 -8 0 12.3 9.4
 8 8 0 7.3 5.4
 9 -8 0 -4 6.9
 -9 -8 0 3.6 5.8
 -9 -8 0 2.3 5.7
 9 -8 0 5.5 9.3
 9 8 0 0.2 4.1
 10 -8 0 57.59 17.7
 10 -8 0 86.79 23.5
 -10 -8 0 86.39 15.1
 10 8 0 70.99 14.1
 -11 -8 0 35 10.5
 11 -8 0 21.6 14.3
 11 -8 0 18 13.4
 11 8 0 18 9.1
 12 -8 0 -4.2 7.7
 12 -8 0 -6.6 6.3
 12 8 0 1.6 6.8
 13 -8 0 12 12.7
 0 -9 0 19.7 6.8
 0 9 0 10.8 4.3
 0 9 0 4.6 4
 -1 -9 0 67.79 11.3
 -1 -9 0 46.8 10.2
 1 -9 0 72.29 14.1
 1 -9 0 77.99 12.7
 1 9 0 62.19 8.8
 -1 9 0 49.6 10.7
 -1 9 0 61.59 11.8
 1 9 0 59.49 8.4
 1 9 0 43.4 9.1
 -1 9 0 73.19 12.1
 1 9 0 53.99 9.4
 -1 9 0 59.69 10.5
 -2 -9 0 109.09 13.1
 -2 -9 0 123.29 15.6
 2 -9 0 116.39 18.8
 2 9 0 109.29 7.3
 -2 9 0 131.59 16.6
 2 9 0 132.49 15.5
 -2 9 0 122.49 16.1
 -2 9 0 152.98 19.7
 -2 9 0 137.29 18.6
 3 -9 0 302.57 28.5
 -3 -9 0 298.67 21.1
 -3 -9 0 299.47 21.6
 3 -9 0 294.77 26.6
 -3 9 0 355.06 28.1
 -3 9 0 347.17 27.8
 3 9 0 356.86 22.5
 -3 9 0 356.56 25.8
 -3 9 0 305.47 25.7
 4 -9 0 -3.3 6.1
 4 -9 0 0.8 5.5
 -4 -9 0 1.7 2.6
 -4 -9 0 1.9 2.7
 -4 9 0 3.5 6.4
 4 9 0 -0.8 2.5
 -4 9 0 -1.1 3.7
 -5 -9 0 29.2 7.3
 5 -9 0 25.7 11.5
 5 -9 0 22.1 11.1
 -5 -9 0 31.9 7.4
 5 9 0 29.9 7.1
 -5 9 0 30.4 11
 -5 9 0 25.8 8.9
 -5 9 0 19.6 10.4
 -6 -9 0 170.98 15.8
 6 -9 0 173.18 27.3
 6 -9 0 214.88 32.2
 -6 -9 0 170.58 19.4
 -6 9 0 191.18 26.9
 -6 9 0 234.28 36.5
 -6 9 0 173.28 24.5
 6 9 0 203.68 16.6
 7 -9 0 100.49 21.3
 -7 -9 0 89.59 13.1
 7 -9 0 50.99 17.2
 -7 -9 0 62.89 12.4
 7 9 0 78.49 12.6
 -8 -9 0 -2.8 3.3
 8 -9 0 -10.1 4.9
 8 -9 0 3.3 7.6
 -8 -9 0 -1.1 3.5
 8 9 0 -2 3.1
 9 -9 0 44.1 16.8
 9 -9 0 47 16.3
 -9 -9 0 66.79 12.3
 -9 -9 0 70.49 14.4
 10 -9 0 24.7 13.9
 10 -9 0 32 15.6
 -10 -9 0 55.19 12.5
 10 9 0 39.5 10.9
 11 -9 0 3.4 10.8
 -11 -9 0 5.3 6.7
 11 -9 0 0.6 10.6
 11 9 0 3.2 5.4
 12 -9 0 -4.8 8.8
 12 -9 0 6.1 11.7
 12 9 0 7.1 12.3
 0 -10 0 215.08 25.1
 0 -10 0 250.47 19.6
 0 10 0 219.08 18
 0 10 0 187.08 17.9
 0 10 0 205.28 26
 0 10 0 182.58 17.1
 1 -10 0 3.9 6.1
 -1 -10 0 6 5
 1 -10 0 8.4 5.6
 -1 10 0 11.2 6
 1 10 0 1.4 3.8
 -1 10 0 8.1 5.8
 1 10 0 0.4 3
 1 10 0 -0.1 3
 -1 10 0 1 3.4
 1 10 0 1 2.9
 -1 10 0 9 4.2
 -2 -10 0 72.59 12.3
 2 -10 0 72.29 18.3
 -2 -10 0 67.89 10.5
 -2 10 0 99.19 15.5
 2 10 0 78.89 12.4
 -2 10 0 68.79 13.8
 -2 10 0 59.79 11.5
 -2 10 0 73.49 13.2
 -3 -10 0 27.7 7.2
 -3 -10 0 12.8 5.4
 3 -10 0 4.9 6.6
 -3 10 0 20.3 7.5
 -3 10 0 18.3 7.7
 3 10 0 22.6 8.6
 -3 10 0 26.4 9.9
 -3 10 0 11.4 7.2
 4 -10 0 9 7.9
 4 -10 0 -4.6 3.7
 -4 -10 0 0.9 3.2
 -4 10 0 3.4 6.1
 4 10 0 1.4 3
 -4 10 0 0.2 4.2
 -4 10 0 1.4 4.1
 -4 10 0 13.5 6.8
 -5 -10 0 273.07 20.2
 -5 -10 0 283.97 20.5
 5 -10 0 246.08 32
 5 -10 0 204.18 30.7
 -5 10 0 262.77 32.8
 5 10 0 254.07 19.5
 -5 10 0 322.97 27.4
 -5 10 0 258.77 32.3
 -6 -10 0 39.5 8.5
 6 -10 0 11.3 11.2
 6 -10 0 37.5 13.1
 -6 -10 0 51.19 9.8
 -6 10 0 46.1 13.1
 6 10 0 33.9 12.6
 7 -10 0 -2.3 6.1
 -7 -10 0 -1.9 3.5
 7 -10 0 -6.6 5.5
 -7 -10 0 -3.8 2.8
 -7 10 0 1.4 6.7
 7 10 0 2 6.1
 -8 -10 0 12 7.3
 8 -10 0 13 11.3
 8 -10 0 11.1 10.5
 -8 -10 0 31.8 8.3
 8 10 0 12.8 6.6
 9 -10 0 -7.5 7.4
 -9 -10 0 17.3 8.1
 -9 -10 0 12.8 7
 9 10 0 9.9 6.5
 10 -10 0 29.1 17.1
 10 -10 0 35.8 16.3
 -10 -10 0 52.29 12.2
 10 10 0 38.9 10.2
 -11 -10 0 6.8 6.5
 11 -10 0 7.7 13.3
 11 -10 0 36.2 17.3
 11 10 0 9.8 7.1
 12 -10 0 3.6 10.4
 12 -10 0 7.7 12.2
 0 -11 0 -3.1 3.3
 0 -11 0 -4.2 5.2
 0 11 0 0.3 4.2
 0 11 0 1.6 3.7
 0 11 0 1.9 4
 0 11 0 -0.8 4
 -1 -11 0 220.48 19.2
 1 -11 0 209.58 19.5
 -1 11 0 229.88 20.1
 1 11 0 198.48 18.7
 1 11 0 200.78 15.6
 -1 11 0 228.18 19.9
 1 11 0 189.18 15.2
 1 11 0 200.48 18.4
 -1 11 0 204.38 19
 -1 11 0 167.58 24.7
 -2 -11 0 36.4 8.8
 2 -11 0 42.9 13.8
 2 11 0 24.5 8
 -2 11 0 25.8 8.9
 -2 11 0 35.9 9.8
 -2 11 0 17.7 7.3
 2 11 0 31.5 8.3
 -2 11 0 25.5 9
 -3 -11 0 10.7 5.6
 -3 -11 0 11.4 5.2
 3 -11 0 15.5 9.9
 -3 11 0 12.1 7.9
 3 11 0 19.7 6.8
 -3 11 0 18.7 8.6
 -3 11 0 18.9 7.3
 -3 11 0 4 6.3
 -4 -11 0 515.05 31.9
 4 -11 0 505.45 42.8
 -4 -11 0 504.45 33.3
 -4 11 0 545.95 41
 -4 11 0 551.14 39.6
 -4 11 0 510.35 40.9
 -4 11 0 494.55 37
 4 11 0 521.45 32.5
 -5 -11 0 113.29 15.2
 5 -11 0 76.89 17.8
 5 -11 0 82.69 19.4
 -5 -11 0 88.69 12.6
 -5 11 0 93.69 19.3
 5 11 0 105.39 13.6
 -5 11 0 96.69 19.6
 -5 11 0 99.79 18
 6 -11 0 -7.7 6.6
 6 -11 0 14 10.5
 -6 -11 0 0.4 3.7
 -6 -11 0 -5.9 2.7
 -6 11 0 -5.1 5.1
 -7 -11 0 43.7 9.1
 -7 -11 0 64.69 12.1
 7 -11 0 66.59 17.7
 7 -11 0 26.3 13.5
 -7 11 0 63.69 16
 -8 -11 0 84.39 15.3
 8 -11 0 61.49 20.2
 -8 -11 0 67.89 12
 8 -11 0 64.89 19.2
 -8 11 0 84.39 19.3
 9 -11 0 4.5 10.3
 -9 -11 0 2.1 4.3
 -9 -11 0 0.7 5.2
 9 -11 0 0.7 8.9
 -9 11 0 13.8 8.3
 10 -11 0 0.3 8.6
 10 -11 0 -14.5 4.2
 -10 -11 0 1.2 4.4
 -10 11 0 15.7 10.4
 11 -11 0 17 15.4
 -11 -11 0 5 5.2
 11 -11 0 8.2 12.6
 -11 11 0 45.1 16.5
 12 -11 0 6.1 21.2
 12 -11 0 0.3 9.7
 -12 11 0 5.4 8.1
 -12 11 0 -4.8 7.3
 0 -12 0 103.39 29.6
 0 -12 0 107.99 17
 0 12 0 85.69 15
 0 12 0 88.09 15.2
 0 12 0 122.69 16.2
 0 12 0 113.49 15.6
 1 -12 0 107.99 19.8
 -1 -12 0 102.49 16.8
 1 12 0 104.29 12.6
 1 12 0 101.59 12.1
 -1 12 0 121.19 19.1
 -1 12 0 92.09 16
 -1 12 0 67.89 13.8
 -1 12 0 94.99 15.4
 1 12 0 105.09 15.8
 2 -12 0 -3.9 6
 -2 -12 0 0.2 4.2
 -2 12 0 3.3 6
 -2 12 0 6.9 6.1
 2 12 0 4.5 5.1
 2 12 0 2.6 2.9
 -2 12 0 -3.1 3.1
 -2 12 0 -0.1 4.1
 3 -12 0 -1.6 8.2
 -3 -12 0 19.4 7
 -3 12 0 6.7 7.3
 3 12 0 2.2 4.4
 -3 12 0 6.8 7.5
 -3 12 0 3.9 5.6
 3 12 0 11 6.5
 -4 -12 0 7.4 4.7
 -4 -12 0 6.5 4.8
 4 -12 0 5 8.9
 -4 12 0 16.8 9
 4 12 0 10.3 5.2
 -4 12 0 12.6 10.5
 -4 12 0 6.5 7.3
 5 -12 0 33.8 13.2
 -5 -12 0 39 8.7
 -5 -12 0 18.2 6.1
 5 12 0 15.8 6.5
 -5 12 0 51.39 14.8
 -5 12 0 8.4 8
 -6 -12 0 5.3 4.8
 -6 -12 0 24.6 7.1
 6 -12 0 35 14.6
 -6 12 0 19.1 10.7
 -6 12 0 18.8 10.8
 7 -12 0 -6.9 7
 -7 -12 0 11 5.8
 7 -12 0 26.3 11.6
 -7 -12 0 19.3 7.3
 -7 12 0 7.3 9.2
 -7 12 0 1.1 6.6
 8 -12 0 -4.5 8.6
 8 -12 0 -0.4 7.9
 -8 -12 0 4.5 4.6
 -8 12 0 -8.2 4.6
 -8 12 0 -12.7 6
 8 12 0 0.6 3.2
 -9 -12 0 1.8 5.6
 9 -12 0 16 15.7
 9 -12 0 2.1 8.5
 -9 12 0 4.5 9.5
 -9 12 0 -1.8 6.7
 9 12 0 6.4 5
 10 -12 0 4.6 11
 10 -12 0 -10 7.9
 10 12 0 -1.1 3.6
 -10 12 0 9.7 12
 -10 12 0 -6.2 5.2
 11 -12 0 -2.5 8.2
 11 -12 0 2.1 8.6
 -11 12 0 11 12.6
 0 -13 0 -0.8 4.6
 0 13 0 3.9 5.6
 0 13 0 -0.4 4.4
 0 13 0 -2.5 4.4
 1 -13 0 200.28 29.1
 -1 -13 0 198.98 24.7
 -1 13 0 177.58 22.7
 -1 13 0 220.48 30.9
 -1 13 0 193.58 23.7
 1 13 0 205.38 15.6
 1 13 0 226.98 21.3
 -1 13 0 210.68 20.5
 1 13 0 195.38 23.3
 -2 -13 0 23.9 8.8
 2 -13 0 -3.2 6.3
 2 13 0 18.6 7.5
 -2 13 0 22.1 9.7
 2 13 0 8.8 6.6
 -2 13 0 4.4 5.9
 -2 13 0 5.2 5.4
 3 -13 0 -5.8 6.2
 -3 -13 0 0.7 4.1
 -3 13 0 1.8 6.7
 3 13 0 8.2 6.3
 -3 13 0 0.2 5.6
 -3 13 0 4.8 6.1
 3 13 0 1.5 4.2
 4 -13 0 202.68 33.6
 -4 -13 0 229.98 20.8
 -4 -13 0 181.88 16.4
 -4 13 0 190.38 25.9
 4 13 0 171.98 17
 -4 13 0 189.38 25.9
 -4 13 0 201.28 29.8
 -5 -13 0 20 6.5
 5 -13 0 62.59 17.4
 -5 -13 0 45.5 10.9
 5 13 0 29.3 9.1
 -5 13 0 49.2 14.7
 -5 13 0 22.5 9.1
 -6 -13 0 23.4 7.5
 -6 -13 0 6.6 4.4
 6 -13 0 33 17.7
 -6 13 0 10.8 8.6
 -6 13 0 26.8 9.9
 -7 -13 0 14.2 5.9
 -7 -13 0 39.6 10.7
 7 -13 0 48.3 17.9
 -7 13 0 38.4 12.6
 -7 13 0 30.9 13.8
 7 13 0 21 6.3
 -8 -13 0 9.9 6.6
 -8 -13 0 11.2 7
 8 -13 0 6.6 12
 -8 13 0 13.2 11.7
 8 13 0 14.6 6.2
 -8 13 0 7.5 8.9
 -9 -13 0 6.1 4.7
 9 -13 0 2.8 10.5
 9 13 0 14.9 6.1
 -9 13 0 -5.9 5.8
 -9 13 0 1.7 9
 -10 -13 0 4.7 4.9
 10 -13 0 2.4 11
 -10 13 0 -3.7 7.9
 -10 13 0 -0.2 8
 11 -13 0 27 16
 -11 13 0 9.3 12.2
 -11 13 0 6.9 15.5
 0 -14 0 25.1 10
 0 14 0 31 10
 0 14 0 34.5 8.6
 0 14 0 37.6 9.6
 1 -14 0 8.2 9.1
 -1 -14 0 0.7 5.9
 -1 14 0 -3.1 4.7
 1 14 0 6.1 4.5
 -1 14 0 7.6 4.1
 -1 14 0 2.5 6.3
 1 14 0 -1 3.4
 1 14 0 10.1 7.1
 2 -14 0 44.9 15.4
 -2 -14 0 45.1 12.2
 -2 14 0 33 11.2
 -2 14 0 25.3 9.1
 2 14 0 46.4 12
 -2 14 0 46 12.7
 2 14 0 54.59 12.6
 -3 -14 0 6.7 6
 3 -14 0 7.4 9
 -3 14 0 0.2 5.9
 3 14 0 12.5 7.3
 -3 14 0 15.4 7.9
 3 14 0 2.8 5
 -3 14 0 8.2 8.9
 4 -14 0 23.3 13.7
 -4 -14 0 11.2 6.8
 4 14 0 3.7 7.9
 -4 14 0 10.6 9.4
 -4 14 0 13.1 8.7
 4 14 0 14.3 7.3
 5 -14 0 0.8 9.6
 -5 -14 0 7.5 6.7
 -5 14 0 -6.4 3.6
 -5 14 0 8.2 8.6
 5 14 0 10.6 7.2
 -6 -14 0 21.6 9.4
 -6 -14 0 31 7.6
 6 -14 0 53.79 18.1
 -6 14 0 69.29 19.5
 -6 14 0 45.2 13.4
 -7 -14 0 -4.2 3.3
 -7 14 0 -6.7 4.1
 -7 14 0 2.9 6.9
 7 14 0 2.2 4
 -8 -14 0 2.3 5.9
 -8 -14 0 2.8 3.7
 8 -14 0 -3.1 8.3
 -8 14 0 -4 6
 -8 14 0 1 6.6
 8 14 0 -0.6 3.5
 9 -14 0 -4.1 11.4
 -9 -14 0 4.6 4.2
 -9 14 0 13.8 11.9
 -9 14 0 10.1 11.5
 9 14 0 11 5.9
 -10 -14 0 6.8 4.4
 -10 14 0 19.7 9.3
 -10 14 0 7.4 11.5
 0 -15 0 -5 3.4
 0 15 0 0 4.4
 0 15 0 1.6 4.2
 0 15 0 -3.3 4
 -1 -15 0 61.69 14.5
 1 15 0 86.29 16.7
 1 15 0 76.79 10
 -1 15 0 76.29 14.3
 1 15 0 69.99 9.4
 -1 15 0 70.69 15.2
 -2 -15 0 63.99 14.7
 2 -15 0 91.69 20.3
 -2 15 0 92.59 17.6
 2 15 0 100.49 16.9
 -3 -15 0 122.99 20.1
 3 -15 0 74.69 18.5
 -3 15 0 97.09 19.4
 3 15 0 87.39 15.1
 -3 15 0 126.79 20.1
 -3 15 0 99.19 18.8
 -4 -15 0 12.7 8.5
 4 -15 0 10.9 10.5
 -4 15 0 5.4 8.5
 -4 15 0 7.9 7.7
 5 -15 0 5.6 9.6
 -5 -15 0 3.4 6.1
 -5 15 0 5 8
 -5 15 0 -2.1 5.7
 -6 -15 0 114.79 20
 6 -15 0 94.09 22.9
 -6 15 0 104.09 20.7
 6 15 0 87.69 13.7
 -6 15 0 73.19 18
 7 -15 0 0 10
 -7 -15 0 4.4 5.6
 -7 15 0 3.3 6.4
 7 15 0 -3.6 3.1
 -7 15 0 7.8 9.7
 8 -15 0 1.9 10.3
 -8 15 0 9.8 9.3
 8 15 0 4.2 4.4
 -8 15 0 -5.5 6
 9 -15 0 13.2 14.2
 -9 15 0 86.59 23.1
 -9 15 0 40.2 16.8
 10 -15 0 9.5 14.1
 -10 15 0 7.2 11.6
 -10 15 0 16.3 13
 0 16 0 23.7 7.4
 0 16 0 49.3 12.9
 0 16 0 40.8 10
 -1 16 0 13 8.2
 -1 16 0 15.8 8.7
 1 16 0 14 4.5
 1 16 0 28.2 10.2
 1 16 0 13.8 4.6
 -1 16 0 8.9 6.9
 -2 -16 0 31.2 11.1
 -2 16 0 24.8 9
 2 16 0 26.6 9.9
 -2 16 0 30.4 10.8
 -2 16 0 38.6 18.3
 -3 -16 0 9.7 7.6
 3 -16 0 10.9 11.5
 -3 16 0 9.5 8.7
 3 16 0 16.9 8.3
 -3 16 0 25.2 10.4
 -3 16 0 22.8 12.4
 4 -16 0 -9.4 5.4
 -4 -16 0 -3.2 3.7
 -4 16 0 -4.9 3.8
 -4 16 0 -3.3 4.7
 5 -16 0 -5.4 6.5
 -5 -16 0 -0.6 5.1
 -5 16 0 -0.3 6.4
 -5 16 0 2.4 6.8
 6 -16 0 18.5 14.6
 -6 -16 0 16.9 9.8
 6 16 0 13.5 6.4
 -6 16 0 32.4 12.4
 -6 16 0 14.7 11.5
 7 -16 0 2.4 11.2
 -7 16 0 -1.6 7.6
 -7 16 0 5.7 9.1
 7 16 0 -2.9 2.9
 8 -16 0 -2.3 9.8
 -8 16 0 3 10
 -8 16 0 4.7 10.3
 9 -16 0 -8.7 7
 -9 16 0 2.2 11
 -9 16 0 36.8 17.7
 0 17 0 -0.2 2.7
 0 17 0 -0.3 4.8
 0 17 0 -1.3 3.5
 -1 17 0 37.4 10.7
 -1 17 0 45.3 11.1
 -1 17 0 43.2 12
 -2 17 0 16.5 9.6
 -2 17 0 25 9.4
 -2 17 0 17.1 10.3
 2 17 0 19.9 9.5
 -3 17 0 -1.8 5.5
 -3 17 0 10.4 8.2
 3 17 0 10.8 7.8
 4 -17 0 23.8 16.7
 4 17 0 7.9 10.8
 -4 17 0 27.4 12.8
 -4 17 0 54.89 14.2
 5 -17 0 -2.6 8.7
 -5 17 0 8.1 9.5
 -5 17 0 15.3 10.4
 6 -17 0 2.7 9.7
 6 17 0 3.1 5.2
 -6 17 0 9.1 11
 -6 17 0 0.2 7.4
 7 -17 0 11.1 13.5
 -7 17 0 18.6 12
 -7 17 0 2.7 9.7
 8 -17 0 23.1 17.2
 -8 17 0 38.7 15.4
 -8 17 0 20.8 13
 0 18 0 -3.8 2.6
 0 18 0 2.2 6.4
 -1 18 0 32.6 11.5
 1 18 0 12.1 9.3
 -1 18 0 20.3 8.1
 -1 18 0 23.5 9.9
 -2 18 0 3.3 7.4
 -2 18 0 3.9 7.5
 -2 18 0 8.7 8.3
 2 18 0 2.4 6.4
 -3 18 0 2.2 4.8
 3 18 0 6.5 6.6
 -3 18 0 3.3 8.7
 -4 18 0 23.9 13
 -4 18 0 60.39 16.7
 -5 18 0 22.2 12.5
 -5 18 0 9.2 11.4
 -6 18 0 42.8 16.7
 -7 18 0 14.6 10.6
 -7 18 0 17.9 13.5
 0 19 0 4.1 3.9
 0 19 0 3.7 3.4
 0 19 0 12.3 8.7
 -1 19 0 26.6 9.7
 -1 19 0 13.5 10.3
 1 19 0 26.3 11.2
 -2 19 0 7.9 8.8
 2 19 0 -0.9 5.6
 -2 19 0 10 8.2
 -2 19 0 -1.1 5.2
 -3 19 0 6.9 9.2
 3 19 0 3.2 6.1
 -3 19 0 0.3 7.2
 -4 19 0 36.7 14.7
 -4 19 0 9.7 10.1
 -5 19 0 2 18.3
 -5 19 0 9.9 10.1
 -6 19 0 12.6 11.2
 -6 19 0 1.7 8.2
 0 20 0 -1.9 5.3
 1 20 0 -1.6 6.4
 -1 20 0 -2.7 4.9
 -1 20 0 -0.9 4.4
 2 20 0 1.3 6.2
 -2 20 0 -2.1 5.3
 -2 20 0 3.7 7.2
 -3 20 0 -11.1 3.4
 -3 20 0 -3.7 5.9
 3 20 0 4.2 7.5
 -4 20 0 3.1 9.4
 -4 20 0 -0.7 5.8
 -5 20 0 -0.2 7.7
 -5 20 0 4.5 7.9
 0 21 0 4.6 7.7
 -1 21 0 2.9 4.4
 -1 21 0 1 5.7
 1 21 0 -6.3 4.5
 -2 21 0 0.9 7.8
 -2 21 0 -7.3 3.3
 -3 21 0 2.1 6.2
 -3 21 0 7.7 9.3
 13 0 -1 -3.5 8.4
 12 0 -1 5.6 9.1
 12 0 -1 10 9.2
 -12 0 1 16.2 10.7
 11 0 -1 18.8 10.2
 -11 0 1 0 5.5
 11 0 -1 8.3 9.7
 10 0 -1 3.7 9.6
 10 0 -1 -1 8
 -10 0 1 -9.7 4.1
 9 0 -1 0.4 5.6
 9 0 -1 0.1 5.5
 -9 0 1 7.9 8.6
 -9 0 1 -2.1 4.4
 -8 0 1 -1.2 3.6
 8 0 -1 3 7
 8 0 -1 -4.9 3.9
 -8 0 1 -6 3.5
 -7 0 1 3.5 5.7
 -7 0 1 1.6 4.6
 7 0 -1 4.2 5.5
 6 0 -1 2 4.8
 6 0 -1 -1.9 2.8
 -6 0 1 -1.5 3.6
 5 0 -1 -1.9 2.8
 -5 0 1 -3.8 3.1
 5 0 -1 -4 2.7
 -5 0 1 0.1 3
 4 0 -1 0.9 2.9
 4 0 -1 -2.9 2
 -4 0 1 0.9 2.6
 3 0 -1 2.8 3.1
 3 0 -1 0.3 2.4
 -3 0 1 -0.2 2.7
 -3 0 1 -1 2.1
 -2 0 1 0.7 2
 2 0 -1 2.7 2.2
 -2 0 1 -0.3 1.4
 2 0 -1 -0.9 1.4
 1 0 -1 -1.2 0.7
 -1 0 1 0 0.5
 1 0 -1 -0.4 0.7
 -1 0 1 -0.5 0.6
 -1 0 -1 -0.6 0.4
 1 0 1 -0.2 0.7
 1 0 1 -0.8 0.9
 2 0 1 -0.6 1.5
 2 0 1 -0.5 1.8
 -2 0 -1 1.1 1.7
 -2 0 -1 0.5 1.8
 -3 0 -1 4.1 2.8
 -3 0 -1 1.8 2.8
 3 0 1 3.7 3.2
 3 0 1 1.3 2.6
 4 0 1 0.4 2.5
 4 0 1 2.2 3.2
 -4 0 -1 -1.6 2.4
 -4 0 -1 -1.9 1.9
 5 0 1 1.5 3.7
 -5 0 -1 6 4.8
 5 0 1 -5.3 2.5
 -5 0 -1 -3.2 2.4
 -6 0 -1 43 10.1
 -6 0 -1 43.8 10
 6 0 1 34.3 8.6
 6 0 1 31.9 8.7
 7 0 1 29.1 8.7
 7 0 1 18.9 7.8
 -7 0 -1 27.7 7.8
 -7 0 -1 42.7 11.6
 8 0 1 -1.3 4.9
 8 0 1 -2.3 4.2
 -8 0 -1 1.4 4.9
 9 0 1 -0.2 5.4
 -9 0 -1 -5.4 3.9
 9 0 1 3.5 6.5
 -9 0 -1 5.4 6.7
 -10 0 -1 0 6.5
 10 0 1 -5.9 5.2
 10 0 1 -10 4
 11 0 1 -4.2 5.4
 11 0 1 5.5 8.6
 -11 0 -1 0.3 6.3
 12 0 1 -0.6 6
 -12 0 -1 -3.1 4.7
 -13 0 -1 3.3 12
 13 0 1 -2.9 7.6
 13 -1 -1 5.8 8.7
 13 -1 -1 11.6 11.6
 -13 -1 1 7.9 12.4
 13 1 -1 15.5 11.3
 12 -1 -1 27.9 13.2
 12 -1 -1 60.59 18
 -12 1 1 49.1 16.9
 12 1 -1 58.09 16.9
 12 1 -1 42.3 12.9
 -11 -1 1 93.69 20.8
 11 -1 -1 85.09 20
 11 -1 -1 37.4 13.5
 -11 1 1 71.69 18.5
 11 1 -1 59.19 15
 11 1 -1 51.69 14.9
 10 -1 -1 221.28 28.6
 -10 -1 1 144.69 24.4
 10 -1 -1 211.78 31.1
 -10 1 1 157.48 25.8
 10 1 -1 176.18 24.1
 10 1 -1 163.28 26.9
 -9 -1 1 215.38 30
 9 -1 -1 275.57 32.9
 -9 -1 1 280.27 31.9
 9 -1 -1 195.28 27
 9 1 -1 245.18 29.6
 -9 1 1 164.98 25.1
 8 -1 -1 243.58 30
 -8 -1 1 249.08 29.2
 -8 -1 1 288.97 40.3
 8 -1 -1 231.18 28.3
 -8 1 1 249.18 24.5
 8 1 -1 226.78 22.6
 -8 1 1 326.07 28.8
 8 1 -1 250.07 28.8
 -7 -1 1 293.97 25
 -7 -1 1 312.17 26.4
 7 -1 -1 317.37 27.2
 7 -1 -1 301.37 26.6
 7 1 -1 334.37 25.9
 -7 1 1 339.27 28.3
 -7 1 1 292.37 26
 7 1 -1 311.67 25.7
 -6 -1 1 283.87 23.9
 6 -1 -1 305.87 24.9
 -6 -1 1 345.87 24.5
 6 -1 -1 268.27 24.3
 6 1 -1 368.46 25.5
 6 1 -1 279.67 23
 -6 1 1 282.47 24.8
 -6 1 1 318.37 25.2
 5 -1 -1 408.66 29.4
 5 -1 -1 453.15 29.9
 -5 -1 1 477.55 29.8
 -5 -1 1 437.66 28.3
 5 1 -1 421.86 28.4
 5 1 -1 442.46 28.3
 -5 1 1 382.56 28.6
 -5 1 1 416.96 29.9
 -4 -1 1 103.69 12.2
 -4 -1 1 93.19 12.1
 4 -1 -1 85.59 13.1
 4 -1 -1 134.19 15.6
 -4 1 1 90.39 13.2
 4 1 -1 91.79 11.9
 -4 1 1 87.89 12.2
 4 1 -1 87.19 11.7
 -3 -1 1 966.6 48.6
 -3 -1 1 901.61 48.6
 3 -1 -1 943.61 50.29
 3 -1 -1 951.4 49.8
 -3 1 1 978.8 50.09
 3 1 -1 956.3 48.8
 -3 1 1 966 50.59
 3 1 -1 985.7 48.7
 2 -1 -1 1.5 1.9
 -2 -1 1 0.1 1.6
 -2 -1 1 -0.5 1.2
 2 -1 -1 0.1 2.3
 2 1 -1 -0.8 1.5
 -2 1 1 -1 1.2
 2 1 -1 0.1 1.4
 -2 1 1 -1.6 1.3
 -1 -1 1 35.4 4
 -1 -1 1 32.2 3.3
 1 -1 -1 48.7 5.3
 1 -1 -1 37.6 4.8
 1 1 -1 44.4 3.7
 1 1 -1 40.2 3.6
 -1 1 1 35.7 4.6
 -1 1 1 49.99 5.7
 1 -1 1 102.19 8.2
 1 -1 1 111.59 8.9
 -1 -1 -1 121.19 6.4
 -1 1 -1 120.89 8.5
 -1 1 -1 126.79 8.2
 -2 -1 -1 320.87 17.2
 -2 -1 -1 324.87 17.2
 2 -1 1 318.17 18.8
 2 -1 1 295.87 18.9
 2 1 1 316.17 16.7
 -2 1 -1 286.17 18.8
 2 1 1 297.87 17
 -2 1 -1 346.37 19.2
 3 -1 1 7.8 3.6
 3 -1 1 5.2 3.9
 -3 -1 -1 6.1 3.5
 -3 -1 -1 6.4 3.1
 -3 1 -1 10.5 4.7
 3 1 1 9.1 3.4
 -3 1 -1 16.5 4.8
 -4 -1 -1 31.2 6.4
 4 -1 1 33.3 8.2
 -4 -1 -1 32 6.7
 4 -1 1 19.8 6.1
 -4 1 -1 23.7 6.4
 4 1 1 41.3 7.4
 4 1 1 40.3 7.2
 -4 1 -1 30 7.9
 5 -1 1 75.09 13.1
 5 -1 1 46 10.3
 -5 -1 -1 65.09 10.6
 -5 -1 -1 76.79 11.9
 -5 1 -1 59.49 12.1
 -5 1 -1 72.79 12.9
 5 1 1 94.19 12.7
 5 1 1 79.29 12.1
 -6 -1 -1 2.8 3.7
 6 -1 1 5.7 5.6
 -6 -1 -1 8.6 5.1
 6 -1 1 12.8 6.4
 6 1 1 5.1 4.5
 -6 1 -1 4 4.6
 -6 1 -1 8.3 6.4
 6 1 1 -1.8 3.2
 -7 -1 -1 -3.1 4
 7 -1 1 -0.7 4
 7 -1 1 -3.9 4.8
 -7 -1 -1 -0.1 3.6
 7 1 1 -5.5 2.7
 -7 1 -1 4.9 5
 -7 1 -1 -2.2 5.2
 7 1 1 -1 4.1
 8 -1 1 12.8 7.4
 8 -1 1 12.4 10
 -8 -1 -1 16.9 9.1
 -8 -1 -1 12.9 7.6
 -8 1 -1 7.4 7.5
 8 1 1 18.3 8.4
 -8 1 -1 22 9.6
 8 1 1 12.9 7.5
 9 -1 1 1 6.2
 -9 -1 -1 1.1 5.1
 -9 -1 -1 5.2 7.9
 9 -1 1 4.9 7.8
 9 1 1 4.4 6.6
 9 1 1 -3.5 4
 -9 1 -1 -2.4 5.2
 10 -1 1 2.5 7.4
 10 -1 1 -7.7 5.1
 -10 -1 -1 1.8 6.6
 10 1 1 -7.2 4.6
 -10 1 -1 1.2 7.3
 11 -1 1 -4.1 5.2
 -11 -1 -1 -8.2 3
 11 -1 1 -1.2 6.7
 11 1 1 -8.8 3.6
 -11 1 -1 1.9 6.9
 -12 -1 -1 -3.9 5.5
 12 -1 1 1.7 8.1
 12 1 1 11.1 9.4
 -12 1 -1 7.8 9
 13 -1 1 1.6 7.5
 13 1 1 6 9.3
 13 -2 -1 5.9 11.2
 13 -2 -1 2.6 9
 13 2 -1 -5.2 5.3
 12 -2 -1 5.6 9.4
 12 -2 -1 3.1 9.3
 -12 -2 1 6.5 8.3
 12 2 -1 -2.9 6
 11 -2 -1 -0.4 8
 11 -2 -1 1.8 8.3
 -11 -2 1 5.4 7.2
 11 2 -1 -1.4 6.3
 11 2 -1 0.6 5.9
 -11 2 1 12 10.3
 10 -2 -1 -11.3 5.1
 10 -2 -1 10.4 9.8
 -10 -2 1 7.3 8.7
 10 2 -1 4.9 8
 10 2 -1 8.4 11.9
 -9 -2 1 32.2 11.5
 9 -2 -1 33.2 12.7
 -9 -2 1 51.59 12.2
 9 -2 -1 17.8 9.4
 9 2 -1 42.2 10.9
 9 2 -1 20.5 10.3
 -9 2 1 31.3 11
 8 -2 -1 10.2 7.9
 -8 -2 1 -1.5 4.6
 8 -2 -1 3.8 7.1
 -8 -2 1 8.5 7.9
 -8 2 1 18.3 10.4
 -8 2 1 7.5 6.5
 8 2 -1 -0.6 5.4
 8 2 -1 9.1 7
 7 -2 -1 36.2 10.3
 7 -2 -1 32.6 11.2
 -7 -2 1 43.2 11.2
 -7 -2 1 28.3 8.6
 -7 2 1 9.6 7.3
 7 2 -1 35 9.5
 7 2 -1 40.2 10.4
 -7 2 1 45.1 12.9
 6 -2 -1 165.68 22.5
 6 -2 -1 148.89 20.4
 -6 -2 1 163.98 19.9
 -6 -2 1 161.18 15.7
 6 2 -1 159.98 19.3
 -6 2 1 204.88 24.6
 6 2 -1 148.79 14.8
 -6 2 1 169.78 21.1
 5 -2 -1 467.15 30.5
 5 -2 -1 449.06 30.8
 -5 -2 1 405.16 27
 -5 -2 1 396.46 27.4
 5 2 -1 424.46 27.8
 -5 2 1 409.26 30.2
 -5 2 1 400.26 29.3
 5 2 -1 402.06 26.4
 -4 -2 1 55.49 8.9
 4 -2 -1 46.9 10
 4 -2 -1 47.1 9.2
 -4 -2 1 40.1 7.5
 -4 2 1 58.19 10.2
 -4 2 1 47 9.9
 4 2 -1 62.69 9.5
 4 2 -1 35 7.1
 -3 -2 1 236.28 15.5
 3 -2 -1 223.48 17.6
 -3 -2 1 266.97 15.9
 3 -2 -1 235.28 17.3
 3 2 -1 219.98 15.3
 -3 2 1 251.97 18.3
 -3 2 1 215.58 17
 3 2 -1 218.98 14.9
 2 -2 -1 855.31 43.9
 2 -2 -1 788.32 42.9
 -2 2 1 843.92 43.4
 2 2 -1 834.02 41.1
 -2 2 1 846.62 43.8
 -1 -2 1 37 3.7
 1 -2 -1 54.49 7
 -1 -2 1 47.1 5.1
 1 -2 -1 31.4 5
 1 2 -1 40.2 4.5
 1 2 -1 35.9 3.6
 -1 2 1 36.5 5.2
 -1 2 1 37.1 5.4
 0 -2 1 374.16 19.3
 0 -2 1 388.76 19.7
 0 -2 -1 368.16 18.7
 0 -2 -1 373.16 18.9
 0 2 1 372.96 18.5
 0 2 -1 374.96 19.3
 0 2 1 373.46 18.8
 0 2 -1 354.56 20.8
 0 2 -1 376.66 19.9
 1 -2 1 -1.9 2.1
 -1 -2 -1 0.4 0.8
 1 -2 1 0.4 1.9
 -1 2 -1 1 1.4
 -1 2 -1 -1 2.2
 -1 2 -1 -1 1.7
 2 -2 1 101.59 11.5
 -2 -2 -1 78.89 5.9
 2 -2 1 84.29 10.5
 -2 -2 -1 76.79 5.8
 -2 2 -1 95.59 8.9
 -2 2 -1 88.59 11.1
 3 -2 1 14.4 5.6
 -3 -2 -1 28.7 5
 -3 -2 -1 34.7 5.5
 -3 2 -1 11.3 5
 3 2 1 25.9 4.7
 3 2 1 24.4 4.8
 -4 -2 -1 98.99 11.6
 4 -2 1 84.39 12.1
 4 -2 1 72.29 12.2
 -4 -2 -1 71.69 9.6
 4 2 1 89.39 10.8
 -4 2 -1 100.99 14.6
 -4 2 -1 86.69 12.5
 4 2 1 76.89 7.7
 -5 -2 -1 29.8 7.2
 -5 -2 -1 30.8 8.6
 5 -2 1 19.5 7.4
 5 -2 1 46.4 10.8
 -5 2 -1 29 8
 -5 2 -1 31.2 9.5
 5 2 1 37.8 7.8
 5 2 1 39.3 7.5
 6 -2 1 32.1 10.5
 -6 -2 -1 52.49 11.1
 6 -2 1 41.7 10
 -6 -2 -1 46.1 9.6
 -6 2 -1 42.4 10.4
 6 2 1 63.49 11.2
 6 2 1 41.8 8.3
 -6 2 -1 73.89 14.9
 7 -2 1 1.6 5
 -7 -2 -1 -0.7 4.5
 -7 -2 -1 -2.1 3.5
 7 -2 1 -3.5 5.2
 7 2 1 5.1 4.8
 7 2 1 -1.4 3
 -7 2 -1 2 3.1
 -7 2 -1 -0.6 5.8
 8 -2 1 10.7 8
 -8 -2 -1 5.4 6.4
 8 -2 1 4.6 7.2
 -8 -2 -1 0.1 5.4
 -8 2 -1 4.3 6.3
 -8 2 -1 6.6 7.7
 8 2 1 -3.2 3.9
 8 2 1 7.9 6.1
 9 -2 1 22.1 12.1
 -9 -2 -1 24.9 10.4
 -9 -2 -1 30.6 9.9
 -9 2 -1 3.4 6.2
 9 2 1 1.8 5.5
 9 2 1 15.4 7.2
 10 -2 1 14.6 10.3
 10 -2 1 7.2 8.3
 -10 -2 -1 -2.2 4.4
 10 2 1 15.9 9.5
 -10 2 -1 28.1 12.4
 -11 -2 -1 7.9 7.4
 11 -2 1 2.5 7
 11 -2 1 16.2 10.9
 11 2 1 2.2 6
 -11 2 -1 -5.9 3.7
 -12 -2 -1 1.9 7
 12 -2 1 15.3 10
 13 -2 1 6.1 8.2
 13 2 1 -2.8 6.5
 13 -3 -1 8 11.2
 13 -3 -1 4.9 9.6
 13 3 -1 16.3 10.8
 12 -3 -1 -3.4 7
 -12 -3 1 22.7 10.1
 12 -3 -1 23.2 13.5
 -11 -3 1 2.3 6.3
 11 -3 -1 11.5 10.5
 11 -3 -1 1 7.8
 11 3 -1 14.5 10
 -10 -3 1 43.4 12.5
 10 -3 -1 66.49 17.7
 10 -3 -1 67.49 17.1
 10 3 -1 39 12.4
 -10 3 1 87.09 19.1
 10 3 -1 55.79 11.6
 9 -3 -1 105.09 20.3
 9 -3 -1 108.19 20.3
 -9 -3 1 118.89 18.6
 -9 -3 1 125.89 22.3
 9 3 -1 108.59 16.2
 -9 3 1 85.19 19
 9 3 -1 127.79 20.1
 -8 -3 1 -2.8 8.6
 8 -3 -1 -3.1 6.6
 8 -3 -1 -3 5.3
 -8 -3 1 11.1 7.8
 8 3 -1 4.2 6
 -8 3 1 -3.3 5
 8 3 -1 7 5.8
 -8 3 1 13 9.2
 7 -3 -1 27.5 10.4
 7 -3 -1 26.8 9.8
 -7 -3 1 39.6 10.4
 -7 -3 1 29.5 8.4
 -7 3 1 51.29 13.2
 7 3 -1 28.4 8.1
 7 3 -1 31.6 9.2
 6 -3 -1 165.98 22.1
 -6 -3 1 175.58 19.1
 -6 -3 1 121.79 17.5
 6 -3 -1 177.58 23.6
 -6 3 1 142.29 19.7
 6 3 -1 149.79 13.9
 -6 3 1 116.39 19
 6 3 -1 163.78 15.8
 5 -3 -1 2.9 5.1
 5 -3 -1 22.2 8.7
 -5 -3 1 23.5 6.8
 -5 -3 1 21.2 6.2
 5 3 -1 9 4.8
 5 3 -1 18.6 5.9
 -5 3 1 28.2 8.9
 -5 3 1 9.2 6.6
 -4 -3 1 112.99 10.6
 -4 -3 1 98.29 11.7
 4 -3 -1 100.49 15
 4 -3 -1 96.19 13.9
 4 3 -1 97.89 9.2
 -4 3 1 108.19 15.2
 4 3 -1 109.39 10.5
 -4 3 1 132.99 17.3
 -3 -3 1 239.28 15.6
 3 -3 -1 245.48 18.7
 -3 -3 1 250.67 16.2
 3 -3 -1 268.07 20
 3 3 -1 257.77 18
 3 3 -1 260.57 15.4
 -3 3 1 237.48 18.5
 -2 -3 1 27.5 4.7
 2 -3 -1 25.4 5.8
 -2 -3 1 31 4.6
 2 -3 -1 20.4 6.1
 2 3 -1 27.7 4.5
 -2 3 1 26.3 6
 2 3 -1 19.5 3.6
 -2 3 1 16.3 4.8
 1 -3 -1 166.68 11.4
 1 -3 -1 141.09 11.3
 -1 -3 1 159.78 10.4
 -1 -3 1 152.38 9.5
 -1 3 1 136.89 10.9
 1 3 -1 141.69 10
 1 3 -1 146.29 9.2
 -1 3 1 142.89 10.9
 0 -3 -1 15.3 3
 0 -3 1 14.6 3.8
 0 -3 -1 8.4 2.8
 0 -3 1 10.9 3
 0 -3 -1 14.6 3.1
 0 -3 1 11.8 3
 0 3 1 9 2.5
 0 3 1 11.3 2.8
 0 3 -1 12.9 3.8
 0 3 1 15.9 4.6
 0 3 -1 15.1 3.5
 1 -3 1 88.49 8.4
 1 -3 1 95.19 9.2
 -1 -3 -1 106.39 6.3
 -1 -3 -1 104.09 5.6
 -1 3 -1 77.49 7.9
 -1 3 -1 77.49 7.5
 -1 3 -1 91.19 9
 2 -3 1 197.38 15.2
 2 -3 1 167.58 13.6
 -2 -3 -1 168.88 9.5
 -2 3 -1 151.08 13.6
 -2 3 -1 168.88 13.6
 3 -3 1 27 7.3
 -3 -3 -1 42 5.7
 3 -3 1 26.5 6.6
 -3 -3 -1 32.6 4.9
 3 3 1 30.1 5.1
 -3 3 -1 27 7.1
 4 -3 1 19.5 6.1
 4 -3 1 9 5.9
 -4 -3 -1 12.6 4.4
 -4 -3 -1 9.1 3.5
 4 3 1 9.5 3.8
 -4 3 -1 11.9 5.9
 -4 3 -1 9.2 4.8
 -5 -3 -1 5.1 3.8
 5 -3 1 -5.2 3.9
 -5 -3 -1 2.3 3.9
 5 -3 1 1.4 4.2
 5 3 1 2.6 3.4
 5 3 1 -0.3 2.3
 -5 3 -1 2.7 4.4
 -5 3 -1 7.1 5.7
 -6 -3 -1 30.6 7.9
 6 -3 1 31.2 9
 6 -3 1 39.9 11.4
 -6 -3 -1 31.8 8.6
 6 3 1 20.5 5.4
 -6 3 -1 10.8 7.6
 6 3 1 27.3 7.4
 -6 3 -1 31.6 8.8
 7 -3 1 159.78 23.5
 -7 -3 -1 161.88 20
 -7 -3 -1 183.58 22.6
 7 -3 1 135.79 20.4
 -7 3 -1 146.69 25.6
 7 3 1 133.29 13.1
 7 3 1 191.58 21.3
 -7 3 -1 180.68 24.5
 -8 -3 -1 13.5 8
 8 -3 1 2.7 7.4
 -8 -3 -1 -0.3 3.9
 8 -3 1 -0.4 5.7
 -8 3 -1 1 6.3
 8 3 1 0.3 4
 8 3 1 3.2 5.7
 -8 3 -1 1.4 6.4
 9 -3 1 3.7 7.7
 -9 -3 -1 8.7 7.4
 9 -3 1 -3.2 5.8
 -9 3 -1 6.3 7.3
 9 3 1 0.6 5.6
 -10 -3 -1 6.6 7.6
 10 -3 1 18 11
 10 -3 1 15.3 11.4
 10 3 1 30.5 10.8
 -10 3 -1 13.4 10.9
 11 -3 1 -0.3 6.5
 11 -3 1 7.6 9.4
 -11 -3 -1 1.8 5.4
 -11 3 -1 12.4 8.6
 11 3 1 13.1 9.2
 -12 -3 -1 0.2 5.3
 12 -3 1 15.1 11.3
 12 -3 1 -6.4 5.4
 12 3 1 9 8.1
 13 -3 1 -1.5 8.5
 13 3 1 9.8 9.2
 13 -4 -1 5.4 10.5
 13 -4 -1 -7.6 7
 13 4 -1 7.3 10.2
 12 -4 -1 4.4 9.4
 -12 -4 1 -1.5 5.2
 12 -4 -1 -0.9 8.7
 12 4 -1 4.7 7.7
 11 -4 -1 6.3 9.4
 -11 -4 1 -0.2 5.7
 11 -4 -1 8.9 9.8
 11 4 -1 6.3 7.4
 10 -4 -1 37.3 12.8
 10 -4 -1 40.9 15
 -10 -4 1 35 11.1
 10 4 -1 29.6 8.2
 10 4 -1 40.5 12.6
 -10 4 1 27.5 13.7
 9 -4 -1 11.2 9.7
 -9 -4 1 8.5 7.9
 9 -4 -1 23.2 12.2
 -9 -4 1 11 7.9
 9 4 -1 21.4 8.9
 -9 4 1 14.2 11.3
 9 4 -1 10.9 5.9
 8 -4 -1 24.9 13.4
 -8 -4 1 25.9 8.3
 -8 -4 1 33.6 10.3
 8 -4 -1 45.3 13.8
 8 4 -1 21.5 7.3
 -8 4 1 40.3 12.9
 8 4 -1 15.6 8.1
 7 -4 -1 5.6 7.4
 -7 -4 1 -1.2 3.2
 -7 -4 1 0.3 4.1
 -7 4 1 -0.6 5.5
 7 4 -1 4.3 4.3
 7 4 -1 0.5 3.9
 -7 4 1 -2.3 4.1
 -6 -4 1 24.1 7.5
 6 -4 -1 12.8 7.1
 6 -4 -1 22.2 9.9
 -6 -4 1 28 7.3
 -6 4 1 9.2 7.2
 -6 4 1 33.8 10.2
 6 4 -1 17.5 6.3
 6 4 -1 38.1 7.5
 5 -4 -1 640.54 41.6
 -5 -4 1 616.14 36.2
 -5 -4 1 629.94 37.2
 5 -4 -1 645.74 42.8
 5 4 -1 646.24 34.4
 5 4 -1 661.93 37.6
 -5 4 1 584.54 41.8
 -5 4 1 671.03 42.4
 4 -4 -1 0 4
 4 -4 -1 2 4.5
 -4 -4 1 2.4 3.1
 -4 -4 1 6.2 3.3
 -4 4 1 4.6 4.9
 4 4 -1 -1.7 2
 4 4 -1 1.6 2.5
 -4 4 1 1.3 4.4
 -3 -4 1 117.29 9.5
 3 -4 -1 118.09 14.4
 -3 -4 1 125.59 10.1
 3 -4 -1 147.69 18
 -3 4 1 121.59 15.1
 3 4 -1 117.59 9.7
 -3 4 1 109.59 15.5
 3 4 -1 115.39 8.6
 2 -4 -1 747.93 41.7
 -2 -4 1 754.42 38
 2 -4 -1 800.52 43
 -2 -4 1 730.03 38.6
 2 4 -1 772.02 37.1
 -2 4 1 755.82 42.2
 -2 4 1 778.92 42.2
 2 4 -1 752.62 38.4
 -1 -4 1 821.02 39.7
 1 -4 -1 852.21 41.6
 1 -4 -1 765.22 41.3
 -1 -4 1 771.72 39
 -1 4 1 774.42 41
 1 4 -1 706.73 39.6
 -1 4 1 734.53 39.3
 -1 4 1 818.72 41.3
 1 4 -1 783.32 39
 0 -4 -1 110.99 8.7
 0 -4 1 74.39 7.4
 0 -4 1 78.39 7.8
 0 -4 -1 113.59 7.9
 0 -4 1 91.39 8.9
 0 4 -1 83.99 8.3
 0 4 1 97.29 7.8
 0 4 1 83.69 7.2
 0 4 -1 88.89 8.5
 0 4 -1 88.89 7.8
 0 4 1 85.99 7.8
 0 4 1 110.69 7.8
 1 -4 1 1648.34 81.29
 -1 4 -1 1641.14 80.49
 -1 4 -1 1663.53 81.09
 2 -4 1 1610.34 79.79
 -2 4 -1 1539.15 78.39
 -2 4 -1 1562.34 79.19
 -3 -4 -1 223.78 13.1
 3 -4 1 188.68 17
 -3 -4 -1 207.18 12.9
 3 -4 1 237.88 19.1
 -3 4 -1 187.88 17.6
 -3 4 -1 206.48 17.6
 -4 -4 -1 739.33 38.8
 -4 -4 -1 776.02 39.6
 4 -4 1 719.63 44.8
 4 -4 1 692.43 45.3
 -4 4 -1 719.33 45.6
 -4 4 -1 775.32 45.7
 4 4 1 809.42 39.9
 5 -4 1 1440.66 76.99
 -5 -4 -1 1363.36 69.79
 -5 -4 -1 1391.66 70.79
 5 -4 1 1372.76 77.69
 5 4 1 1436.16 73.79
 -5 4 -1 1451.45 77.39
 -5 4 -1 1387.66 77.99
 -6 -4 -1 182.18 16.7
 -6 -4 -1 204.88 16.6
 6 -4 1 225.58 26.7
 6 -4 1 183.18 28.9
 -6 4 -1 195.38 25.4
 6 4 1 196.38 16.6
 -6 4 -1 190.18 24.5
 7 -4 1 91.89 17.8
 -7 -4 -1 151.38 17.9
 7 -4 1 148.79 24.1
 -7 -4 -1 117.19 17.2
 -7 4 -1 96.59 18.6
 7 4 1 136.29 17.3
 -7 4 -1 113.09 20.5
 8 -4 1 310.07 37.1
 8 -4 1 305.97 29.6
 -8 -4 -1 292.67 24
 -8 -4 -1 285.47 25.5
 8 4 1 311.27 25.3
 -8 4 -1 295.77 29
 -8 4 -1 369.36 59.09
 9 -4 1 6.5 8.5
 9 -4 1 1.1 6.7
 -9 -4 -1 2.8 5.9
 -9 -4 -1 6.2 6.1
 9 4 1 13 8.2
 -9 4 -1 8.5 8.4
 10 -4 1 1.1 6.6
 10 -4 1 -3.4 6.8
 10 4 1 3 6.1
 -10 4 -1 1.3 8.1
 11 -4 1 7.4 9.8
 -11 -4 -1 16.5 8.9
 11 -4 1 6.2 8.9
 11 4 1 16 8.5
 12 -4 1 -1.4 9
 12 -4 1 -0.1 8.6
 -12 -4 -1 1.3 5
 12 4 1 2.1 6.5
 13 -4 1 23.7 15.8
 13 4 1 8.3 8.6
 13 -5 -1 -0.4 7.8
 13 -5 -1 -5.8 7.5
 13 5 -1 -4.6 5.4
 12 -5 -1 7 11.7
 12 -5 -1 30.8 15.4
 -12 -5 1 7.8 7.9
 12 5 -1 12.4 9.3
 11 -5 -1 85.89 20.1
 -11 -5 1 76.29 16.2
 11 -5 -1 31.4 17.3
 11 5 -1 75.69 17
 10 -5 -1 38.5 14.8
 10 -5 -1 52.69 16.9
 -10 -5 1 21.8 8
 10 5 -1 13.2 8.9
 -9 -5 1 85.49 15.2
 9 -5 -1 64.69 18.2
 -9 -5 1 88.19 18
 -9 5 1 66.09 17.6
 9 5 -1 54.39 12.5
 8 -5 -1 324.07 31
 -8 -5 1 262.47 24.8
 -8 -5 1 297.77 24
 8 -5 -1 312.57 38.4
 8 5 -1 263.37 24.2
 8 5 -1 305.57 19.3
 -8 5 1 312.27 30.3
 7 -5 -1 258.77 30.9
 7 -5 -1 217.28 29.5
 -7 -5 1 203.58 19.7
 -7 -5 1 239.38 19.6
 7 5 -1 200.58 19.2
 -7 5 1 268.37 32
 7 5 -1 229.68 15.6
 -7 5 1 267.27 32.5
 6 -5 -1 88.39 17.4
 -6 -5 1 83.79 13.4
 6 -5 -1 62.19 15.1
 -6 -5 1 111.29 14.1
 6 5 -1 98.19 14.2
 6 5 -1 96.49 8.6
 -6 5 1 119.29 20.3
 -6 5 1 123.29 19.4
 5 -5 -1 924.31 56.79
 5 -5 -1 832.02 54.29
 -5 -5 1 893.01 48.8
 -5 -5 1 904.91 49.99
 -5 5 1 899.11 56.19
 5 5 -1 988.5 50.49
 5 5 -1 950.1 45.3
 -5 5 1 943.11 56.39
 -4 -5 1 836.52 43.6
 4 -5 -1 777.42 47.9
 -4 -5 1 794.12 42.4
 4 -5 -1 877.41 50.89
 -4 5 1 786.82 48.5
 -4 5 1 742.33 48.6
 4 5 -1 827.62 39.5
 3 -5 -1 248.98 21
 -3 -5 1 282.57 17.9
 3 -5 -1 293.87 23.2
 -3 -5 1 263.77 17.4
 -3 5 1 248.18 21.2
 -3 5 1 352.26 24
 3 5 -1 277.27 16.7
 3 5 -1 290.27 17.9
 2 -5 -1 182.78 15.4
 -2 -5 1 136.59 10.2
 2 -5 -1 159.18 14
 -2 -5 1 138.89 11.2
 2 5 -1 123.09 9
 -2 5 1 140.09 13.7
 -2 5 1 147.99 13.6
 2 5 -1 127.39 9.5
 2 5 -1 123.79 10.6
 -1 -5 1 867.61 44.2
 1 -5 -1 876.61 46.9
 1 -5 -1 908.91 46.4
 -1 -5 1 868.31 44.7
 -1 5 1 851.41 45.9
 1 5 -1 842.72 43.6
 -1 5 1 880.21 44.4
 1 5 -1 850.71 47.2
 1 5 -1 875.51 43.1
 -1 5 1 853.11 45.9
 0 -5 -1 240.88 16.1
 0 -5 1 222.68 15.7
 0 -5 1 238.28 16.9
 0 -5 -1 214.38 14.5
 0 -5 1 239.18 15.5
 0 5 1 229.28 14.8
 0 5 -1 245.78 16.3
 0 5 -1 223.08 15.2
 0 5 1 214.48 14.4
 0 5 1 216.38 14.6
 0 5 1 247.78 15.7
 0 5 -1 223.38 15.9
 1 -5 1 88.39 12.5
 -1 -5 -1 77.49 7.6
 1 -5 1 97.09 11.4
 -1 -5 -1 79.19 7.3
 -1 -5 -1 83.69 6.9
 -1 5 -1 88.49 11.4
 1 5 1 81.89 7.2
 -1 5 -1 84.39 12.1
 -1 5 -1 76.79 10
 1 5 1 83.89 5.6
 1 5 1 73.49 5.1
 -1 5 -1 89.29 8.6
 -2 -5 -1 51.29 5
 -2 -5 -1 66.99 6
 2 -5 1 73.29 11.2
 2 -5 1 68.49 11.8
 -2 5 -1 39.7 8.6
 -2 5 -1 54.09 8.9
 -2 5 -1 51.09 9.8
 -3 -5 -1 10.8 3.1
 3 -5 1 11.1 6.4
 3 -5 1 3.7 4.1
 -3 -5 -1 9.6 3.2
 -3 5 -1 12.9 6.1
 -3 5 -1 14 6.5
 -4 -5 -1 447.56 24.7
 4 -5 1 416.26 30.9
 -4 -5 -1 431.56 25
 4 -5 1 421.06 32
 -4 5 -1 491.75 33.2
 -4 5 -1 434.26 31.5
 4 5 1 445.26 25.7
 5 -5 1 53.69 12.6
 -5 -5 -1 48.3 7.9
 -5 -5 -1 57.59 9.3
 5 -5 1 49 13
 -5 5 -1 44.8 11.7
 5 5 1 43.6 7.9
 -5 5 -1 42.8 11.5
 6 -5 1 -5.2 5.1
 6 -5 1 -0.3 4
 -6 -5 -1 -0.8 2.6
 -6 -5 -1 0.9 3.6
 -6 5 -1 -1.4 4.1
 6 5 1 6.6 6.2
 -6 5 -1 -3.8 3.9
 7 -5 1 77.89 17.1
 -7 -5 -1 68.49 13.2
 -7 -5 -1 64.99 11.5
 7 -5 1 72.39 17.5
 -7 5 -1 81.09 17.6
 7 5 1 86.39 13.5
 -7 5 -1 88.19 18.7
 -8 -5 -1 14.1 6.9
 -8 -5 -1 14.1 8.1
 8 -5 1 14.1 9.9
 8 -5 1 11.4 10.3
 8 5 1 27.4 8.3
 -9 -5 -1 29.8 9.1
 9 -5 1 27.7 12.6
 9 -5 1 11.2 9.4
 -9 -5 -1 9.7 8.4
 9 5 1 16.5 8.2
 -9 5 -1 18.8 11.4
 10 -5 1 -4.1 5.6
 -10 -5 -1 12.1 7.4
 10 -5 1 15 12.2
 10 5 1 5.3 6.9
 11 -5 1 6.4 8.8
 11 -5 1 -7.8 5
 11 5 1 0.7 5.3
 12 -5 1 -2.6 9.5
 -12 -5 -1 8.4 8.4
 12 -5 1 5.3 9.9
 12 5 1 10.5 9.5
 13 -5 1 3.8 10.1
 13 5 1 2.2 7.7
 13 -6 -1 8.8 12.3
 13 -6 -1 4.7 11.7
 13 6 -1 2.3 7
 12 -6 -1 22.2 13.8
 -12 -6 1 20.2 10.2
 12 -6 -1 -3.7 8.6
 12 6 -1 15.9 11.1
 11 -6 -1 11.8 13.1
 -11 -6 1 -1.9 4.6
 11 -6 -1 3.9 8.4
 11 6 -1 1 6.9
 10 -6 -1 7.1 9.1
 -10 -6 1 4.8 5.9
 10 -6 -1 3.5 9.7
 10 6 -1 -0.3 5.7
 9 -6 -1 5.7 9.1
 -9 -6 1 1.6 5.3
 -9 -6 1 2.1 4.8
 9 -6 -1 -1.7 6.8
 9 6 -1 -1 4.3
 8 -6 -1 15.1 11.6
 8 -6 -1 6.1 8.9
 -8 -6 1 17.4 7.2
 -8 -6 1 27.4 9.1
 -8 6 1 11 9.6
 8 6 -1 19.3 8.4
 7 -6 -1 119.79 21.9
 -7 -6 1 173.68 20.2
 -7 -6 1 169.78 21.4
 7 -6 -1 195.88 29.2
 -7 6 1 203.08 29.6
 7 6 -1 201.68 22.7
 6 -6 -1 2.5 7.5
 6 -6 -1 6.2 7
 -6 -6 1 8.4 4
 -6 -6 1 4.3 4.5
 6 6 -1 6.5 4.6
 -6 6 1 9.9 7
 -6 6 1 4.1 6
 -5 -6 1 37.1 7.5
 5 -6 -1 37.5 11.2
 -5 -6 1 39 8.3
 -5 6 1 50.19 12.4
 5 6 -1 46.2 8.4
 -5 6 1 39 11.6
 -4 -6 1 398.86 25
 4 -6 -1 458.85 31.9
 4 -6 -1 358.66 30.7
 -4 -6 1 427.06 25.6
 -4 6 1 432.36 31.5
 4 6 -1 430.36 25.7
 -4 6 1 386.76 30.8
 -3 -6 1 728.83 40.3
 3 -6 -1 811.52 47
 3 -6 -1 817.42 48
 -3 -6 1 797.52 42
 3 6 -1 761.72 37
 -3 6 1 755.22 46.5
 -3 6 1 774.12 46.6
 3 6 -1 788.82 41
 2 -6 -1 1.4 4.2
 2 -6 -1 -0.8 3
 -2 -6 1 1.7 2.5
 -2 -6 1 -0.2 2.1
 2 6 -1 1.7 2
 -2 6 1 1 3.9
 -2 6 1 0.7 3.6
 -2 6 1 0.7 2.8
 2 6 -1 -0.2 2
 2 6 -1 -0.4 2.4
 -1 -6 1 1326.37 64.99
 -1 -6 1 1309.57 66.09
 1 -6 -1 1377.16 67.69
 1 -6 -1 1226.68 67.49
 1 6 -1 1287.47 64.29
 -1 6 1 1334.97 66.99
 1 6 -1 1301.37 65.59
 -1 6 1 1334.47 67.29
 0 -6 -1 497.05 29.6
 0 -6 -1 505.85 28.3
 0 -6 1 480.65 28.6
 0 -6 1 509.95 29.6
 0 -6 1 485.05 30.3
 0 6 -1 511.25 28.8
 0 6 1 487.25 28.2
 0 6 1 516.35 28.3
 0 6 -1 468.95 29.5
 0 6 -1 519.45 29.8
 0 6 1 508.95 28.1
 0 6 -1 517.85 29.9
 1 -6 1 1.4 3.4
 -1 -6 -1 7.9 3
 -1 -6 -1 10.4 4.1
 1 -6 1 10.4 5.1
 -1 -6 -1 17 4.5
 -1 6 -1 16.5 4.7
 1 6 1 14.1 3.1
 -1 6 -1 12.4 5.5
 -1 6 -1 7.1 4.5
 -1 6 -1 19 5.4
 1 6 1 11.1 3.6
 1 6 1 9.3 2.7
 2 -6 1 63.59 10.9
 -2 -6 -1 71.29 8
 -2 -6 -1 70.29 8
 2 -6 1 51.39 10.9
 -2 6 -1 49.3 10.9
 -2 6 -1 82.49 12.1
 -2 6 -1 58.99 10.5
 -2 6 -1 80.79 11.8
 2 6 1 76.19 10.3
 3 -6 1 350.36 26.2
 3 -6 1 383.16 28
 -3 -6 -1 329.07 19.4
 -3 -6 -1 333.17 20.1
 -3 6 -1 366.46 24.7
 -3 6 -1 335.37 26.2
 -3 6 -1 303.27 25.1
 4 -6 1 118.49 19.4
 4 -6 1 112.39 16.8
 -4 -6 -1 105.89 9.8
 -4 -6 -1 118.99 9.9
 -4 6 -1 131.29 18.8
 -4 6 -1 126.59 19.2
 5 -6 1 32.3 9.9
 -5 -6 -1 23.2 5.5
 5 -6 1 32.3 11.1
 -5 -6 -1 38.9 7.9
 5 6 1 32.8 6.6
 -5 6 -1 27 9.8
 -5 6 -1 44.8 11.8
 -6 -6 -1 32.5 7
 -6 -6 -1 34.2 8
 6 -6 1 69.49 16
 6 -6 1 55.19 13.5
 -6 6 -1 47.2 12.8
 -6 6 -1 45.3 12.4
 6 6 1 48.1 9.1
 7 -6 1 11.3 9
 -7 -6 -1 17.7 6.2
 -7 -6 -1 11.7 6.9
 7 -6 1 26.6 11.9
 -7 6 -1 16.3 10.9
 7 6 1 18.7 6.6
 -7 6 -1 6.2 7.9
 -8 -6 -1 49.5 10.3
 -8 -6 -1 41.2 11.1
 8 -6 1 39 14.2
 8 -6 1 39.7 13.5
 8 6 1 49.9 10.5
 -8 6 -1 23.2 10.7
 -9 -6 -1 69.99 12.9
 9 -6 1 59.59 17.3
 -9 6 -1 45.7 17.9
 9 6 1 61.79 12.7
 -10 -6 -1 68.09 16.6
 10 -6 1 25.4 12.9
 10 -6 1 59.19 17.6
 -10 -6 -1 42.8 10.6
 10 6 1 41.7 10.8
 11 -6 1 1.8 9.1
 -11 -6 -1 10.8 7.7
 11 -6 1 -7.1 6
 11 6 1 -2 4.3
 12 -6 1 -6 15.5
 12 -6 1 6.1 12.1
 -12 -6 -1 -3.1 4.9
 12 6 1 3.4 7
 13 -6 1 8.3 12.5
 13 6 1 16.6 11.9
 13 -7 -1 1.1 10.9
 13 -7 -1 12.4 11.5
 12 -7 -1 -1.3 8.2
 12 -7 -1 25.7 16.3
 12 7 -1 4.7 7.5
 11 -7 -1 -4.5 7
 -11 -7 1 7.6 7.2
 11 7 -1 8.1 7.2
 10 -7 -1 28.5 14.4
 -10 -7 1 45.1 12
 10 7 -1 67.29 14.2
 -9 -7 1 53.59 13.3
 9 -7 -1 61.39 17.9
 -9 -7 1 40 10.3
 9 -7 -1 75.29 19.9
 9 7 -1 67.39 14
 8 -7 -1 3.7 9.3
 8 -7 -1 -1.9 5.5
 -8 -7 1 3.4 4.9
 -8 -7 1 -3 3.9
 -8 7 1 13.1 12.4
 8 7 -1 11.4 6.4
 -7 -7 1 70.49 13
 7 -7 -1 67.49 17.8
 -7 -7 1 84.49 12.9
 7 -7 -1 62.49 16.7
 -7 7 1 53.39 14.7
 7 7 -1 68.49 12.3
 -6 -7 1 207.98 18.6
 6 -7 -1 250.67 31.5
 -6 -7 1 224.78 18.6
 6 -7 -1 293.27 33.5
 6 7 -1 245.88 19.5
 -6 7 1 309.27 28.4
 5 -7 -1 115.89 20.2
 -5 -7 1 20.1 6.5
 5 -7 -1 52.29 11.9
 -5 -7 1 25.2 6.1
 -5 7 1 87.89 16.7
 -5 7 1 45.4 11
 4 -7 -1 24.3 10.4
 4 -7 -1 7.3 5.9
 -4 -7 1 8.9 4.4
 -4 -7 1 4 4
 4 7 -1 11 4.7
 -4 7 1 24.1 9.4
 -3 -7 1 122.39 10.7
 -3 -7 1 103.89 12.8
 3 -7 -1 119.09 18.8
 3 -7 -1 100.69 16.6
 -3 7 1 106.19 14.7
 3 7 -1 107.69 12.5
 -3 7 1 129.39 18.4
 -3 7 1 122.19 17.7
 -2 -7 1 24.1 6.1
 2 -7 -1 32.5 8.7
 2 -7 -1 28.6 8.4
 -2 -7 1 22.2 5.4
 -2 7 1 22.4 6.4
 2 7 -1 25 4.5
 -2 7 1 35 8.8
 2 7 -1 29.3 6.6
 -2 7 1 29.4 8.2
 2 7 -1 27.2 5.2
 -1 -7 1 396.36 26.1
 1 -7 -1 434.46 28.8
 -1 -7 1 376.26 24.9
 1 7 -1 448.36 26.5
 1 7 -1 391.76 24.6
 -1 7 1 410.86 27
 -1 7 1 419.96 26.4
 1 7 -1 421.76 24.5
 -1 7 1 436.56 27.8
 -1 7 1 448.36 26.1
 0 -7 1 581.84 34.5
 0 -7 -1 559.64 32
 0 -7 -1 562.84 33.8
 0 -7 1 537.35 34.4
 0 7 -1 569.84 32.4
 0 7 1 561.44 32.8
 0 7 1 559.04 31.5
 0 7 -1 541.15 33.4
 0 7 1 544.15 31.4
 0 7 -1 577.94 33.4
 0 7 -1 587.84 33.4
 0 7 1 513.95 31.5
 1 -7 1 67.09 10.5
 1 -7 1 80.29 13
 -1 -7 -1 97.09 11.9
 -1 -7 -1 87.09 11.1
 -1 7 -1 57.99 10.3
 1 7 1 71.79 6.3
 -1 7 -1 73.19 12
 1 7 1 76.19 6.6
 -1 7 -1 65.99 10.3
 -1 7 -1 67.69 10.8
 1 7 1 55.39 8.7
 -2 -7 -1 6 3.1
 -2 -7 -1 6.7 3.1
 2 -7 1 0.4 5.1
 -2 7 -1 9.4 4.6
 2 7 1 10.3 4.2
 -2 7 -1 7.1 5.8
 -2 7 -1 19.6 6.5
 -2 7 -1 10.4 5.6
 3 -7 1 0.2 4.6
 3 -7 1 -2.1 4.3
 -3 -7 -1 -2 2.1
 -3 -7 -1 1.1 2.5
 -3 7 -1 -3.9 2.6
 -3 7 -1 1.9 4.4
 -3 7 -1 -2.2 5
 4 -7 1 332.27 27.7
 -4 -7 -1 333.37 20.5
 -4 -7 -1 319.47 20.7
 -4 7 -1 330.47 28.1
 -4 7 -1 325.37 25.9
 -4 7 -1 337.17 27.4
 5 -7 1 279.07 26.2
 5 -7 1 275.37 27.3
 -5 -7 -1 268.17 19.4
 -5 -7 -1 276.57 18.8
 -5 7 -1 313.27 27.1
 -5 7 -1 316.27 27.6
 6 -7 1 78.39 16.3
 6 -7 1 49.3 14.9
 -6 -7 -1 91.29 12.6
 -6 -7 -1 55.29 9.3
 -6 7 -1 77.29 15.7
 6 7 1 66.69 10.4
 -7 -7 -1 -1.3 3.1
 -7 -7 -1 -1.8 4.3
 7 -7 1 -1.3 5.9
 7 -7 1 9 9.8
 7 7 1 -3.8 2.9
 -7 7 -1 -2.5 4.4
 8 -7 1 60.89 17.2
 -8 -7 -1 97.49 16.6
 -8 -7 -1 84.89 12.9
 8 -7 1 87.79 20.4
 8 7 1 73.19 14.1
 -8 7 -1 129.79 25
 -9 -7 -1 198.38 18.7
 9 -7 1 186.28 31.4
 9 -7 1 194.18 30.1
 9 7 1 196.18 23.4
 10 -7 1 -0.4 9.5
 -10 -7 -1 -1 3.8
 -10 -7 -1 2.2 5.6
 10 -7 1 0.8 7
 10 7 1 5.4 6.3
 11 -7 1 7.9 11.5
 -11 -7 -1 24.2 9.4
 11 -7 1 24.5 14.7
 11 7 1 19.9 8.5
 -12 -7 -1 28.1 10.8
 12 -7 1 59.49 19.9
 12 -7 1 8.4 10.6
 12 7 1 34.8 12.6
 13 -7 1 -1.4 8.8
 13 -8 -1 8.8 13
 12 -8 -1 12.3 13.9
 12 -8 -1 -0.5 10.8
 12 8 -1 5.6 7.4
 -11 -8 1 -0.4 4.9
 11 -8 -1 1.1 10.3
 11 -8 -1 -8.9 6.4
 11 8 -1 8.2 7
 10 -8 -1 14.3 12.5
 -10 -8 1 30.9 9
 10 -8 -1 31.6 13.6
 10 8 -1 17.8 8.3
 -9 -8 1 1.6 6.2
 9 -8 -1 -3.2 6.1
 9 -8 -1 -3.3 8.4
 -9 -8 1 -2.5 3.6
 9 8 -1 3.9 5.2
 8 -8 -1 58.09 16.7
 -8 -8 1 54.69 11.5
 8 -8 -1 43.8 16.1
 -8 -8 1 61.19 13.3
 8 8 -1 44.5 10.4
 -7 -8 1 153.58 14.9
 7 -8 -1 153.98 26.2
 -7 -8 1 190.18 21.9
 7 -8 -1 143.69 25.5
 -7 8 1 154.58 24.4
 7 8 -1 143.19 18.4
 -6 -8 1 2.9 4.1
 -6 -8 1 9.9 6
 6 -8 -1 8.8 9.5
 6 -8 -1 13.7 8.4
 -6 8 1 -1.2 6.2
 -6 8 1 22 9
 -5 -8 1 19.4 6.1
 5 -8 -1 1.6 4.7
 -5 -8 1 12.7 5.2
 5 -8 -1 -3.4 4.8
 -5 8 1 4.7 6.9
 5 8 -1 7.3 4.9
 -5 8 1 2.5 7.1
 4 -8 -1 213.98 27.2
 4 -8 -1 244.68 29.2
 -4 -8 1 201.98 16.5
 -4 -8 1 203.68 16
 -4 8 1 247.58 28.6
 -4 8 1 181.78 22.1
 -4 8 1 218.88 26.1
 4 8 -1 200.88 16.2
 3 -8 -1 890.61 55.59
 -3 -8 1 880.81 48.4
 3 -8 -1 817.32 56.19
 -3 8 1 900.21 54.59
 -3 8 1 998.9 55.59
 -3 8 1 920.31 51.59
 2 -8 -1 46.3 11.5
 -2 -8 1 56.29 9.1
 2 -8 -1 58.39 11.8
 2 8 -1 53.19 9.4
 -2 8 1 54.39 9.8
 -2 8 1 24.8 8.4
 -2 8 1 51.39 11.1
 2 8 -1 47.4 6.7
 2 8 -1 46.6 6.5
 1 -8 -1 1306.47 70.09
 -1 -8 1 1278.37 65.79
 -1 -8 1 1193.58 66.69
 -1 8 1 1290.07 67.89
 1 8 -1 1288.87 64.39
 1 8 -1 1304.77 64.89
 -1 8 1 1345.17 67.19
 1 8 -1 1287.37 66.49
 -1 8 1 1296.37 66.09
 -1 8 1 1282.07 68.39
 0 -8 1 1205.18 64.29
 0 -8 -1 1252.47 65.59
 0 -8 1 1212.38 66.29
 0 -8 -1 1196.38 62.99
 0 8 1 1216.68 62.29
 0 8 -1 1258.17 64.39
 0 8 1 1208.48 64.09
 0 8 -1 1200.88 63.89
 0 8 1 1194.28 62.09
 0 8 1 1274.77 62.89
 0 8 -1 1248.68 65.19
 0 8 -1 1199.58 63.39
 1 -8 1 283.57 23.8
 -1 -8 -1 296.17 20.4
 1 -8 1 281.27 21.5
 -1 -8 -1 329.37 22
 -1 8 -1 257.77 21.8
 -1 8 -1 294.67 21.4
 1 8 1 277.17 17.2
 -1 8 -1 292.27 21.5
 1 8 1 300.67 20.4
 -1 8 -1 311.57 23.4
 1 8 1 297.17 17.1
 1 8 1 278.67 19.4
 -2 -8 -1 291.97 18.7
 -2 -8 -1 296.57 19.9
 2 -8 1 301.07 25.2
 2 8 1 268.77 19.3
 -2 8 -1 326.27 24.6
 -2 8 -1 317.87 23
 -2 8 -1 242.78 20.6
 -2 8 -1 268.27 23.4
 3 -8 1 1136.29 69.39
 -3 -8 -1 1219.18 59.99
 3 -8 1 1281.47 70.29
 -3 -8 -1 1222.38 60.29
 3 8 1 1064.09 63.19
 -3 8 -1 1237.18 69.39
 -3 8 -1 1216.88 68.59
 -3 8 -1 1251.67 67.19
 -3 8 -1 1229.28 65.79
 -4 -8 -1 111.69 10.1
 4 -8 1 105.99 19.6
 4 -8 1 103.59 17.1
 -4 8 -1 87.29 17.6
 -4 8 -1 128.39 18.7
 -4 8 -1 100.79 17.4
 5 -8 1 68.69 16
 -5 -8 -1 97.19 12
 5 -8 1 99.89 17.7
 -5 8 -1 103.79 21.3
 -5 8 -1 68.79 13.8
 -5 8 -1 101.09 18.7
 6 -8 1 487.65 42.8
 6 -8 1 591.04 43.6
 -6 -8 -1 535.05 33.3
 -6 -8 -1 540.05 32.3
 -6 8 -1 536.25 41.7
 -6 8 -1 564.74 43.2
 -7 -8 -1 291.27 20.9
 7 -8 1 322.47 41.3
 -7 -8 -1 269.07 22.2
 7 -8 1 308.97 36.3
 7 8 1 295.87 21.6
 -7 8 -1 241.38 33.5
 -8 -8 -1 -0.5 4.3
 -8 -8 -1 -1.3 3.2
 8 -8 1 13 10.7
 8 -8 1 9.9 10.6
 8 8 1 3.8 4.4
 9 -8 1 147.69 28.9
 -9 -8 -1 142.29 17.8
 9 -8 1 125.19 23.6
 -10 -8 -1 58.09 16
 10 -8 1 113.19 25.4
 10 -8 1 89.59 23.7
 -10 -8 -1 88.49 14.8
 10 8 1 75.69 14.7
 11 -8 1 0 7.7
 11 -8 1 -7.2 6.8
 -11 -8 -1 -3.8 3.7
 11 8 1 7.1 6.5
 12 -8 1 -11 7.8
 12 -8 1 -4 8.4
 12 8 1 5.1 7
 12 -9 -1 -5.5 7.1
 12 -9 -1 -12.5 6.1
 12 9 -1 0 5.2
 -11 -9 1 8.3 6.4
 11 -9 -1 -8.7 6.7
 11 -9 -1 11.4 13.1
 11 9 -1 1.9 5.2
 10 -9 -1 63.79 19.8
 -10 -9 1 39.5 11
 10 -9 -1 50.29 19.1
 10 9 -1 62.09 13.4
 9 -9 -1 66.09 19.2
 9 -9 -1 24 13.2
 -9 -9 1 59.39 13.5
 -9 -9 1 53.69 11.5
 9 9 -1 55.29 12.2
 8 -9 -1 36 13.3
 -8 -9 1 15.5 8
 8 -9 -1 8.7 9.2
 -8 -9 1 2.1 4.5
 8 9 -1 18.7 7.3
 7 -9 -1 60.09 18.2
 -7 -9 1 38.9 9.1
 7 -9 -1 16.2 11.5
 -7 -9 1 29.1 8.9
 -6 -9 1 262.87 21.2
 -6 -9 1 255.97 20.9
 6 -9 -1 250.77 34.2
 6 -9 -1 263.97 34.7
 -6 9 1 326.57 37.8
 -6 9 1 318.37 37
 6 9 -1 250.77 21.3
 -5 -9 1 -2 3.3
 5 -9 -1 -0.3 6.1
 -5 -9 1 10.8 5.5
 5 -9 -1 -3.1 6.9
 -5 9 1 4.6 6.7
 -5 9 1 4.8 7.1
 -5 9 1 1.4 4.9
 5 9 -1 12.5 5.6
 4 -9 -1 0 6.4
 -4 -9 1 8.8 4.6
 -4 -9 1 26.4 6.1
 4 -9 -1 13.1 7.8
 -4 9 1 11.5 8.5
 -4 9 1 24.6 7.6
 4 9 -1 17.1 6.5
 3 -9 -1 259.97 23.5
 3 -9 -1 202.58 26.8
 -3 -9 1 214.38 17.5
 -3 -9 1 249.97 18.2
 -3 9 1 221.48 21.6
 -3 9 1 232.78 21.7
 -3 9 1 220.98 19.7
 3 9 -1 233.48 18.2
 -2 -9 1 39 8.6
 2 -9 -1 47 12.1
 -2 -9 1 40.5 8
 -2 9 1 59.69 11.3
 -2 9 1 28.2 7.8
 2 9 -1 44.5 6.5
 -2 9 1 49.2 11.2
 -2 9 1 48.6 10.8
 2 9 -1 43.7 8.9
 2 9 -1 53.49 7.3
 -1 -9 1 3.1 3.4
 -1 -9 1 1.4 3.6
 1 -9 -1 1.6 5.1
 -1 9 1 7.3 4.5
 -1 9 1 -2.1 1.7
 1 9 -1 5.6 4.3
 -1 9 1 0.1 3
 1 9 -1 1.7 3.1
 1 9 -1 0.4 3
 -1 9 1 -0.9 3.6
 0 -9 -1 151.18 14
 0 -9 -1 149.19 18.8
 0 -9 1 151.28 20.3
 0 -9 1 156.78 14.9
 0 9 1 142.99 13.1
 0 9 -1 136.39 18
 0 9 1 132.29 12.9
 0 9 1 155.28 14.7
 0 9 1 134.39 15.8
 0 9 -1 157.58 18.1
 0 9 -1 154.98 14.4
 0 9 -1 140.59 17.4
 1 -9 1 140.39 19.6
 -1 -9 -1 117.29 15.1
 1 -9 1 97.19 14.6
 -1 -9 -1 117.49 15.8
 -1 9 -1 116.19 17.3
 1 9 1 109.79 9.1
 -1 9 -1 111.39 15.9
 1 9 1 129.09 15.3
 1 9 1 94.69 12.6
 -1 9 -1 126.99 15.8
 -1 9 -1 137.39 16.4
 1 9 1 111.29 9.3
 -2 -9 -1 2.2 2.7
 2 -9 1 0.3 5.1
 -2 9 -1 5.7 5.2
 -2 9 -1 1.4 3.6
 -2 9 -1 -0.2 4.1
 -2 9 -1 3.2 4.3
 2 9 1 6.5 4.5
 3 -9 1 11.7 8.4
 -3 -9 -1 18.4 5.4
 -3 -9 -1 10.6 4.2
 3 9 1 20.7 5.5
 -3 9 -1 13.8 7.2
 -3 9 -1 6.3 5.8
 -3 9 -1 17.5 8.5
 -4 -9 -1 122.89 10.9
 4 -9 1 113.89 21.2
 -4 -9 -1 118.69 20
 4 -9 1 99.79 18.9
 -4 9 -1 139.49 23.3
 -4 9 -1 156.98 21
 -4 9 -1 144.29 21.8
 -5 -9 -1 76.49 11
 5 -9 1 67.69 15.9
 -5 -9 -1 60.49 9.5
 5 -9 1 46.4 15.3
 -5 9 -1 72.69 16.4
 -5 9 -1 82.79 16.2
 -5 9 -1 81.59 15.5
 -6 -9 -1 -1.5 3
 6 -9 1 -0.9 5.9
 -6 -9 -1 5.3 4.7
 6 -9 1 -10 4.8
 -6 9 -1 -2.3 4.9
 -6 9 -1 -6 2.9
 -7 -9 -1 59.89 11.5
 -7 -9 -1 36.7 8.2
 7 -9 1 36.5 15.2
 7 -9 1 47.8 14.2
 8 -9 1 10.8 9.3
 -8 -9 -1 1.7 3.7
 -8 -9 -1 -0.8 4
 8 -9 1 -4.8 6.9
 9 -9 1 1 9.2
 -9 -9 -1 0.3 3.8
 9 -9 1 2.7 8.5
 9 9 1 8.3 5.7
 10 -9 1 69.99 18.8
 -10 -9 -1 60.19 16.7
 -10 -9 -1 98.49 15.3
 10 -9 1 75.89 21.6
 10 9 1 45.6 11.5
 -11 -9 -1 2.6 5.5
 11 -9 1 -5.1 7.8
 11 -9 1 14.3 12.1
 11 9 1 10.7 7.4
 12 -9 1 0.2 10.2
 12 -9 1 -2.8 7.3
 12 -10 -1 0.5 9.3
 12 -10 -1 -9.6 6.1
 11 -10 -1 7.9 11.5
 -11 -10 1 13.1 7.5
 11 -10 -1 10.8 11.4
 11 10 -1 -0.4 4.8
 -10 -10 1 56.49 12.7
 10 -10 -1 57.99 19.3
 10 -10 -1 85.19 23.2
 10 10 -1 31.6 12
 -9 -10 1 6.6 5.7
 9 -10 -1 3.3 9.5
 9 -10 -1 0.6 10.2
 -9 -10 1 4.3 5.5
 8 -10 -1 36.1 14.4
 -8 -10 1 46 11.5
 -8 -10 1 51.89 10.8
 8 -10 -1 25.5 14.4
 8 10 -1 48.1 11.5
 -7 -10 1 1.6 4.1
 -7 -10 1 0.2 4
 7 -10 -1 -1.5 7.7
 7 -10 -1 4.4 8.1
 -7 10 1 9.9 8.1
 7 10 -1 8.2 5.6
 6 -10 -1 137.39 26.6
 6 -10 -1 174.28 26.8
 -6 -10 1 164.48 15.9
 -6 -10 1 182.58 17
 6 10 -1 170.68 15.9
 -6 10 1 207.48 27.4
 5 -10 -1 374.16 35.1
 -5 -10 1 447.36 29
 5 -10 -1 434.56 38.5
 -5 -10 1 410.46 28.2
 -5 10 1 418.46 33.5
 -5 10 1 457.85 37.3
 -5 10 1 406.96 36
 5 10 -1 459.95 28.6
 -4 -10 1 46.5 9
 -4 -10 1 64.79 10.4
 4 -10 -1 39.1 13.1
 4 -10 -1 51.99 14.5
 -4 10 1 31.8 10.2
 -4 10 1 62.09 15.3
 -4 10 1 38.4 10.2
 3 -10 -1 67.49 16.7
 3 -10 -1 41.7 12.4
 -3 -10 1 62.19 11.5
 -3 -10 1 53.09 9.6
 -3 10 1 74.09 14.6
 3 10 -1 61.19 11
 -3 10 1 53.59 14.4
 -3 10 1 52.69 12.5
 -3 10 1 41.4 10.4
 -2 -10 1 268.77 20
 -2 -10 1 264.47 21.1
 2 10 -1 247.68 16.1
 -2 10 1 272.97 23.3
 -2 10 1 274.37 23.9
 2 10 -1 254.07 16.5
 -2 10 1 278.67 22.6
 2 10 -1 278.17 21.5
 -2 10 1 242.78 20.7
 1 -10 -1 0.8 5.6
 -1 -10 1 12.2 5.9
 -1 10 1 3.7 4.4
 1 10 -1 7.2 5
 -1 10 1 10 5.2
 -1 10 1 8.3 4.9
 -1 10 1 23.4 7.4
 1 10 -1 4.7 4.1
 1 10 -1 4.6 4.2
 1 10 -1 13.1 4.7
 0 -10 -1 37.8 10.4
 0 -10 -1 52.09 9.9
 0 -10 1 63.29 13.5
 0 -10 1 39.4 9.5
 0 10 -1 60.59 11.6
 0 10 1 53.69 10.6
 0 10 -1 40.4 9.8
 0 10 -1 60.89 11
 0 10 1 45.5 9.3
 0 10 1 47.9 9.2
 0 10 1 58.79 10.2
 0 10 -1 38.9 9.3
 -1 -10 -1 354.06 23.7
 1 -10 1 289.47 26.7
 -1 -10 -1 319.47 24.6
 1 -10 1 298.97 23.8
 1 10 1 308.07 22.3
 1 10 1 315.47 18.9
 -1 10 -1 289.77 24.1
 -1 10 -1 272.37 24.3
 -1 10 -1 319.47 24.1
 -1 10 -1 308.57 23.7
 1 10 1 306.67 22.7
 1 10 1 285.67 18.5
 -2 -10 -1 146.89 17.5
 2 -10 1 135.29 22.3
 -2 10 -1 129.29 19.6
 -2 10 -1 99.49 15.5
 -2 10 -1 115.99 18.7
 -2 10 -1 135.49 19.1
 2 10 1 133.39 15.6
 2 10 1 136.79 16.3
 3 -10 1 10.6 8.1
 -3 -10 -1 9.9 4.2
 -3 -10 -1 4 3.2
 3 10 1 1.2 3.3
 -3 10 -1 4.1 6
 -3 10 -1 7.1 6.5
 -3 10 -1 -1.4 3.6
 -3 10 -1 3.7 5.2
 -4 -10 -1 177.88 15.2
 -4 -10 -1 179.68 14.6
 4 -10 1 186.78 27.2
 -4 10 -1 292.17 31.5
 -4 10 -1 261.87 28.5
 -4 10 -1 166.18 24.3
 -5 -10 -1 376.26 24.1
 -5 -10 -1 379.76 24.9
 5 -10 1 334.97 42.4
 5 -10 1 317.77 32.3
 -5 10 -1 425.76 32.8
 -5 10 -1 382.76 34
 -5 10 -1 392.36 33
 -5 10 -1 413.76 35.3
 -6 -10 -1 1 3.9
 6 -10 1 42.9 14.9
 6 -10 1 -3.2 6
 -6 -10 -1 2.6 3.4
 -6 10 -1 2.4 6.5
 -7 -10 -1 -2.5 2.6
 -7 -10 -1 5.7 4.8
 7 -10 1 4.3 9.2
 7 -10 1 5.5 7.4
 -7 10 -1 -4.5 4.3
 -8 -10 -1 129.99 18.2
 8 -10 1 119.19 25.5
 8 -10 1 80.59 19
 -8 -10 -1 96.79 14.4
 -8 10 -1 149.49 28.3
 -9 -10 -1 -1.8 3.3
 -9 -10 -1 -3.6 3.4
 9 -10 1 -9.1 5.8
 -9 10 -1 2.4 8.3
 -10 -10 -1 2.2 5.2
 10 -10 1 2.1 9.1
 10 -10 1 -9.3 7.5
 11 -10 1 22.2 15.1
 -11 -10 -1 10 6.5
 11 -10 1 20.2 16.3
 12 -10 1 8.8 14.3
 12 -10 1 4.5 9.6
 -12 10 -1 -9.7 5.2
 12 -11 -1 10.4 13.3
 12 -11 -1 -4.8 13.3
 -12 11 1 12.5 11.2
 11 -11 -1 15.9 16.7
 11 -11 -1 16.4 12.9
 -11 -11 1 8 7.7
 11 11 -1 16.6 8.8
 -11 11 1 11.9 11.2
 10 -11 -1 -3.4 7.7
 10 -11 -1 -4 8.4
 -10 -11 1 0.7 4.8
 -10 11 1 6.9 10.7
 10 11 -1 0 4
 -9 -11 1 -6.8 2.8
 -9 -11 1 0.4 4.7
 9 -11 -1 12.4 11
 9 -11 -1 2.1 9.4
 -9 11 1 9.4 9.8
 9 11 -1 0.6 4.5
 8 -11 -1 96.39 22.7
 -8 -11 1 66.29 12.6
 -8 -11 1 67.89 21
 -8 11 1 45.8 14.5
 8 11 -1 88.89 14.3
 -7 -11 1 30.2 8.5
 -7 -11 1 22.1 8.4
 7 -11 -1 41 14.7
 7 -11 -1 41.6 16
 -7 11 1 13.4 10
 7 11 -1 32.1 8.5
 6 -11 -1 14.5 12
 6 -11 -1 4.3 8.4
 -6 -11 1 10.8 6.2
 -6 -11 1 7.3 5.1
 6 11 -1 5.7 5
 -6 11 1 5 6.7
 5 -11 -1 169.58 26.5
 5 -11 -1 130.19 25.4
 -5 -11 1 118.69 16
 -5 -11 1 177.38 15.9
 5 11 -1 166.98 15.6
 -5 11 1 131.69 24.9
 -5 11 1 160.58 22.8
 4 -11 -1 164.58 25.2
 4 -11 -1 150.88 25.3
 -4 -11 1 181.08 16.5
 -4 -11 1 205.48 17.9
 4 11 -1 202.08 22.8
 -4 11 1 172.48 22.3
 -4 11 1 162.58 25.3
 -4 11 1 229.38 27.5
 -4 11 1 189.38 27.3
 -3 -11 1 -1.1 3.3
 3 -11 -1 7.7 8.8
 -3 -11 1 -0.5 4.6
 -3 11 1 -3.2 4.1
 -3 11 1 1.6 6.5
 -3 11 1 4.7 5.5
 3 11 -1 -3.4 2.9
 -3 11 1 6.3 5.9
 -2 -11 1 6.6 5
 -2 -11 1 2.4 4.3
 2 -11 -1 12.7 9
 -2 11 1 5.9 6.7
 -2 11 1 3.5 5.7
 2 11 -1 5.9 5.4
 -2 11 1 6 5.6
 -2 11 1 3.7 5
 2 11 -1 17.6 4.4
 2 11 -1 -1.1 2.7
 -1 -11 1 4.8 4.9
 1 -11 -1 26.8 10.8
 1 11 -1 15.9 5.4
 -1 11 1 21.3 7.8
 1 11 -1 14.4 5.9
 -1 11 1 14 7.1
 -1 11 1 25.8 8.7
 -1 11 1 4 5.3
 1 11 -1 25.7 8
 1 11 -1 7.9 5.9
 0 -11 1 115.99 17.2
 0 -11 -1 86.89 16.8
 0 -11 -1 117.19 17.2
 0 11 1 71.39 13.8
 0 11 -1 91.49 14
 0 11 1 91.99 13.6
 0 11 -1 112.69 16.6
 0 11 -1 120.09 17.8
 0 11 1 120.19 16.1
 0 11 -1 113.39 15.9
 -1 -11 -1 164.18 21.5
 -1 -11 -1 188.48 17.3
 1 -11 1 198.88 23.6
 1 -11 1 153.98 23.5
 -1 11 -1 156.48 19.6
 1 11 1 168.08 12.8
 1 11 1 147.49 12.3
 1 11 1 175.28 16.8
 1 11 1 184.28 16.6
 -1 11 -1 208.88 24.1
 -1 11 -1 184.98 22.8
 2 -11 1 17.7 10
 2 11 1 57.09 10.1
 -2 11 -1 29.1 8.6
 -2 11 -1 36.1 11.2
 -2 11 -1 39.1 10.9
 -3 -11 -1 47.2 9.5
 3 -11 1 5 8.8
 -3 11 -1 35.4 11
 -3 11 -1 22.7 8.4
 -3 11 -1 12 7.1
 -3 11 -1 9.7 6.8
 -4 -11 -1 29.8 7
 -4 -11 -1 32.7 7.6
 4 -11 1 2.2 8.6
 -4 11 -1 25.9 11.3
 -4 11 -1 20.9 11.1
 -4 11 -1 24 10.1
 -4 11 -1 16.6 10
 5 -11 1 53.19 16.9
 -5 -11 -1 59.69 9.5
 -5 -11 -1 56.19 9.9
 -5 11 -1 54.29 14.8
 -5 11 -1 50.29 17.5
 -5 11 -1 61.39 16.4
 -6 -11 -1 9.9 4.9
 -6 -11 -1 20.4 7.2
 6 -11 1 14.4 11.1
 6 -11 1 18.9 10.8
 -6 11 -1 3.3 7.5
 6 11 1 21.9 6.2
 -6 11 -1 15.5 10
 -7 -11 -1 43.8 8.4
 7 -11 1 63.59 18.6
 7 -11 1 65.09 17.8
 -7 -11 -1 60.79 11.4
 -7 11 -1 50.79 14.9
 -7 11 -1 69.79 17.9
 7 11 1 46.2 8.9
 -8 -11 -1 1.8 4.6
 8 -11 1 10.7 12.6
 -8 -11 -1 2.9 4.9
 8 -11 1 -4.6 7.4
 -8 11 -1 8.8 9.5
 -8 11 -1 25.5 9.4
 8 11 1 1.9 3.7
 9 -11 1 16.7 12.1
 -9 -11 -1 2.5 5.7
 9 -11 1 -2.2 9.1
 -9 11 -1 14.7 11.4
 -9 11 -1 28.9 14
 10 -11 1 21.3 13.9
 10 -11 1 31.7 17.7
 -10 11 -1 23.7 13.8
 -10 11 -1 48 17
 10 11 1 31.4 8.7
 11 -11 1 1 9.4
 -11 -11 -1 23.2 9.7
 11 -11 1 16.1 15.9
 -11 11 -1 8 10.8
 -11 11 -1 12 13.2
 12 -11 1 -5.9 5.9
 -12 11 -1 -6.4 4.6
 -12 11 -1 -1.2 7.4
 11 -12 -1 -1.2 9.4
 11 -12 -1 -5 9.4
 -11 12 1 -8.8 7.5
 10 -12 -1 9.9 13
 -10 -12 1 12.6 7.3
 10 -12 -1 19.4 14.8
 -10 12 1 13.6 12
 9 -12 -1 12.8 12.6
 9 -12 -1 6.8 9.7
 -9 -12 1 12.3 6.6
 -9 12 1 22.6 12.5
 8 -12 -1 3.9 11.6
 8 -12 -1 3.9 8.3
 -8 -12 1 11.8 6.3
 -8 -12 1 3 6.2
 -8 12 1 26.5 14.1
 -7 -12 1 24.1 7.1
 -7 -12 1 36.9 10
 7 -12 -1 12.8 13.6
 7 -12 -1 37.5 15.5
 -7 12 1 17.9 9.7
 7 12 -1 24.7 8.7
 6 -12 -1 90.19 20.3
 6 -12 -1 75.09 20.4
 -6 -12 1 87.59 14.7
 -6 -12 1 82.19 12.9
 -6 12 1 103.29 20.4
 -6 12 1 64.79 17.2
 6 12 -1 87.79 13.6
 -5 -12 1 361.76 26.2
 5 -12 -1 440.56 37.6
 5 -12 -1 325.37 41.6
 -5 -12 1 363.86 27.4
 5 12 -1 383.66 26.9
 -5 12 1 375.76 32.3
 -5 12 1 353.96 33.4
 -4 -12 1 7.6 5
 4 -12 -1 4.7 8.3
 -4 -12 1 6.7 5
 -4 12 1 29.5 10.6
 -4 12 1 3.9 6.4
 4 12 -1 1.7 4.5
 -4 12 1 9.9 7.1
 -3 -12 1 55.09 10.4
 3 -12 -1 23.5 12.5
 -3 -12 1 64.09 13
 -3 12 1 41.3 10.5
 -3 12 1 45.2 12.7
 -3 12 1 25.4 11
 3 12 -1 49.8 10.8
 -2 -12 1 73.09 13.6
 2 -12 -1 48.5 15
 2 12 -1 82.29 7.4
 2 12 -1 54.29 11.6
 -2 12 1 72.59 14.8
 2 12 -1 84.29 7.6
 -2 12 1 79.79 15.1
 2 12 -1 99.99 22.4
 -2 12 1 60.19 12.4
 1 -12 -1 -0.9 6.4
 -1 -12 1 1.3 4.5
 1 12 -1 0.9 4.7
 -1 12 1 4.9 5.8
 -1 12 1 9.5 6.8
 -1 12 1 13.6 6
 1 12 -1 10.1 4.4
 -1 12 1 2.3 5.4
 1 12 -1 1.1 5
 1 12 -1 0.3 3.6
 0 -12 -1 139.29 19.1
 0 -12 1 136.09 19.6
 0 -12 -1 130.49 22.1
 0 12 1 143.59 17.1
 0 12 1 157.58 20.9
 0 12 1 133.89 16.9
 0 12 -1 128.79 17.7
 0 12 1 139.49 18.7
 0 12 -1 134.29 19.5
 0 12 -1 145.39 20.9
 0 12 -1 147.59 18.9
 -1 -12 -1 96.09 15.7
 1 -12 1 106.49 20.3
 1 -12 1 119.39 19.4
 -1 12 -1 105.49 16.3
 -1 12 -1 107.39 17.5
 1 12 1 90.59 8.9
 -1 12 -1 98.39 16.9
 -1 12 -1 102.29 17.6
 1 12 1 113.89 18.7
 1 12 1 81.69 13.9
 1 12 1 89.59 8.8
 -2 -12 -1 107.49 16.1
 2 -12 1 81.69 18.7
 2 12 1 75.39 13.3
 2 12 1 109.79 15.5
 -2 12 -1 73.09 15
 -2 12 -1 67.39 14.2
 -2 12 -1 85.69 16.3
 -2 12 -1 79.89 17.1
 -3 -12 -1 1.8 4.1
 3 -12 1 7.7 8.3
 3 12 1 10.3 5.7
 3 12 1 -1.3 3.6
 -3 12 -1 -1.6 4.5
 -4 -12 -1 265.47 19.3
 -4 -12 -1 242.58 21
 4 -12 1 213.38 32.3
 -4 12 -1 248.28 29.2
 -4 12 -1 313.87 29.1
 4 12 1 238.98 21.8
 -4 12 -1 266.57 30.8
 5 -12 1 390.36 37.4
 -5 -12 -1 343.47 23.4
 -5 -12 -1 358.66 25.9
 -5 12 -1 348.57 31.4
 -5 12 -1 395.66 34.4
 6 -12 1 41.5 15.3
 -6 -12 -1 51.99 9
 -6 -12 -1 75.49 13
 -6 12 -1 66.69 16.1
 -6 12 -1 83.89 18.6
 6 12 1 57.19 9.6
 -7 -12 -1 60.59 12.1
 7 -12 1 19.1 12.9
 -7 12 -1 63.09 15.8
 -7 12 -1 66.19 17.3
 7 12 1 51.79 9.5
 -8 -12 -1 87.19 15.6
 8 -12 1 62.69 20.7
 -8 -12 -1 83.89 11.9
 8 12 1 93.89 12.7
 -8 12 -1 82.19 18.8
 -8 12 -1 97.49 21.4
 -9 -12 -1 -4.8 2.9
 -9 -12 -1 1.9 3.6
 9 -12 1 13.6 11.9
 9 -12 1 0.5 9.9
 9 12 1 3.4 4
 -9 12 -1 4.1 8.7
 -9 12 -1 9.2 9
 -10 -12 -1 -1.4 3.2
 10 -12 1 -7.8 7.4
 10 12 1 0 3.9
 -10 12 -1 -4.1 7.3
 -10 12 -1 -2.1 7.3
 11 -12 1 12.4 13.1
 -11 12 -1 0.6 7.2
 11 -13 -1 -4.3 8.9
 11 -13 -1 12.7 14
 -11 13 1 1.7 7.6
 -10 -13 1 8.8 7.6
 10 -13 -1 12.1 14.7
 10 -13 -1 4.5 11.9
 -10 13 1 6.5 10.7
 10 13 -1 21.7 9.7
 -10 13 1 5.6 10.7
 -9 -13 1 9.3 7
 9 -13 -1 -2.2 10
 9 -13 -1 9.4 11.3
 -9 13 1 13.9 11.4
 9 13 -1 7.3 5.1
 -9 13 1 37.6 14.6
 8 -13 -1 13.3 12.6
 -8 -13 1 13.5 8.1
 8 -13 -1 6.3 10.1
 -8 -13 1 2.7 3.6
 -8 13 1 -5.3 4.2
 -7 -13 1 1.3 3.9
 7 -13 -1 17.1 9.9
 7 -13 -1 -0.2 9.8
 -7 -13 1 -2.6 2.8
 -7 13 1 0.7 6.7
 -7 13 1 6.4 9.1
 -6 -13 1 3 5.5
 -6 -13 1 5.5 4.7
 6 -13 -1 23.3 11.5
 -6 13 1 14.1 11.1
 6 13 -1 5.5 5.1
 -6 13 1 -0.2 7.1
 -5 -13 1 58.29 13.1
 5 -13 -1 111.19 23.5
 -5 -13 1 79.19 12.6
 -5 13 1 88.69 18.4
 5 13 -1 60.39 12.1
 -5 13 1 80.29 16.2
 -4 -13 1 22.9 7.4
 -4 -13 1 33.6 9.5
 4 -13 -1 30 13.5
 -4 13 1 37.3 12.3
 -4 13 1 30 11.3
 -4 13 1 30.8 10.7
 4 13 -1 11.7 6.1
 3 -13 -1 49.1 16
 -3 -13 1 59.19 12.9
 -3 13 1 51.59 13
 3 13 -1 45 11.3
 3 13 -1 67.49 13
 2 -13 -1 -4.6 5.8
 -2 -13 1 3.9 5.5
 2 13 -1 7.3 5.7
 2 13 -1 0.3 2.1
 -2 13 1 2 4.4
 2 13 -1 -0.5 3.9
 2 13 -1 -0.1 2.3
 -2 13 1 -1.4 5.3
 -2 13 1 2 5.4
 -1 -13 1 -0.6 4.8
 1 -13 -1 6.1 7.8
 -1 13 1 0.8 5.1
 -1 13 1 12.2 5.7
 -1 13 1 2.8 5.1
 1 13 -1 6.6 6
 -1 13 1 -0.4 5.8
 1 13 -1 0.2 3.9
 1 13 -1 1.4 5.1
 0 -13 -1 123.09 18.7
 0 -13 -1 123.49 21.1
 0 13 -1 153.38 19.3
 0 13 1 139.09 17.1
 0 13 1 125.99 18.5
 0 13 1 142.49 16.7
 0 13 -1 181.98 23.9
 0 13 1 104.29 17.9
 0 13 -1 133.69 19.5
 0 13 -1 133.99 18.2
 -1 -13 -1 44.7 11.3
 1 13 1 42.2 10.6
 1 13 1 52.69 7.3
 1 13 1 42.3 10.5
 1 13 1 55.19 7.6
 -1 13 -1 46 12.4
 -1 13 -1 38.5 10.7
 -1 13 -1 48 11.5
 -2 -13 -1 -2.3 3.3
 2 -13 1 8.2 9.3
 -2 13 -1 10.2 7.1
 2 13 1 -0.7 4.2
 2 13 1 5.3 5.1
 -2 13 -1 18.7 8.3
 -2 13 -1 8.5 7.4
 3 -13 1 14.5 11.4
 -3 -13 -1 6.7 6
 -3 13 -1 3.3 6.2
 3 13 1 13.5 6.6
 -3 13 -1 4.7 6.8
 -3 13 -1 3.5 7.3
 4 -13 1 34.1 15
 -4 -13 -1 46.7 10.8
 -4 13 -1 35.4 13.4
 -4 13 -1 40.4 12.4
 4 13 1 52.19 10.2
 -4 13 -1 43.8 13.3
 4 13 1 45.2 9.7
 5 -13 1 80.99 21.7
 -5 -13 -1 117.29 17.5
 -5 13 -1 77.89 16.9
 -5 13 -1 110.29 21.1
 6 -13 1 120.39 39.9
 -6 -13 -1 106.79 16.3
 -6 13 -1 98.19 19.2
 6 13 1 112.89 14.2
 -6 13 -1 121.99 22.9
 -7 -13 -1 20.3 7.9
 -7 -13 -1 22.3 5.8
 7 -13 1 23.3 14
 -7 13 -1 17.9 11.7
 -7 13 -1 15.4 10.6
 7 13 1 22.2 6.5
 -8 -13 -1 61.59 9.9
 -8 -13 -1 73.69 15.7
 8 -13 1 49.7 18.1
 -8 13 -1 65.29 19.6
 8 13 1 66.79 10.7
 -8 13 -1 56.59 16.9
 -9 -13 -1 10.9 4.9
 9 -13 1 28.9 16.6
 -9 -13 -1 11.1 8.2
 9 13 1 19.4 6.1
 -9 13 -1 9.7 10.1
 -9 13 -1 13.3 11.8
 10 -13 1 9.7 13.2
 -10 -13 -1 5.7 3.9
 -10 13 -1 6.8 11
 -10 13 -1 -4.5 6.9
 11 -13 1 9 15.7
 -11 13 -1 5.3 9.8
 -11 13 -1 8.5 10.6
 -10 14 1 7.5 11.7
 -10 14 1 0.3 8.4
 9 -14 -1 0.8 11.3
 -9 -14 1 0.5 3.5
 9 14 -1 0.8 4.2
 -9 14 1 6 9.9
 -9 14 1 -5.7 6.6
 8 -14 -1 -0.4 10.1
 8 14 -1 9.7 5.8
 -8 14 1 -1.2 8
 -8 14 1 3.1 8.3
 7 -14 -1 -3.4 8.2
 -7 -14 1 -0.1 3.7
 -7 -14 1 -4.5 2.7
 -7 14 1 2.4 8
 -7 14 1 -0.1 5.8
 -6 -14 1 -1.4 3.1
 -6 -14 1 8.9 5.6
 6 -14 -1 10 10.5
 -6 14 1 5.3 8.5
 6 14 -1 -0.3 4.4
 -6 14 1 3.8 6.5
 -5 -14 1 32.4 9.9
 -5 -14 1 13.6 6.2
 5 -14 -1 38 14.6
 -5 14 1 33.4 11.3
 -5 14 1 5.6 8
 5 14 -1 17.1 7.2
 4 -14 -1 15.4 11.5
 -4 -14 1 13.1 8.3
 4 14 -1 16.7 8
 -4 14 1 24.6 11.6
 -4 14 1 45.1 11.4
 -3 -14 1 1.7 5.3
 3 -14 -1 17.6 12.1
 -3 14 1 11.6 8.8
 -3 14 1 8.1 7.3
 3 14 -1 -1 4.6
 -3 14 1 2 5.7
 2 -14 -1 18.4 12
 2 14 -1 34 10
 -2 14 1 32 10.6
 -2 14 1 50.69 12.7
 -2 14 1 13.4 6.3
 -1 -14 1 78.89 15.4
 1 -14 -1 84.49 19.1
 -1 14 1 94.69 15.8
 -1 14 1 95.89 15.7
 1 14 -1 80.09 15.6
 -1 14 1 117.09 18.2
 0 -14 1 185.08 25.1
 0 -14 -1 157.78 25.3
 0 -14 -1 170.38 23.7
 0 14 -1 191.68 18.2
 0 14 1 140.99 19.7
 0 14 -1 141.99 20.6
 0 14 -1 184.88 17.6
 0 14 1 156.58 15.4
 0 14 1 158.48 15.2
 -1 -14 -1 16.2 9
 1 14 1 18.8 8.1
 -1 14 -1 25.3 9.7
 -1 14 -1 12.9 8.1
 1 14 1 22.2 4.8
 -1 14 -1 24.1 9.5
 1 14 1 19.6 10.1
 1 14 1 12.1 3.9
 -2 -14 -1 40.3 10.8
 2 -14 1 78.09 19
 -2 14 -1 68.19 14.8
 -2 14 -1 49.3 13.4
 -2 14 -1 61.09 13.1
 2 14 1 63.89 12.4
 2 14 1 40.9 10.6
 3 -14 1 6.6 9.8
 -3 -14 -1 13.3 7.5
 -3 14 -1 48.1 12.4
 3 14 1 21.8 8.1
 -3 14 -1 21.7 10.1
 3 14 1 7 5.9
 -3 14 -1 38.1 12.8
 4 -14 1 -7.2 5.4
 -4 -14 -1 1.3 5.3
 4 14 1 1.4 3.7
 -4 14 -1 2.6 5.8
 -4 14 -1 -3.8 4.9
 4 14 1 -5.6 2.4
 5 -14 1 2.3 9.5
 -5 -14 -1 9.6 6.9
 -5 14 -1 7 9.2
 5 14 1 4.4 4.6
 -5 14 -1 6.9 8.3
 -6 -14 -1 7 4.3
 6 -14 1 8 10.9
 -6 14 -1 18.9 11.8
 6 14 1 3.7 4.4
 -6 14 -1 8.8 9.6
 -7 -14 -1 11.8 9.7
 7 -14 1 14.1 13.5
 7 14 1 10.3 5.3
 -7 14 -1 6.7 8.1
 -7 14 -1 16.8 11.4
 -8 -14 -1 0.2 2.6
 -8 -14 -1 -1 4.4
 8 -14 1 -3.7 8.3
 -8 14 -1 2.3 6.9
 8 14 1 2 3.2
 -8 14 -1 1.1 8
 -9 -14 -1 6.2 3.8
 9 -14 1 -5.5 8.2
 -9 14 -1 -6.1 6
 -9 14 -1 5.3 9.5
 -10 14 -1 5.3 11.8
 -10 14 -1 -0.7 8.1
 10 -15 -1 5.7 15.2
 -10 15 1 -0.5 8.6
 -10 15 1 4.5 9.5
 -9 -15 1 -5.4 2.3
 9 -15 -1 2.6 8.4
 -9 15 1 7.4 8.7
 -9 15 1 -0.7 7.6
 -8 -15 1 2.9 4
 8 -15 -1 12.1 14.2
 8 15 -1 2.9 4.6
 -8 15 1 -0.3 4.3
 -8 15 1 -7.9 4.5
 -7 -15 1 -2.7 3.6
 7 -15 -1 10.9 13.1
 -7 -15 1 0.5 3.2
 7 15 -1 0.6 3.4
 -7 15 1 3.1 9.8
 -7 15 1 -4.6 5.3
 -6 -15 1 1.1 3.6
 6 -15 -1 -7.4 7.6
 -6 -15 1 7.6 5.5
 -6 15 1 15.7 8.3
 -6 15 1 -5 6.7
 5 -15 -1 21.9 13.5
 -5 -15 1 10.1 8
 -5 15 1 12 9
 5 15 -1 13.1 7.2
 -5 15 1 8.5 9.1
 4 -15 -1 9.5 11.1
 -4 -15 1 2.2 5.4
 4 15 -1 6.1 6.2
 -4 15 1 7.7 9.1
 -4 15 1 10 6.3
 -3 -15 1 5 5.9
 3 -15 -1 30 12
 -3 15 1 17.4 10.5
 -3 15 1 3.7 4.1
 3 15 -1 9.3 5.1
 -2 -15 1 -2.7 4.8
 2 -15 -1 18.8 12.6
 -2 15 1 -1.1 5.1
 2 15 -1 0.9 5.3
 -2 15 1 7.3 6.6
 -2 15 1 3.9 5.3
 -1 -15 1 17.8 8.4
 1 -15 -1 5.4 8.8
 1 15 -1 3.9 5.1
 -1 15 1 13.2 8
 -1 15 1 12.2 7.8
 1 15 -1 10.2 7.3
 1 15 -1 6.7 4.9
 -1 15 1 22.2 7.8
 0 -15 -1 14.8 8.5
 0 15 -1 16 7.8
 0 15 -1 9 7.6
 0 15 1 10.1 6.4
 0 15 -1 18.7 7.9
 0 15 1 22.4 7
 0 15 1 18.8 9.1
 -1 -15 -1 4.4 6.3
 1 15 1 3.5 6.2
 -1 15 -1 26 8.3
 -1 15 -1 2.9 6.5
 -1 15 -1 4.8 6.8
 -2 -15 -1 5.6 6.5
 2 15 1 6 6.4
 -2 15 -1 10.6 10.3
 -2 15 -1 14.3 8.5
 -2 15 -1 22.1 8.2
 3 -15 1 3.6 9.2
 -3 15 -1 -1.5 6
 3 15 1 -4.3 2.7
 -3 15 -1 4.5 4.6
 -3 15 -1 2.3 7
 -4 -15 -1 -0.3 5.1
 4 -15 1 3.9 9.5
 -4 15 -1 -0.4 5.8
 -4 15 -1 8.1 8.6
 4 15 1 0.9 4.1
 -5 -15 -1 17.1 9.9
 5 -15 1 6.6 9.9
 -5 15 -1 17.5 9.1
 -5 15 -1 13 9.7
 5 15 1 14.6 9.1
 -6 -15 -1 3.4 7.5
 6 -15 1 2.5 10.8
 -6 15 -1 8 9.2
 -6 15 -1 -3.6 6.2
 6 15 1 -3.6 2.5
 -7 -15 -1 6 6.5
 7 -15 1 -2.1 10.6
 -7 15 -1 20.5 9.4
 7 15 1 -3.5 2.2
 -7 15 -1 9 9.5
 8 -15 1 9.6 10.6
 -8 -15 -1 -2.7 3.7
 -8 15 -1 -0.6 9.3
 -8 15 -1 6.2 10.8
 9 -15 1 8.1 14.2
 -9 15 -1 -4.2 5.1
 -9 15 -1 -2.6 7.7
 -10 15 -1 4.6 12.4
 -10 15 -1 -3 8.5
 9 -16 -1 -2.5 10
 -9 16 1 4.4 9.9
 -9 16 1 9.3 10.8
 8 -16 -1 -3.8 9.8
 -8 16 1 9.6 9.2
 -8 16 1 2.5 10.4
 7 -16 -1 26.7 16.7
 7 16 -1 8.5 5.5
 -7 16 1 15.3 10.1
 -7 16 1 26.9 14.2
 6 -16 -1 1.6 10
 -6 16 1 0.1 7.3
 -6 16 1 -8.1 4.8
 -5 -16 1 2.1 6
 5 -16 -1 3.9 9.7
 5 16 -1 1.6 5.1
 -5 16 1 2.6 7.9
 -5 16 1 3.2 6
 -4 -16 1 -4.7 2.8
 4 -16 -1 6.5 11.1
 -4 16 1 8.8 7.4
 -4 16 1 0 6.2
 4 16 -1 2.7 5.7
 3 -16 -1 26.6 14.3
 -3 -16 1 5.3 6.7
 -3 16 1 15.7 8.6
 3 16 -1 13.7 8.2
 -3 16 1 10.3 7.2
 -3 16 1 19.5 10.2
 2 -16 -1 -8.3 6
 2 16 -1 5.7 7.2
 -2 16 1 10.2 6.8
 -2 16 1 0.2 4.8
 -2 16 1 2.2 5.8
 1 16 -1 3.3 3.8
 -1 16 1 7.4 5.8
 1 16 -1 -5.1 2.6
 1 16 -1 0.5 4.9
 -1 16 1 3.4 5.5
 -1 16 1 -6.6 3.5
 0 16 -1 2.1 5
 0 16 1 0.5 5.3
 0 16 -1 1.9 4.5
 0 16 1 -1.4 2.9
 0 16 1 0.8 5.1
 0 16 -1 5.2 6.9
 -1 16 -1 -1.4 4.8
 1 16 1 -0.9 4.6
 -1 16 -1 -4.9 3.9
 -1 16 -1 7.5 7
 -2 -16 -1 12.5 8.8
 -2 16 -1 23.3 7.9
 -2 16 -1 7.6 8
 2 16 1 26.9 9.5
 -3 -16 -1 6.3 6.9
 -3 16 -1 21.3 11.3
 3 16 1 1.6 5.3
 -3 16 -1 15.4 8.3
 4 -16 1 1.5 9.4
 -4 -16 -1 3.6 5.6
 4 16 1 7.7 5.8
 -4 16 -1 1.8 6.3
 -4 16 -1 -0.6 6.8
 5 -16 1 6 12.4
 -5 -16 -1 -2.4 4
 -5 16 -1 -2 5.8
 -5 16 -1 6.9 4.7
 5 16 1 3.9 4.1
 -6 -16 -1 7 7.2
 6 -16 1 0.1 9.5
 -6 16 -1 23.4 12.4
 -6 16 -1 29.7 12.9
 6 16 1 -0.2 3.7
 -7 -16 -1 2.2 6.4
 7 -16 1 17.9 14.1
 -7 16 -1 20.4 13.2
 -7 16 -1 12.3 10.7
 7 16 1 5.4 4.3
 8 -16 1 11.2 14.2
 -8 16 -1 -5.5 6.7
 -8 16 -1 -4.5 5.8
 -9 16 -1 4.5 9
 -9 16 -1 7.3 8.5
 8 -17 -1 3.5 11.7
 -8 17 1 2.2 10.2
 -8 17 1 3.3 9.2
 7 -17 -1 -4.7 10.6
 -7 17 1 -1.4 8.5
 -7 17 1 10.2 10.1
 7 17 -1 2.2 5.3
 6 -17 -1 -3.2 9.6
 -6 17 1 0 6.2
 5 -17 -1 11.6 11.7
 -5 17 1 15.3 10.5
 5 17 -1 -0.3 4.6
 4 -17 -1 19.1 15.1
 -4 17 1 -1.3 5
 4 17 -1 3.1 5.5
 -4 17 1 6.1 8
 3 -17 -1 4.3 10
 -3 17 1 -4.6 4.2
 3 17 -1 -1.3 5.6
 -3 17 1 -4.2 4.8
 -3 17 1 7.8 9.4
 2 17 -1 36.3 11.4
 -2 17 1 43.9 11.9
 1 17 -1 7.5 4
 -1 17 1 11.5 10.9
 -1 17 1 11.4 8.7
 1 17 -1 8.8 3.8
 -1 17 1 3.3 5.5
 1 17 -1 6.4 7
 0 17 1 2.2 3.7
 0 17 -1 -7 2.5
 0 17 -1 -2.1 4.2
 0 17 -1 -2.4 4
 0 17 1 0.2 4.9
 1 17 1 10.4 8.2
 -1 17 -1 3.3 6.1
 -1 17 -1 0 4.4
 -1 17 -1 -0.2 6
 2 17 1 14.8 7.6
 -2 17 -1 14.6 7
 -2 17 -1 2.7 7.2
 -2 17 -1 5.9 7.4
 3 17 1 7.3 7
 -3 17 -1 2.7 6.5
 -3 17 -1 6 7.4
 -4 17 -1 11.5 9.4
 -4 17 -1 29 11
 4 17 1 28.2 9.3
 -5 17 -1 -5.3 4.9
 -5 17 -1 2.2 7.9
 5 17 1 28.5 8.2
 -6 17 -1 36.1 12.7
 -6 17 -1 22.4 13.8
 6 17 1 33.7 8.5
 -7 17 -1 26.7 12.8
 -7 17 -1 13.2 11
 -8 17 -1 14.1 11.3
 -8 17 -1 -2.5 8.2
 7 -18 -1 25.8 26.7
 -7 18 1 5.4 9.1
 -7 18 1 1.5 9.8
 6 -18 -1 -0.7 9.3
 -6 18 1 -2.6 7.5
 -6 18 1 6.8 8.3
 6 18 -1 -1.1 5.9
 5 -18 -1 14.2 13.6
 -5 18 1 -2.5 5.5
 -5 18 1 27.8 13.6
 5 18 -1 6.9 7.1
 4 -18 -1 2.4 11.7
 4 18 -1 -1.3 5.3
 -4 18 1 22.9 12.6
 -4 18 1 11.9 10.1
 -3 18 1 32.5 10.7
 3 18 -1 22.1 9.9
 -2 18 1 1.6 6.8
 -2 18 1 7.4 5.1
 2 18 -1 1 6.2
 -1 18 1 0.6 6.9
 -1 18 1 9.2 6.9
 1 18 -1 4.9 7.4
 -1 18 1 1.2 6.8
 0 18 1 3.9 3.6
 0 18 -1 -1.2 5.1
 0 18 -1 -3.7 3.2
 0 18 1 2.8 6.1
 0 18 1 1 3.4
 0 18 -1 4.4 4.4
 -1 18 -1 2.3 5.2
 -1 18 -1 -3.6 4.2
 1 18 1 12.9 7.9
 -1 18 -1 1.9 7.3
 2 18 1 -2.7 4.4
 -2 18 -1 1.8 6.8
 -2 18 -1 -0.6 6.4
 -2 18 -1 8.9 8.5
 3 18 1 -0.2 4.7
 -3 18 -1 4.2 7.2
 -3 18 -1 1.5 6.4
 -4 18 -1 3.4 6
 -4 18 -1 0.1 7.4
 4 18 1 0.3 5.2
 5 18 1 -0.2 3.9
 -5 18 -1 16.1 10.1
 -5 18 -1 -0.1 6.5
 -6 18 -1 -7.2 4.6
 -6 18 -1 4.5 9.5
 -7 18 -1 -3 8.5
 -7 18 -1 7.2 12.3
 -6 19 1 1.5 9
 -6 19 1 25.8 11.7
 -5 19 1 -11 3.3
 -5 19 1 -0.1 7.3
 -4 19 1 4.9 8.9
 -4 19 1 9.2 7.7
 4 19 -1 5.8 6.8
 3 19 -1 -2.7 5.2
 -3 19 1 4.2 8.7
 -3 19 1 -0.8 5.8
 2 19 -1 -5.4 4.6
 -2 19 1 -4.3 4.8
 -2 19 1 0.3 5
 -1 19 1 -5 4.9
 -1 19 1 3 4.7
 1 19 -1 -4.8 4.2
 -1 19 1 1.9 4.8
 0 19 1 -3.7 4.5
 0 19 -1 -3.5 5.2
 0 19 -1 1 3.6
 0 19 -1 -6.2 4.4
 1 19 1 -4.6 5.1
 -1 19 -1 -1.8 5.6
 -1 19 -1 -3.8 6.1
 -1 19 -1 7.3 6.6
 -2 19 -1 5 6.2
 2 19 1 -2.5 3.9
 -2 19 -1 8.6 8.7
 -2 19 -1 4.3 8.8
 -3 19 -1 -6.2 4.9
 3 19 1 6.3 5.8
 -3 19 -1 7.2 8.2
 4 19 1 -0.7 5.2
 -4 19 -1 3.9 9.3
 -4 19 -1 -3.6 8.5
 -5 19 -1 3.7 6
 -5 19 -1 2.6 8.4
 -6 19 -1 -9.8 2.7
 -6 19 -1 -1.9 6.5
 -5 20 1 3.3 9.2
 -5 20 1 2.6 7.4
 -4 20 1 5.4 10.3
 -4 20 1 -8.3 3.3
 -3 20 1 -0.6 6.6
 3 20 -1 8.6 8.9
 -3 20 1 -0.9 5.9
 2 20 -1 1 6
 -2 20 1 6.7 6.6
 -2 20 1 0.3 7.5
 1 20 -1 8.6 8.4
 -1 20 1 -1.3 3.2
 -1 20 1 -3.7 4.5
 0 20 -1 2.1 7.1
 0 20 -1 0.3 3.8
 0 20 1 4 7.4
 -1 20 -1 2.6 6.9
 -1 20 -1 -3 4.1
 1 20 1 9.4 7.7
 -2 20 -1 -3.6 4.6
 -2 20 -1 -2.2 6.9
 2 20 1 3.4 7.8
 3 20 1 -3.2 4.6
 -3 20 -1 4 6.9
 -3 20 -1 -2 5.4
 -4 20 -1 -3.3 5.4
 -4 20 -1 13.4 8.6
 -5 20 -1 -0.1 9.1
 -5 20 -1 -5 4.9
 -3 21 1 2.1 7.5
 -3 21 1 -3.7 4.9
 -2 21 1 -2 6
 -2 21 1 6.3 6.1
 -1 21 1 -6.9 5.9
 1 21 -1 0.9 7.8
 0 21 1 0.2 5.2
 0 21 -1 -1.5 7.9
 1 21 1 3.1 5.9
 -1 21 -1 -8.9 5.2
 -2 21 -1 -4.8 4.1
 -2 21 -1 -5.7 4.2
 -3 21 -1 -7.3 4.8
 -3 21 -1 0.6 6.7
 13 0 -2 -2 7.4
 13 0 -2 5.2 8.2
 12 0 -2 1.1 6.8
 12 0 -2 2.2 6.8
 -12 0 2 4.7 8.4
 11 0 -2 3.2 7
 11 0 -2 12.2 8.9
 10 0 -2 238.98 31
 -10 0 2 240.08 31.3
 10 0 -2 255.37 33.8
 9 0 -2 -1.7 6.2
 9 0 -2 -3.4 5.3
 -9 0 2 2 5.8
 -8 0 2 23.6 8.1
 -8 0 2 34.2 11.5
 8 0 -2 20.2 9.2
 8 0 -2 28.4 10.2
 7 0 -2 54.59 12.9
 -7 0 2 58.49 14.7
 7 0 -2 59.09 13.3
 -7 0 2 73.49 14.8
 -6 0 2 2.2 4.1
 6 0 -2 0.2 3.7
 -6 0 2 1.1 3.9
 6 0 -2 0 4
 -5 0 2 34.2 8.1
 5 0 -2 23.4 7.6
 5 0 -2 39.7 9.4
 -5 0 2 39 9.1
 4 0 -2 10.4 4.9
 -4 0 2 12.9 4.7
 4 0 -2 10.8 4.8
 -4 0 2 11.4 5.2
 -3 0 2 183.28 14.4
 3 0 -2 206.98 15.1
 -3 0 2 203.38 15.1
 3 0 -2 205.48 15.2
 -2 0 2 1.8 1.7
 2 0 -2 5.8 2.5
 -2 0 2 3 2.2
 2 0 -2 2.2 2
 -1 0 2 58.09 5
 1 0 -2 56.49 5
 -1 0 2 54.89 4.8
 -1 0 -2 8.7 2
 1 0 2 10.1 2.2
 -1 0 -2 6.2 1.7
 2 0 2 21.6 4.3
 2 0 2 18.7 3.7
 -2 0 -2 19.8 3.8
 -2 0 -2 17.6 4.2
 3 0 2 103.19 9.4
 -3 0 -2 104.19 9.9
 -3 0 -2 98.99 11.1
 3 0 2 95.19 9.1
 -4 0 -2 177.48 14.3
 -4 0 -2 207.78 15.9
 4 0 2 158.38 13.8
 4 0 2 158.48 13.9
 5 0 2 47.6 9.8
 5 0 2 61.99 11
 -5 0 -2 74.39 12.9
 -5 0 -2 70.19 11.7
 -6 0 -2 73.99 13.4
 6 0 2 52.49 10.6
 6 0 2 57.69 11.8
 -6 0 -2 83.79 14.9
 7 0 2 0.6 4.3
 -7 0 -2 0.5 5.4
 7 0 2 11.8 6.7
 -7 0 -2 -1.8 3.4
 8 0 2 50.59 12.3
 -8 0 -2 26.7 9.9
 -8 0 -2 50.49 15.4
 8 0 2 35.8 10.4
 -9 0 -2 47.6 13
 9 0 2 46 13.4
 -9 0 -2 21.1 11
 10 0 2 36 12.2
 -10 0 -2 40.5 13.2
 10 0 2 37.5 11.4
 -11 0 -2 4 7.2
 11 0 2 2.2 7.2
 12 0 2 13 9.2
 -12 0 -2 9.3 10.6
 13 0 2 1.9 8.6
 13 -1 -2 42.4 16.2
 13 -1 -2 16.6 11.8
 -13 -1 2 13.4 12.5
 13 1 -2 33.6 15
 -12 -1 2 -1.4 6.4
 12 -1 -2 -2.7 6.5
 12 -1 -2 1.2 7.3
 12 1 -2 -3.5 4.5
 12 1 -2 7.7 10.5
 11 -1 -2 161.48 28.7
 -11 -1 2 150.18 26.3
 11 -1 -2 173.78 27
 11 1 -2 135.49 22.5
 -11 1 2 151.08 27
 11 1 -2 133.39 23.9
 10 -1 -2 501.95 41.5
 -10 -1 2 450.15 38.3
 10 -1 -2 483.45 39.9
 -10 1 2 430.66 38.9
 10 1 -2 482.75 37.1
 10 1 -2 493.55 40
 9 -1 -2 16.5 11.5
 9 -1 -2 32.5 11.7
 -9 -1 2 22.3 10.5
 -9 -1 2 15.4 9.2
 -9 1 2 11.8 8.8
 9 1 -2 17.4 9.6
 9 1 -2 29.8 11.6
 -8 -1 2 -6.1 3.1
 8 -1 -2 0.1 6.2
 -8 -1 2 4.4 5.9
 8 -1 -2 4 6.8
 -8 1 2 4 6.3
 8 1 -2 -3.5 4.4
 8 1 -2 -0.1 4.8
 -8 1 2 -1.3 4.7
 -7 -1 2 534.15 37.1
 7 -1 -2 509.75 37.4
 7 -1 -2 591.44 38.9
 -7 -1 2 466.65 34.7
 -7 1 2 491.95 37.4
 7 1 -2 476.45 34.8
 7 1 -2 517.75 36.4
 -7 1 2 534.05 37.5
 -6 -1 2 5.4 4.4
 -6 -1 2 1.9 5
 6 -1 -2 -1.7 3.9
 6 -1 -2 -0.5 3.7
 6 1 -2 2.2 4.2
 -6 1 2 10.4 6.5
 -6 1 2 3.9 4.9
 6 1 -2 1.5 4.9
 5 -1 -2 620.24 39.1
 -5 -1 2 613.44 37.1
 -5 -1 2 601.24 37.7
 5 -1 -2 615.44 38.5
 -5 1 2 574.64 41.4
 5 1 -2 614.34 37.6
 -5 1 2 674.23 40.1
 5 1 -2 630.64 37.5
 4 -1 -2 172.38 15.7
 -4 -1 2 167.58 14.2
 4 -1 -2 170.68 15.3
 -4 -1 2 156.58 14.4
 -4 1 2 178.98 15.8
 4 1 -2 174.28 14.6
 4 1 -2 206.38 15.6
 -4 1 2 187.58 15.8
 -3 -1 2 3826.42 213.98
 3 -1 -2 4399.46 221.98
 3 1 -2 4509.65 218.68
 -3 1 2 4340.57 221.38
 2 -1 -2 838.12 42.8
 -2 1 2 835.12 43.1
 -2 1 2 835.02 42.7
 2 1 -2 839.92 41.9
 1 -1 -2 5633.84 266.27
 -1 -1 2 5733.13 263.87
 1 1 -2 5551.54 263.57
 -1 1 2 5685.63 266.07
 1 -1 2 4339.67 223.38
 -1 -1 -2 4822.22 214.38
 -1 -1 -2 4831.82 214.28
 -1 1 -2 4847.02 224.38
 2 -1 2 1.1 2.2
 -2 -1 -2 2.2 1.5
 -2 -1 -2 1.9 1.7
 2 -1 2 0.5 2.4
 -2 1 -2 3.9 2.5
 -2 1 -2 1.6 2.5
 2 1 2 0 1.3
 3 -1 2 1967.3 118.19
 -3 -1 -2 2048.3 111.39
 3 -1 2 2032.7 113.79
 -3 1 -2 2013.8 113.99
 3 1 2 2136.39 112.29
 -3 1 -2 1995.9 118.69
 4 -1 2 4.4 3.4
 4 -1 2 13.7 5.2
 -4 -1 -2 10.1 4.4
 -4 -1 -2 8.8 3.8
 -4 1 -2 8.6 5.2
 4 1 2 13.5 4.4
 -4 1 -2 7.5 4.4
 4 1 2 15 4.5
 -5 -1 -2 1854.91 91.29
 5 -1 2 1689.73 91.19
 -5 -1 -2 1758.22 89.89
 5 -1 2 1796.82 91.99
 -5 1 -2 1844.32 93.49
 5 1 2 1919.21 90.49
 -5 1 -2 1794.62 92.09
 5 1 2 1809.62 88.89
 6 -1 2 259.07 21.8
 -6 -1 -2 228.48 19.9
 6 -1 2 223.18 21
 -6 -1 -2 230.58 20.8
 6 1 2 253.77 19.4
 -6 1 -2 240.18 21.9
 6 1 2 261.97 20.5
 -6 1 -2 265.97 30.1
 7 -1 2 211.58 26
 -7 -1 -2 246.78 21.7
 -7 -1 -2 189.18 22.9
 7 -1 2 164.78 22.7
 -7 1 -2 198.38 24.5
 7 1 2 218.58 24.7
 -7 1 -2 186.28 25.2
 7 1 2 172.78 17.3
 -8 -1 -2 284.57 25.1
 8 -1 2 254.57 29.7
 8 -1 2 278.37 34.3
 -8 -1 -2 268.47 25.7
 8 1 2 264.97 22.9
 8 1 2 295.47 25.8
 -8 1 -2 306.07 36.6
 -8 1 -2 295.87 26.5
 -9 -1 -2 44 12.7
 9 -1 2 13.8 8.9
 -9 -1 -2 35.4 12.5
 9 -1 2 23.3 10.4
 9 1 2 40.5 10.3
 -9 1 -2 15.7 9.8
 10 -1 2 176.38 26.1
 -10 -1 -2 184.08 25.5
 10 -1 2 153.68 30.1
 10 1 2 184.38 26
 -10 1 -2 127.29 23.4
 11 -1 2 5.3 9.1
 -11 -1 -2 14.6 8.8
 11 1 2 13.1 9.3
 -11 1 -2 8.9 8.9
 -12 -1 -2 30.4 13.5
 12 -1 2 89.99 20.6
 -12 1 -2 19.2 11.8
 12 1 2 35 14.2
 13 -1 2 18.4 13.4
 13 1 2 10.4 11.2
 13 -2 -2 14.6 12.5
 13 2 -2 15.6 12.6
 12 -2 -2 6.5 8.8
 12 -2 -2 -9.6 4.2
 -12 -2 2 4.4 7.9
 12 2 -2 9.4 7.9
 12 2 -2 -4.4 5.7
 11 -2 -2 20.9 12.4
 -11 -2 2 17.7 10.8
 11 -2 -2 6.2 9.3
 -11 2 2 11.3 10.3
 11 2 -2 35.6 15.6
 11 2 -2 13.9 8.5
 10 -2 -2 179.48 29.1
 10 -2 -2 186.38 28.1
 -10 -2 2 150.58 25
 10 2 -2 148.29 22.2
 -10 2 2 219.68 32.3
 10 2 -2 167.08 25.5
 -9 -2 2 8.6 6.7
 9 -2 -2 9.6 8.5
 9 -2 -2 14.1 10.2
 -9 -2 2 3.2 7.1
 9 2 -2 2.6 6.1
 9 2 -2 0.1 6.3
 -9 2 2 0.9 6.7
 -8 -2 2 65.29 14
 8 -2 -2 35.3 12.2
 8 -2 -2 41.6 12.3
 -8 -2 2 48.9 12.4
 -8 2 2 70.79 16.3
 8 2 -2 53.79 12.4
 -8 2 2 49.3 13.8
 8 2 -2 43.3 12.1
 7 -2 -2 33.1 11.4
 -7 -2 2 18.9 7.7
 7 -2 -2 15.7 8.8
 -7 2 2 13.8 8.1
 -7 2 2 8.9 7.3
 7 2 -2 36.9 10.6
 7 2 -2 32.4 9.4
 6 -2 -2 -0.6 4.4
 6 -2 -2 0.3 4
 -6 -2 2 0.6 4
 -6 -2 2 -0.7 3.3
 -6 2 2 5.8 6
 -6 2 2 -3.6 3.2
 6 2 -2 2 4.5
 6 2 -2 3.1 4.3
 -5 -2 2 384.26 27.3
 5 -2 -2 438.06 31
 5 -2 -2 427.26 30.2
 -5 -2 2 395.46 27.6
 -5 2 2 471.35 31.1
 5 2 -2 402.96 27.1
 -5 2 2 493.45 32.1
 5 2 -2 418.76 28.2
 4 -2 -2 26.5 7.8
 4 -2 -2 41.7 8.8
 -4 -2 2 32.9 7.1
 -4 -2 2 33.1 7.2
 -4 2 2 41 8.7
 4 2 -2 32.9 6.9
 4 2 -2 34.4 7.2
 -4 2 2 43 8.8
 3 -2 -2 218.78 16.7
 -3 -2 2 204.48 14.7
 -3 -2 2 185.08 14.7
 3 -2 -2 208.28 17.1
 -3 2 2 247.88 17.9
 -3 2 2 233.38 17.2
 3 2 -2 234.38 15.2
 3 2 -2 239.68 15.6
 2 -2 -2 43 7.2
 2 -2 -2 39.3 6.5
 -2 -2 2 50.79 6.5
 -2 -2 2 40 5.9
 -2 2 2 50.19 7.9
 -2 2 2 40.7 6.6
 2 2 -2 46.4 6.7
 2 2 -2 42.7 6
 1 -2 -2 -1.8 1
 -1 -2 2 -0.3 1.3
 -1 -2 2 -0.8 1.1
 1 -2 -2 -0.8 1.6
 -1 2 2 1.8 1.8
 1 2 -2 1.3 1.5
 -1 2 2 -0.5 1.6
 1 2 -2 1.1 1.5
 0 -2 2 51.09 6.1
 0 -2 2 59.99 6.4
 0 -2 -2 46 3.9
 0 -2 -2 44 3.7
 0 2 -2 39.9 5.8
 0 2 2 44.3 3.2
 0 2 2 43.2 3.8
 0 2 2 48.2 3.4
 0 2 -2 43.4 5.6
 1 -2 2 9.4 2.6
 1 -2 2 5.5 3
 -1 2 -2 1.5 1.7
 -1 2 -2 2.2 2.1
 -1 2 -2 2.3 1.8
 -1 2 -2 -1.8 1.8
 -2 -2 -2 18.9 2.8
 2 -2 2 24.2 6.5
 2 -2 2 18.6 5.1
 -2 -2 -2 15.4 2.3
 -2 2 -2 25 6.1
 -2 2 -2 30.1 5.7
 -3 -2 -2 23.8 4.3
 3 -2 2 22.2 6
 3 -2 2 10.5 5.2
 -3 -2 -2 15.5 3.9
 -3 2 -2 14.7 5.6
 -3 2 -2 19.5 5.2
 3 2 2 23.1 4.2
 -4 -2 -2 4 2.7
 4 -2 2 1.2 2.9
 4 -2 2 3.8 4.2
 -4 -2 -2 6.4 3.6
 4 2 2 4.7 2.6
 -4 2 -2 3.9 3.8
 4 2 2 5.4 3.4
 -4 2 -2 12.3 5.1
 -5 -2 -2 63.59 10.2
 5 -2 2 68.59 12.5
 -5 -2 -2 75.99 17.3
 5 -2 2 71.79 12.8
 5 2 2 49.3 9
 -5 2 -2 76.59 14.2
 5 2 2 57.89 8.5
 6 -2 2 -2 3.9
 6 -2 2 -1.9 3.5
 -6 -2 -2 2.1 3.5
 -6 -2 -2 -1.3 4
 -6 2 -2 1.5 5.3
 -6 2 -2 7.6 6.2
 6 2 2 2.2 3.4
 6 2 2 -0.8 2.9
 7 -2 2 3.3 6.8
 -7 -2 -2 12.6 5.8
 7 -2 2 11.4 6.9
 -7 -2 -2 8.5 6.5
 -7 2 -2 18.3 8.3
 -7 2 -2 6.5 7.7
 7 2 2 13.9 6.5
 7 2 2 11.7 5.8
 -8 -2 -2 -2.6 5
 8 -2 2 9.3 7
 8 -2 2 4.7 7.2
 -8 -2 -2 7.2 4.7
 -8 2 -2 -4.3 5.3
 -8 2 -2 1.1 6.5
 8 2 2 -5.3 3.2
 9 -2 2 7.1 8.5
 -9 -2 -2 -3.5 3.6
 -9 -2 -2 8.2 8
 9 -2 2 -5.8 4.8
 -9 2 -2 -1.6 4.9
 9 2 2 -2.3 4.3
 10 -2 2 18.7 10.6
 -10 -2 -2 19 10
 10 -2 2 27 11.6
 -10 2 -2 32.5 13.3
 10 2 2 16.2 8.9
 -11 -2 -2 10.9 7.9
 11 -2 2 13.8 8.6
 11 -2 2 0 7
 -11 2 -2 7 8.5
 11 2 2 5.4 6.8
 12 -2 2 -1 7.3
 -12 -2 -2 14.3 10.1
 -12 2 -2 5.6 9.7
 12 2 2 1.5 7.3
 13 -2 2 -3.9 6.1
 13 2 2 -1.5 6.8
 13 -3 -2 2 8.4
 13 -3 -2 -3.3 6.8
 13 3 -2 -5.1 5.3
 12 -3 -2 83.49 21.4
 -12 -3 2 84.29 19.9
 12 -3 -2 48.5 17.1
 12 3 -2 100.99 21.1
 -11 -3 2 18.7 9
 11 -3 -2 19.7 12.7
 11 -3 -2 12.9 11.1
 11 3 -2 9.7 8.3
 11 3 -2 15.7 12
 -10 -3 2 32.7 11
 10 -3 -2 40 14.2
 10 -3 -2 22.1 12.8
 -10 3 2 22.5 12.4
 10 3 -2 34.8 9.4
 10 3 -2 54.59 14.8
 9 -3 -2 235.08 32.1
 -9 -3 2 335.87 29.2
 9 -3 -2 255.77 35.3
 -9 -3 2 281.87 26.1
 9 3 -2 281.67 26.8
 9 3 -2 307.57 24.7
 -8 -3 2 719.43 48.9
 8 -3 -2 708.13 51.09
 -8 -3 2 801.62 48.6
 8 -3 -2 755.72 52.89
 -8 3 2 671.23 50.49
 -8 3 2 770.82 53.49
 8 3 -2 811.62 49.8
 8 3 -2 751.12 45.5
 7 -3 -2 70.19 15.3
 -7 -3 2 68.59 12.7
 -7 -3 2 72.09 14
 7 -3 -2 60.59 15.2
 -7 3 2 70.19 18.5
 -7 3 2 50.59 12.9
 7 3 -2 61.49 12.2
 7 3 -2 67.29 12.3
 6 -3 -2 1559.24 84.39
 -6 -3 2 1479.85 78.49
 6 -3 -2 1507.45 82.89
 -6 3 2 1452.85 83.39
 -6 3 2 1510.65 83.49
 6 3 -2 1560.54 79.99
 6 3 -2 1508.25 77.29
 -5 3 2 5294.37 251.17
 4 -3 -2 1799.52 91.79
 -4 -3 2 1792.52 87.89
 -4 -3 2 1788.12 88.49
 4 -3 -2 1814.32 92.99
 4 3 -2 1763.32 88.49
 -4 3 2 1859.21 93.09
 -4 3 2 1811.12 91.99
 -3 -3 2 300.97 19
 -3 -3 2 333.87 20
 3 -3 -2 301.27 21.6
 3 -3 -2 318.97 22.8
 -3 3 2 303.07 21.8
 3 3 -2 326.07 19.8
 3 3 -2 316.87 19
 -3 3 2 290.07 24.5
 -2 -3 2 8155.88 382.76
 2 -3 -2 7895.91 392.56
 -2 3 2 8473.55 395.26
 2 3 -2 8056.39 386.46
 1 -3 -2 2015.3 103.59
 -1 -3 2 1890.01 109.39
 1 -3 -2 1992.9 107.49
 -1 -3 2 1785.42 113.89
 1 3 -2 1930.51 105.29
 0 -3 -2 1252.77 67.29
 0 -3 2 1260.77 75.79
 0 -3 -2 1269.77 70.09
 0 -3 2 1304.77 72.39
 0 3 -2 1189.48 74.79
 0 3 2 1286.17 69.79
 0 3 -2 1332.27 72.59
 -1 3 -2 1257.87 62.69
 -2 -3 -2 4474.15 213.48
 2 3 2 4719.43 218.18
 -2 3 -2 4779.32 239.28
 -2 3 -2 4576.14 238.48
 -3 -3 -2 73.49 6.2
 3 -3 2 102.39 13.9
 -3 -3 -2 62.09 5.8
 3 -3 2 101.19 13.3
 -3 3 -2 79.89 13.3
 -3 3 -2 64.79 10.4
 -4 -3 -2 96.89 9.3
 -4 -3 -2 98.19 9
 4 -3 2 144.29 17.2
 4 -3 2 117.89 15.7
 4 3 2 108.69 9.4
 -5 -3 -2 1835.12 91.99
 5 -3 2 1903.91 96.99
 5 -3 2 1910.41 97.99
 -5 -3 -2 1928.81 91.39
 -5 3 -2 1847.92 96.99
 -5 3 -2 1795.32 97.69
 -6 -3 -2 3.2 4.1
 6 -3 2 3.4 5.1
 -6 -3 -2 8.8 4.7
 6 -3 2 6.9 6.8
 6 3 2 1.5 3.6
 -6 3 -2 3.4 4.7
 -6 3 -2 4.3 6.2
 7 -3 2 421.76 34.6
 -7 -3 -2 511.95 31.9
 7 -3 2 409.06 34.6
 -7 -3 -2 473.65 32.5
 7 3 2 478.15 31.8
 -7 3 -2 427.16 34.7
 -7 3 -2 458.35 41
 -8 -3 -2 13.6 8.1
 8 -3 2 10.5 8.7
 8 -3 2 13.2 9
 -8 -3 -2 8.5 5.7
 8 3 2 10.8 6.8
 -8 3 -2 1 6.8
 -8 3 -2 2.5 6.6
 9 -3 2 30.6 12
 -9 -3 -2 17.1 8.4
 9 -3 2 11 8.8
 -9 -3 -2 6.6 5.5
 -9 3 -2 16.5 10.2
 9 3 2 8.3 6.9
 -10 -3 -2 220.08 27.9
 10 -3 2 199.78 29.3
 10 -3 2 208.68 30.1
 10 3 2 264.57 30.9
 -10 3 -2 199.78 30.8
 11 -3 2 14.1 10.7
 11 -3 2 21.7 12.4
 -11 -3 -2 45.6 13.9
 -11 3 -2 22.6 11.6
 11 3 2 50.69 13.7
 12 -3 2 18.3 12.8
 -12 -3 -2 22.2 11.7
 12 3 2 10.8 9.3
 13 -3 2 45.9 17.6
 13 3 2 31.8 13.9
 13 -4 -2 9.9 11.9
 13 -4 -2 22.1 14.8
 13 4 -2 20.6 10.4
 -12 -4 2 1.3 6.7
 12 -4 -2 26.6 15.5
 12 -4 -2 19.3 13.2
 12 4 -2 14 9.6
 -11 -4 2 3.5 6.3
 11 -4 -2 -2.1 7.7
 11 -4 -2 7 9.6
 11 4 -2 3.4 6.9
 11 4 -2 6 5.6
 10 -4 -2 2.1 7.3
 -10 -4 2 3.2 5.6
 10 -4 -2 11.1 10.7
 -10 4 2 1.9 8.4
 10 4 -2 9.8 7.5
 10 4 -2 5.6 5.9
 -9 -4 2 107.79 20.1
 9 -4 -2 122.89 23.1
 -9 -4 2 92.09 16.3
 9 -4 -2 97.29 21.9
 -9 4 2 104.19 19.8
 9 4 -2 99.49 17.2
 9 4 -2 78.59 13.1
 -8 -4 2 403.46 32.1
 8 -4 -2 409.96 35.8
 -8 -4 2 396.86 30.6
 8 -4 -2 485.85 38.6
 8 4 -2 388.66 31.5
 8 4 -2 392.76 27.8
 -8 4 2 388.36 35
 7 -4 -2 46.5 13.5
 -7 -4 2 48.5 10.9
 -7 -4 2 40.4 10
 7 -4 -2 41.8 12.6
 7 4 -2 53.69 11.7
 -7 4 2 52.69 14.3
 7 4 -2 35.5 8.4
 -7 4 2 51.29 12.4
 6 -4 -2 164.38 22.4
 -6 -4 2 161.48 18.6
 6 -4 -2 184.78 24.8
 -6 -4 2 184.68 21
 -6 4 2 147.09 21.6
 6 4 -2 188.08 21.6
 -6 4 2 145.29 21.5
 6 4 -2 144.79 13.7
 -5 -4 2 265.97 19.8
 -5 -4 2 246.28 18.5
 5 -4 -2 228.88 21.4
 5 -4 -2 181.98 24
 -5 4 2 273.27 23
 5 4 -2 230.68 17
 -5 4 2 231.18 22.3
 5 4 -2 256.07 19.4
 4 -4 -2 50.39 11
 -4 -4 2 62.19 9.8
 4 -4 -2 48.1 10.8
 -4 -4 2 58.69 8.7
 -4 4 2 53.19 11
 -4 4 2 48.7 11.5
 4 4 -2 54.29 8.8
 4 4 -2 60.19 8.3
 -3 -4 2 246.78 16.2
 3 -4 -2 264.07 20.7
 -3 -4 2 241.78 16.6
 3 -4 -2 236.38 19
 3 4 -2 235.98 15.4
 3 4 -2 254.07 16.7
 -3 4 2 249.88 19.6
 -3 4 2 262.17 20.2
 -2 -4 2 174.78 12.6
 -2 -4 2 185.38 13.1
 2 -4 -2 209.18 16.2
 2 -4 -2 196.78 15.2
 2 4 -2 184.08 12.2
 -2 4 2 161.98 14.3
 -2 4 2 189.58 15.5
 2 4 -2 210.88 17
 1 -4 -2 411.36 23.7
 1 -4 -2 410.96 23.3
 -1 -4 2 370.66 22.5
 -1 -4 2 381.36 22
 1 4 -2 362.06 22.5
 -1 4 2 401.06 23.2
 -1 4 2 360.56 21.4
 1 4 -2 394.76 21.6
 -1 4 2 372.76 22.7
 0 -4 2 1217.48 61.49
 0 4 -2 1270.67 61.79
 -1 -4 -2 272.17 14.1
 1 -4 2 257.37 17.2
 -1 -4 -2 267.27 13.9
 1 -4 2 264.87 19
 1 4 2 281.47 14.8
 -1 4 -2 296.47 17.8
 -1 4 -2 254.07 17.2
 -1 4 -2 262.97 19
 -1 4 -2 258.87 18.1
 2 -4 2 2.5 3.7
 -2 -4 -2 5.1 1.9
 2 -4 2 7.9 4.2
 -2 4 -2 15.1 5.7
 -2 4 -2 4.2 3
 2 4 2 8 1.8
 -2 4 -2 9 4.4
 -3 -4 -2 99.29 7.2
 -3 -4 -2 113.39 7.5
 3 -4 2 86.49 12.6
 3 -4 2 106.29 14.9
 -3 4 -2 86.79 13.7
 -3 4 -2 93.19 13.7
 -4 -4 -2 5.3 3.2
 4 -4 2 6.1 5.6
 4 -4 2 3.5 3.8
 -4 -4 -2 4.4 2.7
 5 -4 2 63.79 13.2
 5 -4 2 107.09 16.7
 -5 4 -2 92.59 15.6
 -6 -4 -2 35.9 8.5
 6 -4 2 30 10.3
 -6 -4 -2 42.1 8
 -6 4 -2 22.3 9.9
 -6 4 -2 42.6 11.5
 6 4 2 37.8 8.2
 7 -4 2 -7.1 5.9
 7 -4 2 8 8.5
 -7 -4 -2 6.8 5.2
 -7 -4 -2 4 4.2
 -7 4 -2 27.2 10
 -7 4 -2 -1.7 7.2
 7 4 2 1.1 3.9
 8 -4 2 6.8 9
 -8 -4 -2 34.8 9
 -8 -4 -2 25.8 8.9
 8 -4 2 5.3 8.6
 -8 4 -2 35.4 11.7
 8 4 2 25.9 8.7
 -8 4 -2 25.7 15.9
 9 -4 2 19.6 9.7
 9 -4 2 3.8 8.1
 -9 -4 -2 9 6.6
 -9 -4 -2 10.7 8.8
 9 4 2 8.4 6.7
 -10 -4 -2 13.4 16.8
 10 -4 2 17.2 11.5
 10 -4 2 42.4 13.8
 -10 -4 -2 13.8 8.1
 -10 4 -2 16.2 10.3
 10 4 2 17 8.5
 11 -4 2 -5.2 4.5
 11 -4 2 0.3 8.6
 -11 -4 -2 3.2 6.3
 11 4 2 7.6 6.7
 12 -4 2 8.2 10
 -12 -4 -2 4.1 6.7
 12 4 2 9 8.7
 13 -4 2 -6 8.2
 13 4 2 7.5 9
 13 -5 -2 -4.8 7.3
 13 -5 -2 -2 8.1
 13 5 -2 19.6 19.5
 12 -5 -2 49.8 18.1
 12 -5 -2 31.7 14.4
 -12 -5 2 25 10.6
 12 5 -2 30.8 12.6
 -11 -5 2 3.7 5.1
 11 -5 -2 -3.6 6.5
 11 5 -2 2.1 6.4
 10 -5 -2 115.49 22.9
 10 -5 -2 163.48 28.4
 -10 -5 2 101.59 18
 10 5 -2 119.49 13.8
 10 5 -2 90.29 18.4
 9 -5 -2 35 13.1
 9 -5 -2 70.69 19.4
 -9 -5 2 77.29 16.5
 9 5 -2 69.19 14.3
 9 5 -2 77.99 10.9
 -9 5 2 42.8 13.6
 -8 -5 2 -1.7 4.1
 8 -5 -2 9.5 10.3
 8 -5 -2 16.6 10.4
 -8 -5 2 9.6 7.6
 8 5 -2 7.4 5.3
 -8 5 2 2.7 7.9
 8 5 -2 24.7 8
 -7 -5 2 262.97 22.7
 7 -5 -2 294.17 28
 -7 -5 2 249.48 21
 7 -5 -2 252.17 32.3
 7 5 -2 240.68 21.9
 -7 5 2 271.17 32.3
 7 5 -2 273.97 18.9
 -7 5 2 251.27 32.5
 6 -5 -2 4 6.8
 -6 -5 2 3.2 3.9
 -6 -5 2 4.8 4.8
 -6 5 2 4.9 5.8
 6 5 -2 1.8 4
 6 5 -2 8.4 4.4
 -6 5 2 8.1 6.8
 -5 -5 2 817.62 47.2
 -5 -5 2 842.42 46.3
 5 -5 -2 863.71 52.69
 5 -5 -2 861.21 54.39
 5 5 -2 847.92 44.1
 -5 5 2 913.71 53.69
 -5 5 2 766.12 52.19
 5 5 -2 916.81 48
 -4 -5 2 59.49 9.2
 -4 -5 2 81.89 11.4
 4 -5 -2 62.09 13.3
 4 -5 -2 66.39 11.8
 4 5 -2 70.69 8.7
 -4 5 2 59.89 11.8
 4 5 -2 37.7 7.8
 -4 5 2 76.69 14.4
 3 -5 -2 25.9 7.3
 -3 -5 2 32.3 6.2
 -3 -5 2 27.8 5.8
 3 -5 -2 25 8
 -3 5 2 21.4 6.6
 3 5 -2 34.2 5.6
 -3 5 2 13.3 6.4
 3 5 -2 29 6.2
 2 -5 -2 1000.4 51.29
 -2 -5 2 930.01 48.5
 -2 -5 2 876.61 46.9
 2 -5 -2 932.01 51.49
 -2 5 2 923.51 50.79
 2 5 -2 938.21 46.3
 -2 5 2 945.81 51.09
 2 5 -2 952.3 48.3
 1 -5 -2 806.82 42.2
 -1 -5 2 769.52 41.3
 1 -5 -2 731.43 41.9
 -1 -5 2 796.92 41.1
 1 5 -2 778.12 41.6
 -1 5 2 740.93 39.7
 -1 5 2 779.22 41.6
 1 5 -2 801.62 40.2
 -1 5 2 803.62 42
 1 5 -2 756.82 40.7
 0 -5 2 431.86 26.7
 0 -5 2 449.95 26.3
 0 -5 -2 471.75 26
 0 -5 -2 465.35 24.8
 0 5 -2 439.86 27.1
 0 5 2 478.15 24.7
 0 5 -2 482.15 26.7
 0 5 2 439.66 24.4
 0 5 -2 444.86 27.3
 0 5 2 470.55 25.7
 0 5 2 429.96 26.2
 -1 -5 -2 727.43 35.7
 1 -5 2 746.93 39.1
 1 -5 2 735.53 41.1
 -1 -5 -2 702.33 35.6
 -1 5 -2 725.93 38.8
 -1 5 -2 689.13 40.1
 -1 5 -2 711.73 42.5
 1 5 2 679.93 35.5
 -1 5 -2 706.63 38.6
 2 -5 2 1021.1 58.69
 -2 -5 -2 1136.29 51.19
 -2 5 -2 1026.7 57.79
 -2 5 -2 1109.29 57.09
 -2 5 -2 1102.79 56.39
 -2 5 -2 1078.29 58.99
 3 -5 2 49.8 9.9
 -3 -5 -2 42.4 5.2
 3 -5 2 40.1 10.2
 -3 -5 -2 59.59 5.4
 -3 5 -2 42.1 10.3
 -3 5 -2 39.7 8.9
 -3 5 -2 32.3 8
 3 5 2 32.5 4.8
 4 -5 2 309.47 26.4
 -4 -5 -2 383.16 19.4
 4 -5 2 273.17 24.4
 -4 5 -2 282.57 25.6
 5 -5 2 993 60.49
 5 -5 2 1060.49 62.69
 -5 -5 -2 1059.59 52.39
 -5 -5 -2 1031.3 53.29
 5 5 2 1060.49 53.29
 -5 5 -2 1021.8 62.29
 -5 5 -2 983.5 60.49
 -6 -5 -2 6.6 4.9
 6 -5 2 -1.7 6.9
 6 -5 2 6.7 6.8
 -6 -5 -2 15.7 4.8
 -6 5 -2 17.4 9.5
 6 5 2 17.7 5.6
 -6 5 -2 23.1 8.4
 -7 -5 -2 197.58 18.3
 7 -5 2 175.58 25.7
 7 -5 2 198.98 26.1
 -7 -5 -2 203.38 16.8
 7 5 2 173.78 16.6
 -7 5 -2 259.67 31
 -7 5 -2 186.28 26.8
 8 -5 2 80.09 18.3
 -8 -5 -2 75.99 13.4
 8 -5 2 67.59 16.8
 -8 -5 -2 95.29 15.7
 8 5 2 98.79 15.1
 -8 5 -2 74.09 17.7
 9 -5 2 199.58 29.9
 -9 -5 -2 230.98 21.2
 9 -5 2 204.38 30.4
 -9 -5 -2 277.47 41.1
 9 5 2 268.07 22.9
 -9 5 -2 185.98 29
 -10 -5 -2 3.5 5.3
 -10 -5 -2 19.8 9.6
 10 -5 2 41.7 14.8
 10 -5 2 15.8 11.4
 10 5 2 1.7 5.6
 -11 -5 -2 17.5 8.7
 11 -5 2 7.8 10.1
 11 -5 2 14.2 12.2
 11 5 2 29 10
 -12 -5 -2 92.19 18.1
 12 -5 2 89.49 21.5
 12 5 2 47.7 14.2
 13 -5 2 9.9 10.7
 13 5 2 7 7.8
 13 -6 -2 2.7 9.8
 13 -6 -2 7 11.1
 13 6 -2 -3.6 4.8
 12 -6 -2 24.1 15.4
 -12 -6 2 32.9 12.2
 12 -6 -2 25.9 16.4
 12 6 -2 18.8 10.9
 -11 -6 2 16 9.1
 11 -6 -2 29.6 13.9
 11 -6 -2 1.4 9.7
 11 6 -2 18.5 10.2
 -10 -6 2 10.7 10.9
 10 -6 -2 16 11.9
 10 -6 -2 17.6 11.3
 10 6 -2 10.6 8
 9 -6 -2 71.99 18
 -9 -6 2 74.09 14
 -9 -6 2 86.79 17.6
 9 -6 -2 105.39 22.5
 9 6 -2 69.09 14.4
 8 -6 -2 310.07 38.9
 -8 -6 2 309.07 26.6
 -8 -6 2 300.07 24.8
 8 -6 -2 335.97 38.2
 8 6 -2 318.17 26.4
 8 6 -2 317.77 18.7
 -8 6 2 335.67 39.9
 -7 -6 2 46.2 11.1
 7 -6 -2 43.8 14.7
 7 -6 -2 49.4 14.4
 -7 -6 2 54.19 10.6
 -7 6 2 55.79 14.7
 -7 6 2 40.6 12.3
 7 6 -2 55.29 11.9
 7 6 -2 58.99 8.1
 -6 -6 2 0.3 3.1
 -6 -6 2 8.6 5.3
 6 -6 -2 9.8 7.1
 6 -6 -2 7.3 8.1
 6 6 -2 5.6 4.2
 -6 6 2 0.9 4.8
 -6 6 2 8.2 8.8
 6 6 -2 11.5 3.7
 5 -6 -2 52.79 13.5
 -5 -6 2 77.29 11.7
 -5 -6 2 93.09 13
 5 -6 -2 79.69 17.1
 5 6 -2 55.19 10
 5 6 -2 80.69 8.7
 -5 6 2 69.39 14.5
 -5 6 2 73.99 15.5
 4 -6 -2 0.4 4.9
 4 6 -2 8.6 3.7
 -4 6 2 7.9 5.6
 4 6 -2 4.6 2.9
 -4 6 2 7.7 5.9
 3 -6 -2 376.66 27.4
 -3 -6 2 331.07 21.5
 -3 -6 2 361.06 22.8
 3 -6 -2 332.27 25.5
 3 6 -2 324.67 20.1
 -3 6 2 318.97 25.6
 3 6 -2 356.06 22.2
 -3 6 2 351.76 25.9
 3 6 -2 341.97 19.6
 2 -6 -2 89.39 13.6
 2 -6 -2 95.79 14.3
 -2 -6 2 92.79 11.8
 -2 -6 2 96.29 11.6
 2 6 -2 116.99 13.4
 2 6 -2 107.19 8.8
 -2 6 2 97.69 14.1
 -2 6 2 120.29 13.5
 -2 6 2 113.89 15.2
 2 6 -2 89.69 10.6
 -1 -6 2 61.79 8.7
 1 -6 -2 53.59 9.8
 1 -6 -2 49.9 9.4
 -1 -6 2 45 8.3
 -1 6 2 53.99 8.2
 -1 6 2 46.1 8.1
 -1 6 2 66.09 9.9
 1 6 -2 74.59 10.2
 1 6 -2 61.79 8.7
 1 6 -2 55.79 8.9
 0 -6 -2 41.5 8
 0 -6 2 62.89 9
 0 -6 2 53.49 8.9
 0 -6 -2 41.4 6.6
 0 6 2 45.1 7.1
 0 6 2 30.4 5.8
 0 6 2 47.4 6.7
 0 6 -2 50.69 9
 0 6 -2 40.3 7.8
 0 6 -2 43.2 7.7
 1 -6 2 52.09 10.4
 -1 -6 -2 56.39 7.9
 1 -6 2 63.29 9.8
 -1 -6 -2 57.29 7.4
 -1 6 -2 51.79 8.5
 1 6 2 66.09 8
 -1 6 -2 58.79 12.1
 -1 6 -2 62.59 10.8
 1 6 2 59.29 7.3
 -1 6 -2 39 7.7
 -2 -6 -2 392.16 21.1
 -2 -6 -2 422.66 22.2
 -2 -6 -2 441.96 21.7
 2 -6 2 378.26 28.3
 -2 6 -2 372.06 27.6
 -2 6 -2 405.06 27.7
 -2 6 -2 371.66 25.4
 -2 6 -2 360.86 25.8
 3 -6 2 457.25 34
 -3 -6 -2 537.75 26.2
 -3 -6 -2 503.95 26.5
 3 -6 2 526.65 34.5
 -3 6 -2 501.55 34.7
 -3 6 -2 484.75 33.4
 -3 6 -2 446.76 31
 -4 -6 -2 49 7.3
 4 -6 2 49.9 12.4
 4 -6 2 39.3 10.9
 -4 -6 -2 60.29 7.4
 -4 6 -2 63.49 13.3
 -4 6 -2 59.59 12.6
 -5 -6 -2 0.5 2.5
 5 -6 2 -3 4.6
 5 -6 2 0 4.1
 -5 -6 -2 -0.2 1.9
 -5 6 -2 1 4.9
 -5 6 -2 3.4 5.9
 6 -6 2 12.5 9.1
 -6 -6 -2 16.7 5.6
 -6 -6 -2 7.7 4
 6 -6 2 5.4 7.5
 6 6 2 12.4 4.8
 -6 6 -2 7.3 7.7
 -6 6 -2 26.9 10.2
 -7 -6 -2 0.9 3.6
 7 -6 2 7 7
 -7 6 -2 24.7 10
 -7 6 -2 24.1 9.1
 7 6 2 -0.9 3.3
 8 -6 2 97.09 20.4
 -8 -6 -2 103.19 14.6
 -8 -6 -2 77.49 14
 8 -6 2 74.99 18.3
 -8 6 -2 86.99 18.8
 8 6 2 98.19 14.5
 -9 -6 -2 -1.3 4.9
 9 -6 2 0.9 6.3
 -9 -6 -2 -0.6 4.1
 9 -6 2 -0.6 8.1
 -9 6 -2 -1.4 6.6
 9 6 2 5.3 6
 10 -6 2 3.7 8.6
 -10 -6 -2 -1.9 4.6
 -10 -6 -2 -1.6 3.6
 10 -6 2 -2.7 7.5
 10 6 2 -1.8 3.9
 11 -6 2 -6.9 6
 11 -6 2 -6.1 8
 -11 -6 -2 -4.1 3.5
 11 6 2 -0.2 4.5
 -12 -6 -2 4.5 6.9
 12 6 2 8.4 8.2
 13 -6 2 10.4 11
 13 -7 -2 -2.2 9.9
 13 -7 -2 1.4 11
 13 7 -2 -2.5 7.3
 12 -7 -2 2.3 10
 -12 -7 2 6.6 7
 12 -7 -2 0.3 8.7
 12 7 -2 21.6 11.2
 11 -7 -2 38.1 16.4
 11 7 -2 27.1 11.8
 -10 -7 2 89.59 16.2
 10 -7 -2 85.79 23.1
 10 -7 -2 114.49 23.2
 10 7 -2 101.99 18
 -9 -7 2 15.8 7.4
 -9 -7 2 1.3 6.9
 9 -7 -2 23.4 11.5
 9 -7 -2 4.5 7.2
 9 7 -2 13.3 7.5
 -8 -7 2 78.99 13.7
 8 -7 -2 70.29 20
 -8 -7 2 105.89 18.1
 8 -7 -2 73.09 17.7
 8 7 -2 104.99 16.3
 7 -7 -2 525.45 41.7
 7 -7 -2 470.95 42.1
 -7 -7 2 542.45 35.9
 -7 -7 2 521.35 33.9
 7 7 -2 543.65 35.4
 -7 7 2 502.55 41.5
 6 -7 -2 256.37 30.6
 -6 -7 2 236.68 19.9
 -6 -7 2 235.38 19.1
 6 -7 -2 236.38 31.1
 6 7 -2 260.47 20.4
 -6 7 2 163.98 36.3
 -6 7 2 265.87 33.1
 -5 -7 2 39.3 7.8
 5 -7 -2 20 9.7
 -5 -7 2 38.4 7.5
 5 -7 -2 14.4 8.2
 5 7 -2 36 7.7
 -5 7 2 32.4 11
 -5 7 2 23.7 8.7
 -4 -7 2 1364.36 70.89
 -4 -7 2 1463.65 70.59
 4 7 -2 1353.66 70.19
 -4 7 2 1255.17 75.89
 4 7 -2 1438.96 65.49
 3 -7 -2 1275.17 71.59
 -3 -7 2 1300.67 67.09
 3 -7 -2 1210.38 72.19
 -3 -7 2 1266.57 67.49
 3 7 -2 1453.45 63.79
 3 7 -2 1420.56 67.29
 -3 7 2 1260.17 71.59
 -3 7 2 1186.58 70.69
 3 7 -2 1321.77 62.79
 -3 7 2 1284.67 68.79
 2 -7 -2 80.89 14.3
 -2 -7 2 48.4 9
 2 -7 -2 63.29 11.3
 -2 -7 2 84.49 11.6
 2 7 -2 75.29 9
 2 7 -2 82.19 10.2
 -2 7 2 80.09 12.5
 -2 7 2 59.39 11.2
 2 7 -2 62.89 9.9
 -2 7 2 102.79 12.6
 1 -7 -2 322.47 25.1
 -1 -7 2 335.97 32.4
 -1 -7 2 363.06 23.7
 1 -7 -2 372.16 25.2
 1 7 -2 361.86 23.4
 -1 7 2 348.47 22.7
 1 7 -2 383.46 23.2
 1 7 -2 379.06 24.7
 -1 7 2 409.46 25.8
 -1 7 2 366.86 24.5
 0 -7 2 1770.12 88.09
 0 -7 2 1685.33 88.49
 0 -7 -2 1830.12 88.49
 0 7 -2 1832.82 89.29
 0 7 2 1815.22 87.49
 0 7 2 1782.42 86.19
 0 7 2 1747.63 85.39
 0 7 -2 1789.32 88.99
 -1 -7 -2 190.78 14.2
 -1 -7 -2 211.38 15.3
 1 7 2 217.78 10.5
 1 7 2 174.08 13.4
 1 7 2 186.28 14.1
 -1 7 -2 137.49 17.2
 -1 7 -2 152.68 19.6
 1 7 2 219.58 10.6
 -1 7 -2 129.89 17.2
 2 -7 2 65.39 13.1
 -2 7 -2 49.3 11.4
 -2 7 -2 75.09 12.1
 -2 7 -2 73.49 12
 -2 7 -2 97.59 15.1
 -3 -7 -2 356.36 20.2
 -3 -7 -2 360.76 20.2
 3 -7 2 360.26 27.9
 3 -7 2 335.47 28.4
 -3 7 -2 366.06 25.8
 -3 7 -2 322.77 27.4
 -3 7 -2 362.56 27.7
 -3 7 -2 345.77 26.1
 -4 -7 -2 98.89 8.6
 -4 -7 -2 79.39 8
 4 -7 2 111.49 18.2
 -4 7 -2 88.09 15.3
 4 7 2 95.29 8.2
 -4 7 -2 107.89 17.5
 -5 -7 -2 100.99 9.8
 5 -7 2 84.89 17.6
 5 -7 2 75.79 15.2
 -5 7 -2 121.99 19.6
 -5 7 -2 75.59 16.7
 6 -7 2 1.8 6.1
 6 -7 2 0.6 6.6
 -6 -7 -2 -2.1 2.4
 -6 -7 -2 4 3.9
 -6 7 -2 5 6.4
 -6 7 -2 2.5 6.5
 7 -7 2 72.69 17.3
 -7 -7 -2 114.39 15.7
 7 -7 2 108.09 22.5
 -7 -7 -2 95.59 12.2
 7 7 2 94.09 13.1
 -7 7 -2 71.99 16.9
 -8 -7 -2 36.2 8.2
 8 -7 2 41.3 14.9
 8 -7 2 35.5 13.4
 -8 -7 -2 43 9.9
 8 7 2 50.59 9.7
 -8 7 -2 31.6 12.9
 9 -7 2 66.39 19.6
 9 -7 2 81.59 19.6
 -9 -7 -2 74.59 12.7
 -9 -7 -2 48.6 12.8
 9 7 2 65.49 18.9
 -10 -7 -2 12 7.7
 10 -7 2 1 6.8
 -10 -7 -2 3.6 4.4
 10 -7 2 4.1 9.5
 10 7 2 -2.1 3.8
 11 -7 2 -6.6 6.2
 -11 -7 -2 -3.3 3.8
 11 -7 2 20.6 13.2
 11 7 2 7.7 7.2
 12 -7 2 7.9 11.8
 -12 -7 -2 44.5 11.9
 12 7 2 25.3 10.9
 13 -7 2 1.2 10.4
 13 -8 -2 5.1 12.1
 12 -8 -2 -1.5 8.5
 12 -8 -2 -0.7 9.3
 12 8 -2 4.2 7.5
 11 -8 -2 14.4 13.3
 11 -8 -2 -10.5 5
 11 8 -2 9.2 7.5
 -10 -8 2 51.49 12.2
 10 -8 -2 24.8 13.7
 10 -8 -2 39 17.5
 10 8 -2 32.5 10.4
 9 -8 -2 -1.1 7.2
 -9 -8 2 4.4 5.4
 9 -8 -2 11.7 10.7
 -9 -8 2 10.5 7.8
 9 8 -2 1.9 5.4
 -8 -8 2 9.2 7.1
 -8 -8 2 10 5.8
 8 -8 -2 -2.7 5.3
 8 -8 -2 12.6 10.5
 8 8 -2 1.7 4.6
 7 -8 -2 34.3 14.4
 7 -8 -2 30.1 13.1
 -7 -8 2 30.9 8.3
 -7 -8 2 26.5 8.4
 -7 8 2 23.7 11.6
 7 8 -2 40.2 9.3
 -6 -8 2 121.59 15.6
 6 -8 -2 87.99 19.5
 -6 -8 2 110.29 15.8
 6 -8 -2 78.09 18.1
 -6 8 2 82.79 18.4
 6 8 -2 100.89 14.8
 -6 8 2 114.59 20.8
 -5 -8 2 8.1 5
 -5 -8 2 7.2 4.6
 5 -8 -2 15.7 9.9
 5 -8 -2 18.3 8.8
 -5 8 2 2.7 7.1
 5 8 -2 3.1 4
 4 -8 -2 -2.2 4.8
 -4 -8 2 2.3 3
 4 -8 -2 -1.5 6.2
 -4 8 2 9.3 6.4
 4 8 -2 5.4 3.2
 -4 8 2 3 4.9
 3 -8 -2 244.68 32.8
 3 -8 -2 259.57 30
 -3 -8 2 270.57 20.3
 -3 -8 2 283.17 20.2
 3 8 -2 283.97 16.3
 3 8 -2 288.97 16.9
 3 8 -2 305.37 20.8
 -3 8 2 230.18 22.3
 -3 8 2 258.37 23.4
 -3 8 2 244.58 21
 -2 -8 2 13.2 4.8
 2 -8 -2 0.9 4.9
 2 -8 -2 4.7 4.6
 -2 8 2 -4.3 3
 -2 8 2 1 4.8
 2 8 -2 8.1 3.7
 -2 8 2 3.1 3.7
 -1 -8 2 209.48 18.1
 1 -8 -2 211.58 19.5
 1 8 -2 242.68 17.9
 -1 8 2 223.18 17.9
 1 8 -2 239.88 17.3
 1 8 -2 233.38 18.6
 -1 8 2 210.98 18.7
 -1 8 2 232.18 17.2
 0 -8 2 363.16 25.3
 0 -8 -2 424.26 26.6
 0 -8 2 332.27 24.2
 0 -8 -2 362.46 23.4
 0 8 -2 363.76 26.1
 0 8 -2 332.77 24.2
 0 8 2 369.36 23
 0 8 2 361.26 24.1
 0 8 2 384.46 23.4
 0 8 -2 334.27 33.1
 0 8 -2 338.57 24.9
 0 8 2 356.46 22.4
 -1 -8 -2 157.18 13
 1 -8 2 179.88 21.5
 1 -8 2 128.39 16.4
 -1 -8 -2 166.78 14.3
 1 8 2 150.68 9.2
 -1 8 -2 145.09 18
 -1 8 -2 132.69 17.4
 -1 8 -2 159.58 14.6
 -1 8 -2 158.38 14.6
 1 8 2 124.89 12.1
 -2 -8 -2 479.95 28.5
 -2 -8 -2 486.15 28.4
 2 -8 2 498.05 35.3
 -2 8 -2 466.15 33.3
 -2 8 -2 469.55 31.7
 2 8 2 460.45 27.5
 -2 8 -2 471.55 31.2
 2 8 2 497.75 28.4
 -2 8 -2 484.95 34.3
 -3 -8 -2 837.72 42.1
 -3 -8 -2 825.02 42.4
 3 -8 2 810.82 52.99
 -3 8 -2 849.32 50.09
 -3 8 -2 797.32 48.3
 -3 8 -2 822.52 51.19
 -3 8 -2 842.32 52.39
 -4 -8 -2 92.79 10.4
 4 -8 2 60.79 14.2
 4 -8 2 90.89 17.9
 -4 -8 -2 91.59 10
 -4 8 -2 96.69 18
 -4 8 -2 95.69 16.6
 -4 8 -2 96.19 16
 4 8 2 73.39 8.8
 -4 8 -2 66.89 14.4
 5 -8 2 92.29 19.2
 5 -8 2 101.29 18.4
 -5 -8 -2 104.59 9.6
 -5 -8 -2 106.59 12.7
 -5 8 -2 113.69 20.4
 -5 8 -2 66.59 14.5
 -5 8 -2 92.69 16.8
 5 8 2 103.99 9.4
 6 -8 2 129.39 23.8
 -6 -8 -2 152.28 13.2
 6 -8 2 156.88 25.5
 -6 -8 -2 177.78 15
 -6 8 -2 157.98 24.5
 -6 8 -2 167.98 26.7
 -7 -8 -2 0 3.1
 -7 -8 -2 10.4 5.8
 7 -8 2 4.4 6.8
 7 -8 2 1.4 8.5
 -7 8 -2 8.8 7.7
 8 -8 2 16.6 11.2
 -8 -8 -2 -0.2 4.9
 -8 -8 -2 3 3.8
 8 -8 2 3.6 9.3
 9 -8 2 16.8 13.7
 -9 -8 -2 7.2 6.8
 -9 -8 -2 11.3 5.9
 9 -8 2 18.7 11.5
 9 8 2 14.5 6.8
 10 -8 2 24.4 14.2
 10 -8 2 14.9 12
 -10 -8 -2 4.6 7.1
 -10 -8 -2 12.3 6.4
 10 8 2 4.8 5.8
 -11 -8 -2 4.8 6.3
 11 -8 2 3.2 10.2
 11 -8 2 -1.2 7.3
 12 -8 2 -2.7 7.4
 12 8 2 2.7 5.4
 12 -9 -2 24.4 15.8
 12 -9 -2 11.5 13
 12 9 -2 15.2 9.5
 11 -9 -2 14.7 14.8
 11 -9 -2 13 12.4
 -11 -9 2 2.2 5.2
 11 9 -2 5.5 5.8
 -10 -9 2 4.5 5.5
 10 -9 -2 -5.1 8.7
 10 -9 -2 14.3 12.5
 10 9 -2 8.5 7.4
 9 -9 -2 25.7 13
 9 -9 -2 17.3 14.1
 -9 -9 2 57.99 14.2
 -9 -9 2 48.7 11.3
 9 9 -2 41 10.9
 -8 -9 2 89.59 14.5
 -8 -9 2 89.89 18.5
 8 -9 -2 115.99 25.1
 8 9 -2 100.49 16.1
 7 -9 -2 -5.6 5.1
 7 -9 -2 1.4 7.8
 -7 -9 2 -1.5 3.6
 -7 -9 2 -1.5 4.4
 7 9 -2 3.2 4.8
 6 -9 -2 203.28 29
 6 -9 -2 192.78 29.6
 -6 -9 2 221.28 19.4
 -6 -9 2 212.48 19.1
 -6 9 2 245.18 33
 6 9 -2 259.07 20.4
 -6 9 2 228.58 31
 5 -9 -2 345.77 31.7
 -5 -9 2 369.96 26
 -5 -9 2 343.37 25
 5 -9 -2 364.46 33.6
 5 9 -2 358.36 25
 -5 9 2 384.66 32.9
 -5 9 2 339.67 31
 4 -9 -2 32.9 10.5
 -4 -9 2 33.1 7.7
 4 -9 -2 35.5 11.8
 -4 -9 2 27 7.3
 -4 9 2 51.09 12.3
 4 9 -2 37.6 8.3
 -4 9 2 36.7 10
 -3 -9 2 2.6 3.7
 -3 -9 2 17.1 5.4
 3 -9 -2 11 6.7
 3 -9 -2 7.8 7.3
 -3 9 2 3.7 4.3
 -3 9 2 4.5 5.4
 3 9 -2 7.2 2.9
 3 9 -2 8.4 3.3
 3 9 -2 7.9 4.6
 -3 9 2 4 5.8
 -2 -9 2 314.27 23.2
 -2 -9 2 313.37 21.9
 2 -9 -2 262.87 24.5
 2 9 -2 295.47 22.5
 2 9 -2 281.27 18.7
 -2 9 2 297.17 21.9
 -2 9 2 289.97 22.9
 2 9 -2 272.17 19.3
 -2 9 2 349.27 25.4
 -1 -9 2 18 5.7
 -1 -9 2 21.7 7.1
 1 -9 -2 12.7 7.6
 1 9 -2 36.4 8
 1 9 -2 31 7.6
 -1 9 2 30.6 7.7
 -1 9 2 26.4 6.4
 -1 9 2 27.5 7.2
 -1 9 2 20.9 6.9
 1 9 -2 25.3 6.4
 0 -9 -2 187.98 18
 0 -9 -2 198.18 16.2
 0 9 2 164.18 14.7
 0 9 2 193.58 15.8
 0 9 -2 244.28 19.8
 0 9 2 194.38 15
 0 9 -2 218.88 17.8
 0 9 2 197.28 16.9
 -1 -9 -2 2.7 4.5
 1 -9 2 9.8 5.6
 -1 -9 -2 14.1 5
 1 -9 2 2.7 5.1
 -1 9 -2 6.1 4.7
 -1 9 -2 0.8 3.3
 -1 9 -2 3.5 4.8
 1 9 2 2.6 2
 1 9 2 6.5 2.6
 1 9 2 -0.7 3
 -1 9 -2 2.8 4.4
 1 9 2 8.5 4.6
 -2 -9 -2 151.98 14.2
 -2 -9 -2 163.08 13.9
 2 -9 2 168.58 23.5
 2 9 2 151.98 13.3
 -2 9 -2 114.19 16.4
 -2 9 -2 196.08 22
 -2 9 -2 165.98 22.4
 2 9 2 166.08 13.4
 -2 9 -2 143.19 19.8
 -3 -9 -2 107.49 9.7
 -3 -9 -2 117.89 10.6
 3 -9 2 102.79 18.8
 -3 9 -2 138.29 20.3
 -3 9 -2 106.99 17.1
 -3 9 -2 125.99 19
 -3 9 -2 110.09 19.3
 -4 -9 -2 1.8 2.6
 4 -9 2 4.9 6.8
 -4 -9 -2 5 2.9
 -4 9 -2 -1 5.7
 -4 9 -2 -2.5 4.6
 4 9 2 2.2 2.3
 -4 9 -2 0.3 4.2
 5 -9 2 8.1 9.6
 5 -9 2 30.3 11
 -5 -9 -2 13.9 4.8
 5 9 2 20.2 5
 -5 9 -2 19.5 9.5
 -5 9 -2 45.5 13.9
 -5 9 -2 28.5 10.4
 -5 9 -2 11.8 8
 6 -9 2 -0.3 7.1
 6 -9 2 1.7 6.2
 -6 -9 -2 4.1 3.3
 -6 -9 -2 5.7 4.5
 -6 9 -2 -2.5 4.8
 6 9 2 1.3 2.6
 -6 9 -2 -1.4 4.4
 7 -9 2 162.58 27.8
 -7 -9 -2 158.18 15.6
 7 -9 2 110.39 23.6
 -7 -9 -2 167.68 14.4
 7 9 2 170.48 14.2
 -7 9 -2 174.88 25.2
 8 -9 2 1.1 6.8
 -8 -9 -2 4.6 4.2
 8 -9 2 29.8 13.7
 -8 -9 -2 -0.7 4.2
 9 -9 2 6.7 9.6
 -9 -9 -2 10 7.1
 9 -9 2 9.6 11.5
 -9 -9 -2 39.2 9
 10 -9 2 32.7 18.5
 10 -9 2 86.79 23.7
 -10 -9 -2 77.99 17.1
 -10 -9 -2 74.89 12.8
 -11 -9 -2 27.1 8.7
 11 -9 2 14.4 14.8
 11 -9 2 38.1 17.8
 12 -9 2 2.7 9.9
 -12 9 -2 -1.4 6.8
 12 -10 -2 -3.5 10.1
 12 -10 -2 20.2 14.8
 11 -10 -2 5.7 12.8
 -11 -10 2 5.1 6.2
 11 -10 -2 -5.3 8.6
 11 10 -2 -0.5 4.4
 -10 -10 2 49.1 12.2
 10 -10 -2 27.2 16.3
 10 -10 -2 64.29 19.4
 10 10 -2 27.7 10.3
 -9 -10 2 29.8 9.3
 -9 -10 2 18.4 10.1
 9 -10 -2 53.59 17.5
 9 -10 -2 29.3 16
 9 10 -2 34 9.7
 -8 -10 2 9.4 7.7
 8 -10 -2 7.7 11.1
 8 -10 -2 3 7.5
 -8 -10 2 1.9 4.6
 8 10 -2 1.8 5.3
 7 -10 -2 5.9 8.4
 -7 -10 2 0.6 4.7
 -7 -10 2 1.6 4.7
 7 -10 -2 2.5 8.2
 7 10 -2 4.6 5
 6 -10 -2 248.38 35.7
 -6 -10 2 235.28 20.4
 -6 -10 2 236.18 20.3
 6 -10 -2 224.78 31.4
 -6 10 2 249.38 30.5
 6 10 -2 233.58 20
 -5 -10 2 9.3 5.2
 5 -10 -2 24.2 10.3
 -5 10 2 19 8.5
 -5 10 2 13.3 8.5
 5 10 -2 -2.7 3.7
 4 -10 -2 9.5 8.6
 -4 -10 2 -3.4 2.9
 4 -10 -2 -1.5 4.9
 -4 -10 2 7.1 4.5
 -4 10 2 0.6 6.4
 -4 10 2 6.3 6.4
 -4 10 2 15.6 9.3
 4 10 -2 6.2 4.6
 3 -10 -2 54.19 12.9
 -3 -10 2 80.39 12.2
 -3 -10 2 69.49 12.4
 3 -10 -2 70.49 16.1
 3 10 -2 63.59 11.5
 3 10 -2 69.39 6.3
 -3 10 2 69.39 14.8
 3 10 -2 67.19 6.1
 -3 10 2 70.39 14.4
 2 -10 -2 324.87 30.7
 -2 -10 2 310.97 24.5
 -2 10 2 306.87 23.6
 -2 10 2 318.87 26
 2 10 -2 313.17 24.5
 2 10 -2 278.47 20.3
 -2 10 2 353.06 26.3
 -2 10 2 338.97 25.8
 2 10 -2 338.17 20.7
 -1 -10 2 112.49 16.3
 1 -10 -2 112.69 18.4
 -1 -10 2 115.59 15.6
 -1 10 2 125.59 15.5
 1 10 -2 107.79 16.1
 -1 10 2 105.39 14.7
 -1 10 2 114.09 16.5
 1 10 -2 110.09 14.4
 -1 10 2 135.49 16.8
 1 10 -2 144.79 18.3
 0 -10 -2 271.97 20.1
 0 -10 -2 228.08 21.3
 0 -10 2 298.27 22.4
 0 10 2 198.58 17.7
 0 10 -2 278.17 21.3
 0 10 2 230.48 17.4
 0 10 -2 240.28 21.1
 0 10 -2 274.67 21.4
 0 10 -2 224.98 20
 0 10 2 214.88 19.2
 0 10 2 225.48 17.6
 1 -10 2 472.15 35.9
 -1 -10 -2 475.55 30.1
 -1 -10 -2 471.45 31.8
 1 -10 2 505.65 33.4
 1 10 2 453.35 29.9
 -1 10 -2 507.35 33.2
 -1 10 -2 483.35 32.4
 1 10 2 451.55 24.2
 1 10 2 444.96 29
 -1 10 -2 470.05 33.9
 -1 10 -2 432.86 32.4
 1 10 2 460.75 24.2
 2 -10 2 60.89 14.9
 -2 -10 -2 48.9 9.4
 -2 10 -2 66.09 13.5
 -2 10 -2 50.69 11.2
 -2 10 -2 47.3 10.6
 -2 10 -2 55.49 13
 2 10 2 48.4 9.2
 2 10 2 59.09 9.5
 3 -10 2 62.29 15.8
 -3 -10 -2 41.3 9.1
 -3 10 -2 48.1 11.1
 -3 10 -2 36.9 10.4
 -3 10 -2 59.29 11.8
 -3 10 -2 67.49 14.8
 3 10 2 64.09 9.2
 4 -10 2 444.36 38.4
 -4 -10 -2 486.85 26.4
 -4 -10 -2 444.06 29.6
 -4 10 -2 438.96 33.4
 -4 10 -2 465.35 37.6
 4 10 2 376.06 26.4
 -4 10 -2 421.76 33.7
 -4 10 -2 537.55 38.7
 -5 -10 -2 199.08 15.1
 5 -10 2 200.38 29.8
 -5 -10 -2 224.68 16.7
 -5 10 -2 224.48 27.9
 -5 10 -2 222.08 27.9
 -5 10 -2 188.18 27.4
 5 10 2 233.38 16
 -5 10 -2 216.88 30.1
 6 -10 2 -0.7 8.3
 -6 -10 -2 11.6 5.6
 6 -10 2 -2.9 6.3
 -6 10 -2 2.6 7
 -6 10 -2 0.2 5.7
 6 10 2 7.5 4
 7 -10 2 50.59 15
 7 -10 2 47.7 16.3
 -7 -10 -2 52.49 10.4
 -7 10 -2 52.09 14.6
 -7 10 -2 46.6 14.6
 7 10 2 50.49 8.6
 8 -10 2 63.49 18
 8 -10 2 54.19 18.6
 -8 -10 -2 93.39 15.6
 8 10 2 59.79 10
 9 -10 2 3.8 10
 -9 -10 -2 -0.2 5.8
 -9 10 -2 -1.2 6.3
 9 10 2 0.8 3.9
 10 -10 2 8.3 9.7
 -10 -10 -2 12.1 8.9
 10 -10 2 3 11.6
 10 10 2 -0.2 3.9
 -10 10 -2 15.9 11.8
 -10 10 -2 -6.3 6
 11 -10 2 13.9 12.8
 11 -10 2 3.5 11.2
 -11 10 -2 17 13.8
 -11 10 -2 14 12.2
 11 10 2 26 8.6
 12 -10 2 -1.8 6.7
 -12 10 -2 3.7 5.4
 -12 10 -2 -5 6.2
 12 -11 -2 -8.4 5.3
 12 -11 -2 -5.3 10.8
 11 -11 -2 22.7 14.9
 11 -11 -2 27.7 17.7
 11 11 -2 14.4 11
 -10 -11 2 7.4 6.6
 10 -11 -2 1.2 9.9
 10 -11 -2 -1.5 9.7
 10 11 -2 9.5 8
 9 -11 -2 25.8 14.9
 -9 -11 2 12.4 7.6
 9 -11 -2 20.1 12.3
 9 11 -2 13.6 11.7
 -8 -11 2 2.9 6.4
 -8 -11 2 13.3 6.9
 8 -11 -2 -2.3 7.4
 -8 11 2 10.5 9.3
 -7 -11 2 3.9 5.7
 7 -11 -2 21.7 12.8
 7 -11 -2 1.4 7.1
 -7 -11 2 4.3 4.9
 7 11 -2 14.1 10.5
 -7 11 2 3.9 7.4
 -6 -11 2 114.49 16.9
 6 -11 -2 135.19 23.9
 6 -11 -2 122.29 24.8
 -6 11 2 182.08 26.4
 6 11 -2 122.79 17
 -5 -11 2 181.68 20.9
 5 -11 -2 185.28 27.9
 5 -11 -2 182.68 30.2
 5 11 -2 204.28 18.3
 -5 11 2 268.47 33.1
 -5 11 2 151.18 22.9
 4 -11 -2 0.2 9.4
 -4 -11 2 20.3 6.6
 -4 -11 2 -0.4 3.7
 4 -11 -2 5.2 7.1
 4 11 -2 11.6 5.9
 -4 11 2 10.6 9.3
 -4 11 2 12.6 8
 -4 11 2 10.9 7.7
 -3 -11 2 1.7 4.2
 3 -11 -2 -12.1 4.6
 -3 -11 2 9.3 5.6
 -3 11 2 -4.7 3.8
 3 11 -2 6.9 5.5
 -3 11 2 5.9 6.6
 -3 11 2 2 5.3
 -3 11 2 -5.9 4.2
 2 -11 -2 80.39 17.8
 -2 -11 2 71.49 12.3
 -2 -11 2 92.99 14.9
 2 11 -2 98.69 11.4
 2 11 -2 125.69 16.9
 2 11 -2 72.19 10.4
 -2 11 2 81.69 14.1
 -2 11 2 72.79 13.3
 -2 11 2 82.69 14.5
 -2 11 2 60.39 12.9
 1 -11 -2 16.8 9.3
 -1 -11 2 21.9 7.6
 1 11 -2 18.6 6.5
 -1 11 2 2.5 4.8
 -1 11 2 17.6 6.4
 1 11 -2 6.2 5
 1 11 -2 7.7 6.1
 -1 11 2 7.2 5.8
 -1 11 2 12 6.5
 1 11 -2 26.3 8.2
 0 -11 -2 143.29 18
 0 -11 -2 123.19 19
 0 -11 2 162.68 21.2
 0 11 -2 118.09 17.9
 0 11 2 124.69 12.2
 0 11 -2 115.39 17
 0 11 -2 132.39 18.1
 0 11 2 105.09 15
 0 11 2 124.29 15
 0 11 2 110.19 16.3
 0 11 -2 136.89 18.7
 -1 -11 -2 10.9 7.2
 1 -11 2 8.4 6.5
 -1 -11 -2 10.6 5.9
 1 11 2 9 4.9
 -1 11 -2 9.1 6.4
 -1 11 -2 15.8 8.5
 -1 11 -2 10.1 7.3
 1 11 2 8.3 3.1
 1 11 2 8.8 2.9
 1 11 2 1.4 4
 -1 11 -2 4.7 5.5
 2 -11 2 26.5 11.7
 -2 -11 -2 31.7 8.4
 -2 11 -2 40.5 10.6
 -2 11 -2 39.7 10.7
 2 11 2 26.6 7.5
 -2 11 -2 36.7 10.4
 3 -11 2 5.3 9.2
 -3 -11 -2 4.8 4.7
 3 11 2 3.4 3.9
 -3 11 -2 0.1 6.3
 3 11 2 5.7 4.5
 -3 11 -2 0 5.6
 -3 11 -2 5.8 7.1
 -4 -11 -2 10.8 4.8
 4 -11 2 1.7 8.1
 -4 11 -2 3.3 8.7
 -4 11 -2 -1.4 6.1
 -4 11 -2 -5.1 3.3
 -4 11 -2 -0.7 4.6
 5 -11 2 35.3 14.5
 -5 -11 -2 50.59 9.2
 -5 -11 -2 44.4 7.5
 -5 11 -2 35.7 12.8
 -5 11 -2 64.29 15.6
 5 11 2 35.8 7.2
 -6 -11 -2 26.4 7.3
 -6 -11 -2 20.8 6.6
 6 -11 2 22 12.5
 6 11 2 26.8 5.8
 -6 11 -2 16.7 10.1
 -6 11 -2 39.4 12.4
 -7 -11 -2 10.4 4.6
 -7 -11 -2 27.1 8.2
 7 -11 2 13 10.1
 -7 11 -2 11.1 8.9
 7 11 2 24.1 6.2
 -7 11 -2 15.8 10
 -8 -11 -2 -0.8 4.7
 -8 -11 -2 5.7 3.7
 8 -11 2 -2.4 8.1
 8 -11 2 11.7 6.3
 8 11 2 -2.5 2.5
 -8 11 -2 16.5 10.1
 -8 11 -2 2.1 8.7
 9 -11 2 -2.4 7.6
 9 -11 2 14.1 11.9
 -9 -11 -2 3.9 3.8
 -9 -11 -2 -4.9 3.7
 -9 11 -2 -2.5 6.4
 9 11 2 -2.3 2.5
 -9 11 -2 -10.4 3.5
 -10 -11 -2 8.3 9.4
 10 -11 2 3.9 10.9
 -10 -11 -2 6.4 4.7
 10 -11 2 8.4 13.1
 -10 11 -2 -2.6 6.8
 -10 11 -2 9.5 9.7
 10 11 2 12 5.6
 11 -11 2 12.2 14.5
 -11 -11 -2 14.3 6.8
 -11 11 -2 21.7 12.7
 -11 11 -2 12.2 12.3
 -12 11 -2 -1.9 7.1
 -12 11 -2 -0.2 7.6
 11 -12 -2 16.3 14.9
 11 -12 -2 -2 8.7
 -11 12 2 40.9 23.3
 -10 -12 2 2.6 5.4
 10 -12 -2 -7.1 7.5
 10 -12 -2 -4.2 9.4
 10 12 -2 2.2 4.8
 -10 12 2 -5.6 4.5
 -9 -12 2 3.7 5.1
 9 -12 -2 5.1 10.5
 9 -12 -2 3.8 7.9
 -9 12 2 7.6 8.9
 9 12 -2 1.7 4.3
 -8 -12 2 5.4 6.3
 8 -12 -2 9.2 11.5
 8 -12 -2 22.9 13
 -8 -12 2 25.9 8.7
 -8 12 2 30.4 11
 8 12 -2 7.9 6.4
 -7 -12 2 0.3 4.4
 7 -12 -2 7.2 12.3
 7 12 -2 0.3 4
 -7 12 2 6.8 8.2
 -6 -12 2 33.1 9.1
 6 -12 -2 59.69 16.7
 -6 -12 2 48.4 10.5
 6 -12 -2 67.79 19.5
 6 12 -2 46.7 16.7
 -6 12 2 41.3 13
 5 -12 -2 5.1 10
 -5 -12 2 35.5 9
 -5 -12 2 20.9 7.6
 -5 12 2 34.3 10.6
 5 12 -2 24.8 7.9
 -5 12 2 33.1 11.9
 -4 -12 2 57.79 11
 -4 -12 2 69.29 13.8
 4 -12 -2 47.4 16.2
 -4 12 2 61.09 15
 -4 12 2 37.2 11.1
 4 12 -2 58.19 11.5
 -4 12 2 56.89 14.5
 3 -12 -2 55.29 15.3
 -3 -12 2 21.3 6.8
 -3 -12 2 16.1 7.1
 -3 12 2 23.6 10.2
 -3 12 2 31.6 11.7
 3 12 -2 34.1 9.4
 -3 12 2 18.3 7.8
 -2 -12 2 60.49 12.4
 2 -12 -2 51.69 15.4
 2 12 -2 59.29 12
 -2 12 2 59.79 12.9
 -2 12 2 59.59 13.1
 -2 12 2 47.6 11.7
 2 12 -2 66.59 9.7
 -2 12 2 100.69 16.5
 2 12 -2 76.89 10.3
 1 -12 -2 43.1 11.8
 -1 -12 2 31.2 9.9
 -1 12 2 38.7 9.7
 1 12 -2 37.4 10.2
 1 12 -2 17.7 6.5
 -1 12 2 49.5 11.5
 1 12 -2 35.1 9.9
 1 12 -2 39.1 9.3
 -1 12 2 37.8 8.7
 -1 12 2 29.4 9.2
 0 -12 -2 81.79 13.7
 0 -12 -2 73.89 15.7
 0 -12 2 77.89 14.8
 0 12 -2 63.39 13.3
 0 12 -2 60.39 12.3
 0 12 -2 67.49 14.4
 0 12 -2 82.39 14.2
 0 12 2 80.89 11.4
 0 12 2 67.19 10.8
 0 12 2 75.59 13.9
 0 12 2 73.19 13.1
 -1 -12 -2 679.63 43.4
 -1 -12 -2 590.94 39.3
 1 12 2 629.04 31.4
 1 12 2 579.04 39
 -1 12 -2 633.14 42.4
 -1 12 -2 609.74 42.1
 -1 12 -2 680.83 43
 -1 12 -2 673.73 45
 1 12 2 626.14 39
 2 -12 2 218.18 30
 -2 -12 -2 245.18 20.4
 -2 12 -2 250.37 29.9
 2 12 2 198.98 18.2
 -2 12 -2 229.58 29.1
 -2 12 -2 230.88 27
 -2 12 -2 190.78 24.8
 2 12 2 227.78 19.7
 -3 -12 -2 36.1 9.3
 3 -12 2 50.29 15.3
 -3 12 -2 34.4 9.3
 3 12 2 46.5 9.3
 3 12 2 27 7.6
 -3 12 -2 43.8 13
 -3 12 -2 47.9 12.2
 -4 -12 -2 717.93 44.3
 4 -12 2 794.92 57.29
 -4 12 -2 757.62 51.59
 -4 12 -2 773.02 50.39
 -4 12 -2 720.73 52.99
 4 12 2 749.42 42.2
 -5 -12 -2 244.68 20
 5 -12 2 264.97 36.6
 -5 12 -2 318.47 28.7
 -5 12 -2 257.57 32.4
 5 12 2 244.18 18.1
 6 -12 2 5.2 10.2
 -6 -12 -2 4 4
 -6 -12 -2 2.3 3.1
 6 12 2 2.6 3.1
 -6 12 -2 -0.2 6.7
 -6 12 -2 -3.8 4.8
 7 -12 2 54.79 18.5
 -7 -12 -2 44.3 7.4
 -7 -12 -2 43.3 9.6
 7 12 2 41.2 7.4
 -7 12 -2 72.29 24.3
 -7 12 -2 36.8 13.2
 -8 -12 -2 77.19 14.3
 8 -12 2 42.7 16.5
 -8 -12 -2 44.2 7.6
 8 12 2 49.2 8.4
 -8 12 -2 62.29 18.5
 -8 12 -2 70.79 17.4
 -9 -12 -2 1.2 3.3
 9 -12 2 21 14.8
 -9 -12 -2 3.8 5.8
 9 12 2 2.1 3.7
 -9 12 -2 2.8 9
 -9 12 -2 18.3 11.3
 -10 -12 -2 0.5 3.3
 10 -12 2 10 13
 -10 12 -2 -1.9 7.6
 -10 12 -2 -0.2 9.3
 10 12 2 1.4 3.8
 -11 -12 -2 -1.7 2.8
 -11 12 -2 -5.6 8.3
 -11 12 -2 9.9 11.8
 11 -13 -2 8.4 14.4
 11 -13 -2 21.4 17.7
 -11 13 2 9.6 11.5
 -10 -13 2 -2.4 3.4
 10 -13 -2 6.6 10.4
 10 -13 -2 5.1 11.9
 -10 13 2 8 9.6
 -10 13 2 15.1 11.9
 9 -13 -2 -3.5 6.9
 9 -13 -2 -10.8 5.6
 -9 -13 2 11.5 6.1
 -9 13 2 1.1 8.1
 -8 -13 2 7 5.7
 8 -13 -2 2.6 9.7
 -8 -13 2 10.1 7.8
 8 -13 -2 7.7 11.3
 8 13 -2 5 5
 -8 13 2 8.6 9.8
 -7 -13 2 2.4 5.5
 7 -13 -2 4.3 11
 7 -13 -2 -2.7 7
 -7 -13 2 5.7 4.9
 -7 13 2 2.9 7.9
 -7 13 2 13.4 8.1
 7 13 -2 7.9 6
 -6 -13 2 2.7 8.2
 6 -13 -2 1.1 8.2
 -6 -13 2 0.1 3.9
 -6 13 2 2.3 6.3
 -6 13 2 -1.8 5.8
 -5 -13 2 14.6 6.6
 -5 -13 2 -2 3.1
 5 -13 -2 -0.1 8.4
 -5 13 2 -4 4.7
 -5 13 2 -5.8 5
 5 13 -2 -0.4 4
 4 -13 -2 107.19 22.6
 -4 -13 2 71.89 12.9
 -4 -13 2 98.09 16.7
 4 13 -2 79.59 14.4
 -4 13 2 87.99 19.3
 -4 13 2 103.99 17.6
 -4 13 2 116.29 20.8
 3 -13 -2 17 11.2
 -3 -13 2 27.1 8.3
 -3 -13 2 29.3 9.1
 -3 13 2 16.6 7.5
 -3 13 2 56.29 14.2
 3 13 -2 38.7 9.9
 -3 13 2 21.1 10.1
 -2 -13 2 25.7 9.5
 2 -13 -2 26.7 12.3
 -2 13 2 25 9.4
 2 13 -2 15.9 5.4
 2 13 -2 24.3 8.5
 2 13 -2 8.3 6.7
 -2 13 2 47 11.4
 -2 13 2 15.9 8.1
 2 13 -2 25.3 5.7
 -1 -13 2 4.9 6.1
 1 -13 -2 4.2 8
 -1 13 2 8.1 6.8
 -1 13 2 29.2 8.7
 1 13 -2 10.4 6.1
 -1 13 2 30 8.2
 1 13 -2 33.9 9.9
 -1 13 2 31.9 9.2
 1 13 -2 9.3 5.9
 1 13 -2 11 7.2
 0 -13 -2 186.78 23.2
 0 -13 2 182.08 24.6
 0 -13 -2 192.58 27.2
 0 13 -2 195.48 18.7
 0 13 -2 154.78 22.2
 0 13 2 185.98 21.9
 0 13 -2 184.68 22.5
 0 13 2 185.48 18.2
 0 13 2 178.68 23.2
 0 13 -2 163.98 23.1
 0 13 2 180.98 15.4
 -1 -13 -2 -4.9 3
 1 -13 2 -2.4 3.2
 -1 -13 -2 9.8 7.1
 1 13 2 8.4 5.9
 -1 13 -2 14.9 6.7
 -1 13 -2 1.7 5.6
 -1 13 -2 2.8 4.9
 1 13 2 11.5 6.3
 -2 -13 -2 -2.1 2.9
 2 13 2 1.2 4.4
 -2 13 -2 1.1 4.4
 -2 13 -2 2.9 5.9
 -2 13 -2 0.3 4.9
 2 13 2 -0.5 3.8
 3 -13 2 1.3 7.9
 -3 -13 -2 -2.1 2.8
 3 13 2 2 3.7
 -3 13 -2 10 8
 -3 13 -2 1.3 4.8
 -3 13 -2 -1.6 4.7
 4 -13 2 7 10.7
 -4 -13 -2 -1.9 3.5
 4 13 2 0 4.5
 -4 13 -2 3.5 6.5
 -4 13 -2 8.4 7.3
 -5 -13 -2 42.4 9.5
 5 -13 2 47.4 16.1
 -5 13 -2 41 12.3
 5 13 2 41.5 12.7
 -5 13 -2 54.09 16.4
 5 13 2 47.1 8
 -6 -13 -2 20.9 7.5
 -6 13 -2 23.2 12.3
 -6 13 -2 30.6 11.7
 6 13 2 27.1 6.2
 -7 -13 -2 1 4.5
 7 -13 2 -7 5.9
 -7 -13 -2 3.3 2.9
 -7 13 -2 -1.5 6.6
 7 13 2 3.2 3.7
 -7 13 -2 0.2 7.5
 8 -13 2 3.1 11.4
 -8 -13 -2 7.4 5.1
 -8 -13 -2 -0.3 2
 -8 13 -2 -6 4.7
 -8 13 -2 -3.3 6.9
 8 13 2 4.2 3.5
 9 -13 2 71.29 23.3
 -9 -13 -2 13.8 8.3
 -9 13 -2 4.9 8.7
 -9 13 -2 35.4 14.4
 -10 13 -2 12.1 11
 -10 13 -2 -0.4 7.3
 -11 13 -2 -3 8
 -11 13 -2 -2.2 8.1
 10 -14 -2 2.1 8.9
 -10 14 2 -8.9 4.7
 -10 14 2 3.1 10.6
 9 -14 -2 -0.9 8.8
 -9 -14 2 2.7 4.4
 9 -14 -2 4.5 10.5
 9 14 -2 8.9 7.6
 -9 14 2 24.2 11.9
 -9 14 2 14.3 12.7
 -8 -14 2 27.3 8
 8 -14 -2 9.4 12
 -8 14 2 36.3 14.2
 -8 14 2 32.2 14.2
 -7 -14 2 5.7 6.6
 -7 -14 2 14.5 6.8
 7 -14 -2 9.4 11.5
 -7 14 2 40.8 14
 -7 14 2 5.6 8.5
 7 14 -2 9.2 5.8
 6 -14 -2 -1.5 8.2
 -6 -14 2 7.8 6.9
 -6 -14 2 5.2 4.9
 -6 14 2 4 7
 -6 14 2 24 12.3
 6 14 -2 15.2 10.3
 -5 -14 2 39.9 9.6
 5 -14 -2 20.1 13.3
 -5 -14 2 31 10.3
 -5 14 2 43.4 11.6
 -5 14 2 47.5 14.6
 5 14 -2 36.9 9.5
 4 -14 -2 214.78 34.3
 -4 -14 2 234.48 21.3
 -4 14 2 256.17 33.2
 -4 14 2 295.27 26.2
 4 14 -2 237.48 22.4
 -4 14 2 236.68 30.1
 3 -14 -2 11.9 10.6
 -3 14 2 18.6 8.7
 3 14 -2 10.9 7.2
 -3 14 2 7.5 6.5
 -3 14 2 6.4 7.9
 2 -14 -2 60.39 17.3
 -2 -14 2 75.79 15.9
 -2 14 2 61.49 13.6
 2 14 -2 77.49 9.9
 -2 14 2 65.09 13
 -2 14 2 47.6 13.6
 2 14 -2 55.69 12.6
 2 14 -2 65.99 8.9
 -1 -14 2 399.46 32.4
 1 -14 -2 353.66 34.6
 -1 14 2 387.56 29.1
 -1 14 2 370.16 27.8
 1 14 -2 381.36 26.6
 1 14 -2 334.27 25.9
 1 14 -2 436.36 32.6
 -1 14 2 389.06 30.4
 0 -14 -2 300.57 29.2
 0 -14 2 290.77 26.9
 0 14 -2 270.07 23.5
 0 14 2 260.37 24
 0 14 2 249.48 20.1
 0 14 -2 284.47 23.8
 0 14 -2 300.77 26.5
 -1 -14 -2 4.1 5.6
 1 14 2 3.8 5.6
 -1 14 -2 13.6 7.2
 -1 14 -2 3.1 7.1
 -1 14 -2 2.6 5.4
 1 14 2 0.1 4.6
 -2 -14 -2 293.27 25.4
 -2 14 -2 320.67 39.1
 2 14 2 334.67 25.9
 2 14 2 260.77 23.7
 -2 14 -2 324.37 28
 3 -14 2 206.18 33.9
 -3 -14 -2 194.78 24.2
 -3 14 -2 292.57 33.2
 -3 14 -2 256.87 30.7
 3 14 2 197.38 18.6
 3 14 2 206.48 19.2
 -3 14 -2 225.68 31.2
 -4 -14 -2 7.5 6
 4 -14 2 6 10
 4 14 2 7.4 5.4
 -4 14 -2 -2.7 5
 -4 14 -2 9.7 8.2
 5 -14 2 32.8 16.1
 -5 -14 -2 39 10.9
 -5 14 -2 34.9 11.9
 5 14 2 33.3 8.1
 -5 14 -2 17.9 9.7
 5 14 2 32.7 7.2
 -6 -14 -2 125.19 18.9
 6 -14 2 82.19 22.9
 -6 14 -2 157.88 25.8
 6 14 2 135.19 12.1
 6 14 2 132.49 12.5
 -7 -14 -2 42.2 10.6
 7 -14 2 30.1 16.4
 -7 14 -2 26.7 11.7
 7 14 2 22.7 6
 7 14 2 15.1 5.1
 -8 -14 -2 -4.2 3.6
 8 -14 2 -6 8.1
 8 14 2 3.6 3
 -8 14 -2 -1 6.8
 -8 14 -2 -2 6.8
 -9 -14 -2 94.09 18.2
 9 -14 2 56.59 20.9
 -9 14 -2 67.29 19.5
 -9 14 -2 80.29 21.1
 -10 14 -2 21.6 15.5
 10 -15 -2 -3.6 8.8
 -10 15 2 1.6 9.2
 -10 15 2 28.1 13.5
 9 -15 -2 34.5 16.2
 -9 -15 2 25.9 9.1
 -9 15 2 16.4 13
 -9 15 2 17.1 11.6
 8 -15 -2 5.2 11.7
 -8 -15 2 4.1 4.4
 -8 15 2 -9.2 4.4
 8 15 -2 0.6 6.3
 -8 15 2 -9.2 3.7
 7 -15 -2 3 10.5
 -7 -15 2 0.6 4.6
 -7 15 2 11.4 8.9
 -6 -15 2 3.7 4.6
 6 -15 -2 3.5 10.8
 -6 -15 2 9.6 7.8
 -6 15 2 10.3 9.5
 6 15 -2 4.2 5.3
 5 -15 -2 8.9 11.4
 -5 -15 2 9.9 6.2
 -5 -15 2 10.5 8.2
 -5 15 2 12.7 9.4
 5 15 -2 12.8 7.5
 -5 15 2 9 8.7
 4 -15 -2 12.9 11.3
 -4 -15 2 12.6 7.5
 -4 15 2 10.9 8.2
 4 15 -2 2.7 5.2
 -4 15 2 10.6 8.6
 3 -15 -2 33.3 14.2
 -3 -15 2 26.4 10.3
 -3 15 2 21.3 8.8
 3 15 -2 28.1 9.5
 -3 15 2 34.9 11.5
 -3 15 2 27.6 12.4
 2 -15 -2 -2.6 7.6
 -2 -15 2 4 7.1
 2 15 -2 2.5 5.5
 -2 15 2 -3.2 5.1
 -2 15 2 10 6.1
 2 15 -2 -0.7 2.6
 2 15 -2 0.1 2.5
 -2 15 2 2.6 4.5
 1 -15 -2 14.4 11.2
 -1 -15 2 11 8.6
 -1 15 2 27.5 9.4
 -1 15 2 17.2 9
 1 15 -2 10.1 8.7
 1 15 -2 14.4 7.1
 -1 15 2 24.4 8.6
 1 15 -2 11.4 5.6
 0 -15 -2 -1.3 7.3
 0 15 2 0.7 4.8
 0 15 2 -4.4 3.8
 0 15 -2 -4.3 4.5
 0 15 -2 0 5.1
 0 15 2 5.8 4.5
 0 15 -2 -0.2 5
 -1 -15 -2 56.49 13.3
 -1 15 -2 43 12.3
 -1 15 -2 60.29 13.3
 -1 15 -2 57.59 13.1
 1 15 2 65.79 13.5
 -2 15 -2 -0.6 6.6
 -2 15 -2 15.4 10
 -2 15 -2 9.3 7.8
 2 15 2 3.7 5.5
 -3 -15 -2 8 6.9
 3 15 2 8.9 8.9
 -3 15 -2 27.6 10.6
 -3 15 -2 19.8 17.7
 -3 15 -2 20.8 10.7
 -4 -15 -2 -1.3 4.7
 4 15 2 3.3 4.6
 -4 15 -2 -0.6 4.5
 -4 15 -2 -1.5 5.8
 5 -15 2 15.1 13.4
 -5 -15 -2 9.7 6.7
 5 15 2 11.4 5.4
 -5 15 -2 0.5 6.7
 -5 15 -2 10.2 8.7
 5 15 2 11.7 5.9
 -6 -15 -2 1 5.5
 6 -15 2 1.4 9.1
 -6 15 -2 4.9 8.3
 -6 15 -2 -4.8 5.7
 6 15 2 -0.2 2.9
 6 15 2 1 3.5
 7 -15 2 -10.5 5
 -7 -15 -2 -1.9 4.9
 -7 15 -2 13.6 10.8
 7 15 2 1.9 2.9
 -7 15 -2 -4 5.5
 -8 -15 -2 -0.3 5.4
 -8 15 -2 21.6 12.7
 -8 15 -2 15.9 10.8
 -9 15 -2 9 10.6
 -9 15 -2 -3.5 6.3
 -10 15 -2 10.1 12.2
 9 -16 -2 6.5 12.9
 -9 16 2 -4 6.2
 -9 16 2 6.5 12.5
 8 -16 -2 6.6 13
 -8 16 2 24 15.7
 8 16 -2 2.4 8.2
 -8 16 2 -1.2 7.4
 7 -16 -2 -8.1 6.4
 -7 -16 2 10.2 6
 -7 16 2 6.8 10.1
 -7 16 2 16.6 11.6
 6 -16 -2 27.3 15.9
 -6 16 2 15.8 11.7
 -6 16 2 -1.4 5
 6 16 -2 15.5 7.9
 5 -16 -2 11.1 11.5
 -5 16 2 -5.3 2.9
 5 16 -2 6.1 6.5
 -5 16 2 3.1 7.7
 4 -16 -2 57.19 19.8
 -4 16 2 50.49 13.9
 -4 16 2 39.2 12.8
 4 16 -2 60.39 13.2
 3 -16 -2 2.8 9.7
 -3 16 2 -3.2 5.2
 -3 16 2 8.5 6.3
 -3 16 2 20.8 9.3
 3 16 -2 7.6 6.9
 2 -16 -2 -3.6 6.2
 2 16 -2 1.4 6.3
 -2 16 2 12 6.4
 -2 16 2 -1.4 4.6
 1 -16 -2 124.99 24.2
 -1 16 2 137.49 21.2
 1 16 -2 123.39 16.2
 1 16 -2 104.59 19.4
 1 16 -2 85.29 13.4
 -1 16 2 122.19 17.4
 -1 16 2 144.19 18.7
 0 16 2 52.59 8.9
 0 16 -2 46.7 12.1
 0 16 -2 39.4 11.8
 0 16 2 38.3 10.5
 0 16 -2 67.09 13.4
 0 16 2 62.89 9.4
 -1 -16 -2 -2.2 4.8
 -1 16 -2 14 9
 1 16 2 -5.4 3.9
 -1 16 -2 -4 3.8
 -2 -16 -2 83.39 16.7
 2 16 2 71.09 14.1
 -2 16 -2 114.89 21.6
 -2 16 -2 79.79 16.6
 -2 16 -2 94.79 18.4
 -3 -16 -2 105.39 19.2
 -3 16 -2 130.39 21.7
 -3 16 -2 142.49 23.8
 -4 -16 -2 8.7 7.3
 -4 16 -2 17.6 10.2
 -4 16 -2 10.2 9.2
 -5 -16 -2 10.5 7.5
 -5 16 -2 3.5 8.1
 5 16 2 5.2 4.9
 -6 -16 -2 9.1 7.5
 -6 16 -2 8.3 11.1
 -6 16 -2 24.6 11.2
 6 16 2 33.2 7
 -7 -16 -2 -2.9 4.3
 7 16 2 -0.1 2.6
 -7 16 -2 -0.1 7.8
 -7 16 -2 0.4 6.1
 -8 16 -2 10.7 10.9
 -8 16 -2 -6.9 6
 -9 16 -2 21.2 15.1
 8 -17 -2 -1.5 9.7
 -8 17 2 -0.3 8.8
 -8 17 2 -4.7 6.7
 7 -17 -2 3.8 12.5
 -7 17 2 -3.3 7.1
 7 17 -2 6.9 6.8
 -7 17 2 23.3 14.1
 6 -17 -2 -4 8.4
 6 17 -2 5.4 5.9
 -6 17 2 -8.5 4.4
 -6 17 2 0 7
 5 -17 -2 -3.3 7.8
 5 17 -2 1.9 5.1
 -5 17 2 -8.4 3.9
 -5 17 2 8.9 7
 4 -17 -2 14.2 12.6
 4 17 -2 5.7 6.3
 -4 17 2 8.6 10.3
 -4 17 2 15.7 8.7
 3 -17 -2 17.3 13.5
 -3 17 2 -4.5 3.9
 -3 17 2 -1 6.1
 -3 17 2 -2 5.1
 3 17 -2 -1.6 4.4
 2 -17 -2 2.4 9.1
 2 17 -2 -4.9 4.8
 -2 17 2 -1.1 5.6
 -2 17 2 -2.3 4.8
 -2 17 2 0.6 3.4
 -1 17 2 7.1 7
 -1 17 2 2.2 5.2
 1 17 -2 6.4 4.5
 1 17 -2 -2.5 4.1
 -1 17 2 -3.1 3.8
 0 17 2 5.6 3.5
 0 17 -2 2.7 6.1
 0 17 -2 7.8 7
 0 17 2 4.7 3.5
 0 17 -2 5.3 6
 0 17 2 3.4 5.8
 -1 17 -2 17.2 10.5
 -1 17 -2 7.1 6.5
 1 17 2 7.7 7.2
 -1 17 -2 -2 5
 -2 17 -2 6 7.4
 -2 17 -2 6.6 6.2
 -2 17 -2 -0.8 5.6
 2 17 2 -4.7 4.1
 -3 -17 -2 2.4 10.7
 3 17 2 -0.3 8.5
 -3 17 -2 -4 4.4
 -3 17 -2 0.9 6.5
 -4 -17 -2 -1.3 3.4
 -4 17 -2 -3.5 4.5
 -4 17 -2 -5.4 5.9
 -5 -17 -2 1.4 5.3
 -5 17 -2 8.4 8.6
 5 17 2 7.9 5.2
 -5 17 -2 6.7 9.5
 -6 -17 -2 1.9 5.4
 6 17 2 1.8 3.5
 -6 17 -2 4.1 8.6
 -6 17 -2 -8.7 3.7
 -7 17 -2 -3.8 7.3
 -7 17 -2 8.5 10.9
 -8 17 -2 -0.8 9
 -8 17 -2 9.3 11.2
 7 -18 -2 -11.8 13.9
 -7 18 2 -1.7 7.9
 -7 18 2 -5.5 7.6
 6 -18 -2 38.8 19.8
 -6 18 2 47.5 15.7
 -6 18 2 27.6 14.6
 5 -18 -2 0.9 10.2
 -5 18 2 6.3 8.9
 5 18 -2 -3.9 3
 -5 18 2 3.3 7
 4 -18 -2 30.1 16.6
 -4 18 2 3.3 8
 -4 18 2 0.3 6.9
 4 18 -2 -1 5.7
 3 -18 -2 35.6 17.3
 -3 18 2 42.9 14.4
 -3 18 2 65.59 14.6
 -3 18 2 45.1 14.3
 3 18 -2 24.7 10.7
 -2 18 2 84.09 18
 -2 18 2 81.69 16.3
 2 18 -2 72.19 16.6
 -2 18 2 95.19 16.7
 1 18 -2 -0.5 3.3
 1 18 -2 2.7 6.8
 1 18 -2 3.4 3.6
 -1 18 2 -4.1 3.8
 -1 18 2 2.2 4.7
 -1 18 2 1.2 4.5
 0 18 2 19.2 10
 0 18 -2 16.7 7.9
 0 18 -2 20.1 8.7
 0 18 -2 29.7 10.8
 -1 18 -2 153.58 25.9
 -1 18 -2 121.49 22
 1 18 2 95.99 18.1
 -1 18 -2 113.39 19
 -2 18 -2 6 6.5
 -2 18 -2 6.2 7.5
 2 18 2 7.5 8
 -2 18 -2 21.7 11.4
 -3 18 -2 -8.9 4.5
 3 18 2 4.7 6.9
 -3 18 -2 11.5 9.3
 -4 18 -2 104.59 21.4
 -4 18 -2 57.79 18.4
 -5 18 -2 66.59 21.2
 5 18 2 44.3 10
 -5 18 -2 37.9 13.3
 -6 18 -2 -3.9 6.5
 -6 18 -2 0.1 7.6
 -7 18 -2 8.5 11.1
 -7 18 -2 31.2 14.2
 -6 19 2 -1.7 7.7
 -6 19 2 4.3 10
 5 -19 -2 2.6 10.8
 5 19 -2 -1.4 7.3
 -5 19 2 -3.9 6.3
 -5 19 2 7.8 9.9
 -4 19 2 -4.4 5.1
 4 19 -2 1.5 6.1
 -4 19 2 -0.8 5.7
 -3 19 2 -2 7.2
 -3 19 2 -15 6.3
 -3 19 2 5.2 8.5
 3 19 -2 0.5 6.6
 -2 19 2 -1 5.2
 -2 19 2 6.5 6.8
 2 19 -2 -4.1 3.8
 -2 19 2 4.4 8.4
 -1 19 2 6 5.3
 1 19 -2 4 7.3
 -1 19 2 8.3 6.3
 0 19 2 1.7 6.9
 0 19 -2 -7.6 3.2
 0 19 -2 2.7 5.3
 0 19 -2 0.7 4.6
 -1 19 -2 3.6 8
 -1 19 -2 7.1 8.3
 1 19 2 -0.3 5.4
 -1 19 -2 2 5.6
 -2 19 -2 13.3 9.7
 -2 19 -2 2.3 5.4
 2 19 2 -2.8 4.9
 -3 19 -2 1.4 8.3
 3 19 2 -2.2 5.5
 -3 19 -2 4 6.4
 -4 19 -2 5.2 10.8
 -4 19 -2 1.1 7.6
 -5 19 -2 17.3 13.2
 -5 19 -2 -1.8 8.8
 -6 19 -2 0.5 7.7
 -6 19 -2 -4.9 7.2
 -5 20 2 30.4 13.9
 -4 20 2 -2.7 5.7
 -4 20 2 -5.5 3.7
 -3 20 2 -0.1 7.8
 -3 20 2 7.8 7.5
 3 20 -2 -7.5 3.3
 -2 20 2 16.5 8.5
 -2 20 2 1.3 7.4
 2 20 -2 6.1 7.5
 -1 20 2 2.5 3.8
 -1 20 2 10.5 10
 1 20 -2 4.1 7.4
 0 20 2 9 8.4
 0 20 -2 6.2 8.5
 0 20 -2 -0.6 2.8
 1 20 2 -4.6 4.6
 -1 20 -2 -1.3 4.2
 -1 20 -2 0.3 6.3
 -2 20 -2 -2.8 4.6
 -2 20 -2 -1.7 7.3
 2 20 2 4.8 6.8
 -3 20 -2 0.1 6.9
 -3 20 -2 16.2 9.4
 -4 20 -2 0.4 7.5
 -5 20 -2 -3.7 4.4
 -5 20 -2 7.1 10
 -3 21 2 -2.9 4.4
 -3 21 2 4.9 10.5
 2 21 -2 -4.5 6.1
 -2 21 2 -5 3.7
 -1 21 2 -4.7 5.1
 0 21 2 6.5 9.1
 0 21 -2 0.5 7
 -1 21 -2 0.1 5.6
 1 21 2 -7.2 2.8
 -1 21 -2 -4 3.9
 -2 21 -2 0.6 7.3
 -2 21 -2 5.4 6.8
 -3 21 -2 2.3 6.5
 -3 21 -2 1.9 7.5
 13 0 -3 4.1 10.2
 13 0 -3 5.9 9.3
 12 0 -3 6.6 9.6
 12 0 -3 1.8 7.5
 -12 0 3 -3.8 3.9
 -11 0 3 0.1 6.4
 11 0 -3 6.3 9
 11 0 -3 -3.5 5.2
 10 0 -3 23.2 12.2
 10 0 -3 6.5 9
 -10 0 3 10.7 8.5
 9 0 -3 25 10.1
 9 0 -3 28.4 11.2
 -9 0 3 8 7.6
 -8 0 3 -1.8 3.3
 -8 0 3 14.1 8.1
 8 0 -3 8.8 6.7
 8 0 -3 4.9 6.3
 7 0 -3 -2.2 3.6
 -7 0 3 2.5 4.4
 7 0 -3 -2.2 4.5
 -7 0 3 0.3 4.7
 6 0 -3 4.6 5.1
 -6 0 3 -2.4 2.4
 -6 0 3 0 4.2
 6 0 -3 -3.8 2.9
 -5 0 3 -1.3 2.6
 5 0 -3 -3.4 2.3
 -5 0 3 1.4 3.8
 5 0 -3 7.2 5
 4 0 -3 0.9 3.1
 -4 0 3 -0.4 2.9
 -4 0 3 1.9 2.7
 4 0 -3 0 2.2
 3 0 -3 0.3 2.9
 3 0 -3 0.7 2.5
 -3 0 3 -1.5 2.4
 -3 0 3 -1.1 2
 2 0 -3 3.2 2.5
 -2 0 3 -0.5 1.7
 -2 0 3 0 2
 2 0 -3 0.9 2.2
 1 0 -3 0.7 1.5
 -1 0 3 0.5 1.2
 -1 0 3 1.4 1.5
 1 0 -3 -0.5 1.3
 0 0 3 0.6 1
 0 0 3 -0.8 0.6
 0 0 -3 -0.2 0.8
 -1 0 -3 1.6 1.4
 1 0 3 0.8 1.2
 -2 0 -3 -1.9 1.9
 -2 0 -3 -0.3 1.4
 2 0 3 -0.3 1.6
 3 0 3 -1 1.9
 -3 0 -3 -1.7 2.2
 -3 0 -3 0.2 2
 4 0 3 2 2.6
 -4 0 -3 2.2 2.6
 4 0 3 0.8 3
 -4 0 -3 2.9 3.2
 5 0 3 35.7 8.4
 5 0 3 55.19 9.6
 -5 0 -3 63.69 11.6
 6 0 3 5.7 4.6
 -6 0 -3 5.7 4.9
 6 0 3 10.1 5.3
 -6 0 -3 7.3 5.2
 7 0 3 -0.9 4
 7 0 3 4.7 5.8
 -7 0 -3 2.3 4.7
 -8 0 -3 -2.5 5.6
 -8 0 -3 1.4 5.7
 8 0 3 -2.7 4.7
 8 0 3 8.5 6.9
 9 0 3 4.2 7.1
 -9 0 -3 -1.7 5.5
 -9 0 -3 0.6 6.7
 -10 0 -3 0.3 6.1
 10 0 3 0 5.9
 -11 0 -3 -4.1 3.6
 11 0 3 -3.1 6.7
 12 0 3 -5.3 5.1
 -12 0 -3 12.4 6.3
 13 0 3 14.4 12.8
 14 -1 -3 3.5 8.5
 13 -1 -3 -7.8 5
 13 -1 -3 -3.5 7.5
 13 1 -3 -5.8 5.6
 13 1 -3 -0.2 7.4
 12 -1 -3 2.5 8
 -12 -1 3 -1.6 6.4
 12 -1 -3 -6.7 5.3
 12 1 -3 -3.4 6.3
 12 1 -3 -0.5 6.9
 -11 -1 3 8.6 8.7
 11 -1 -3 5.2 10
 11 -1 -3 -2.8 7
 11 1 -3 6.5 8.7
 -11 1 3 -5.3 4
 11 1 -3 15.9 10.1
 10 -1 -3 -5.6 7.9
 -10 -1 3 4.6 8.1
 10 -1 -3 3.8 8.7
 -10 1 3 1.2 7.2
 10 1 -3 14.4 12.2
 10 1 -3 -1.9 6.9
 -9 -1 3 -0.3 4.7
 9 -1 -3 1 6.5
 -9 -1 3 -2.5 5.7
 9 -1 -3 2.3 7.4
 -9 1 3 3.4 6.4
 9 1 -3 -4.6 5.7
 9 1 -3 -0.7 5.3
 8 -1 -3 21.2 11.4
 8 -1 -3 12.2 8.7
 -8 -1 3 29.5 10.2
 -8 -1 3 21.3 9
 -8 1 3 28.9 11
 8 1 -3 24.8 12.2
 -8 1 3 14 8.6
 8 1 -3 22.8 8.7
 7 -1 -3 7.2 6.9
 -7 -1 3 4.1 5.7
 -7 -1 3 15.5 7.5
 7 1 -3 5.9 6.1
 7 1 -3 4.6 6
 -7 1 3 0.3 5.4
 -7 1 3 6.1 6.9
 6 -1 -3 30.2 8.6
 -6 -1 3 26.2 9
 -6 -1 3 39.9 10.3
 6 -1 -3 25.9 9.1
 6 1 -3 23.1 8.4
 6 1 -3 21.9 7.8
 -6 1 3 38.7 10.2
 -6 1 3 29.3 8.6
 -5 -1 3 59.99 11
 5 -1 -3 41.5 9.7
 -5 -1 3 55.39 10.3
 5 -1 -3 66.19 13.1
 -5 1 3 51.89 10.4
 -5 1 3 46.6 10.2
 5 1 -3 39.9 9.4
 5 1 -3 32.4 8.5
 -4 -1 3 33.9 7.4
 -4 -1 3 63.29 10.6
 4 -1 -3 35.6 8
 4 -1 -3 31 7.4
 4 1 -3 47.8 8.9
 -4 1 3 58.09 10.4
 -4 1 3 24.9 6.5
 4 1 -3 39 7.8
 -3 -1 3 24.1 6.1
 3 -1 -3 26.3 6.1
 -3 -1 3 23 5.6
 3 -1 -3 22.9 6
 3 1 -3 28.8 6.3
 3 1 -3 38.8 7.4
 -3 1 3 26.7 6.8
 -3 1 3 27.2 6.4
 -2 -1 3 93.39 8.5
 2 -1 -3 107.29 9.6
 2 -1 -3 114.19 9.6
 -2 -1 3 102.89 8.6
 2 1 -3 96.89 8.7
 -2 1 3 98.99 9
 2 1 -3 94.79 8.5
 -2 1 3 114.99 9.5
 1 -1 -3 46 6
 -1 -1 3 22 3.8
 1 -1 -3 35.2 5.4
 -1 -1 3 36.8 4.9
 -1 1 3 43.8 5.7
 1 1 -3 33.2 4.8
 1 1 -3 34.9 4.7
 -1 1 3 33.2 4.7
 0 -1 3 15.6 3.3
 0 -1 -3 26.3 3
 0 -1 3 22.9 4.1
 0 -1 -3 19.3 3.2
 0 1 -3 16.9 3.7
 0 1 3 26.1 2.9
 0 1 3 20 2.8
 0 1 -3 18.4 3.6
 1 -1 3 119.29 8.4
 1 1 3 123.09 6.7
 -1 1 -3 123.69 8.2
 -1 1 -3 121.49 8.4
 -2 -1 -3 -0.3 1.2
 2 -1 3 0.9 2.3
 -2 1 -3 0 1.8
 2 1 3 0.2 1.5
 -2 1 -3 1.2 2.5
 3 -1 3 78.79 10.4
 3 -1 3 100.49 11.9
 -3 -1 -3 76.89 7.5
 -3 -1 -3 89.19 8.3
 -3 1 -3 96.59 11.9
 -3 1 -3 83.99 10.7
 3 1 3 78.69 7.5
 -4 -1 -3 62.39 9
 4 -1 3 49.8 9.7
 4 -1 3 56.79 9.6
 -4 -1 -3 52.09 8.6
 -4 1 -3 50.79 11
 -4 1 -3 79.09 11.8
 4 1 3 48.7 7.9
 -5 -1 -3 46.4 9.7
 -5 -1 -3 47.4 8.7
 5 -1 3 41.3 9
 5 -1 3 41.6 10.1
 -5 1 -3 64.29 12.6
 5 1 3 47.1 9.7
 -5 1 -3 39.6 8.8
 6 -1 3 93.39 14.4
 -6 -1 -3 47.3 11.1
 6 -1 3 66.29 12.2
 -6 -1 -3 47 10.1
 -6 1 -3 82.09 15.6
 6 1 3 43.8 9.5
 6 1 3 38.2 8.8
 7 -1 3 106.89 15.8
 -7 -1 -3 29.2 8.9
 7 -1 3 59.19 11.7
 -7 -1 -3 25.3 9.1
 -7 1 -3 63.09 12.7
 7 1 3 45.8 10.6
 -8 -1 -3 141.49 22.4
 8 -1 3 152.88 21.5
 8 -1 3 146.99 21.1
 -8 -1 -3 128.89 28.8
 8 1 3 160.48 22
 -8 1 -3 179.88 24.8
 -8 1 -3 160.68 24.6
 9 -1 3 34.9 11.4
 9 -1 3 39.2 12
 -9 -1 -3 44 13.7
 -9 -1 -3 60.29 14.2
 -9 1 -3 37.7 11.8
 9 1 3 39.4 12
 -10 -1 -3 31.7 10.1
 -10 1 -3 25.7 11.5
 10 1 3 21.6 10.5
 11 -1 3 23.9 12.2
 -11 -1 -3 10.8 8.6
 11 1 3 38.9 12.8
 -11 1 -3 58.89 17.1
 -12 -1 -3 19.1 11.2
 12 -1 3 21.5 12.2
 -12 1 -3 23.1 13.7
 12 1 3 48.3 14.9
 13 -1 3 6.1 10.2
 13 1 3 9.4 9.2
 13 -2 -3 90.69 22.9
 13 -2 -3 74.59 19
 13 2 -3 72.19 20.1
 13 2 -3 43.1 12.7
 12 -2 -3 95.99 23.6
 12 -2 -3 93.99 21.1
 12 2 -3 108.99 20.1
 12 2 -3 127.99 25.6
 11 -2 -3 190.68 29.8
 -11 -2 3 225.28 32.7
 11 -2 -3 192.78 31.2
 11 2 -3 174.58 24.9
 11 2 -3 259.67 35.4
 -11 2 3 157.38 29
 10 -2 -3 376.26 35.4
 -10 -2 3 303.07 30.6
 10 -2 -3 368.76 35.5
 -10 2 3 370.96 34.9
 10 2 -3 356.96 30.2
 10 2 -3 365.76 33.3
 9 -2 -3 433.16 36.6
 -9 -2 3 437.06 34.4
 9 -2 -3 322.37 33.3
 -9 -2 3 373.26 33.3
 9 2 -3 420.96 34.4
 -9 2 3 416.46 36
 9 2 -3 439.46 41
 8 -2 -3 305.27 29
 -8 -2 3 271.67 25
 8 2 -3 264.57 24.7
 -8 2 3 286.87 28.1
 -8 2 3 282.97 33.4
 8 2 -3 285.87 32.7
 7 -2 -3 460.85 36.4
 7 -2 -3 532.65 37.8
 -7 -2 3 535.35 34.9
 -7 -2 3 478.85 34.4
 -7 2 3 460.75 36.9
 -7 2 3 395.46 33.9
 7 2 -3 455.75 32.8
 7 2 -3 477.95 34.3
 6 -2 -3 328.67 27.9
 6 -2 -3 330.77 27.4
 -6 -2 3 327.97 25.8
 -6 -2 3 337.37 25.6
 -6 2 3 358.66 28.5
 6 2 -3 357.46 26.5
 -6 2 3 339.37 27.4
 6 2 -3 342.77 25.4
 -5 -2 3 87.99 13
 5 -2 -3 98.39 15.3
 5 -2 -3 96.19 15.8
 5 2 -3 116.49 14.9
 -5 2 3 108.19 16.1
 5 2 -3 115.09 15
 -5 2 3 147.59 19.8
 4 -2 -3 53.29 10.4
 -4 -2 3 46 8.1
 4 -2 -3 49.1 9.7
 -4 2 3 40.3 9.9
 4 2 -3 52.19 9.1
 -4 2 3 43.5 9.8
 4 2 -3 47.1 9
 -3 -2 3 148.09 11.6
 3 -2 -3 105.69 13.9
 -3 -2 3 144.79 11.9
 3 -2 -3 149.59 13.1
 3 2 -3 114.39 10.7
 -3 2 3 136.69 15.3
 3 2 -3 125.49 11.1
 -3 2 3 144.79 13
 2 -2 -3 311.57 20.2
 -2 -2 3 317.37 19.2
 -2 -2 3 336.37 19.1
 2 -2 -3 329.67 20.8
 2 2 -3 324.97 19.2
 -2 2 3 321.67 20.3
 -2 2 3 308.97 20
 2 2 -3 308.47 18.9
 1 -2 -3 76.39 6.8
 -1 -2 3 76.49 6.6
 -1 -2 3 83.99 6.9
 1 -2 -3 75.09 7
 -1 2 3 75.59 6.8
 -1 2 3 71.99 6.7
 1 2 -3 79.39 6.9
 1 2 -3 73.19 6.5
 0 -2 3 7.8 2.9
 0 -2 3 15.1 3.9
 0 -2 -3 12.3 2.3
 0 -2 -3 16.2 2.5
 0 2 3 15.4 2.1
 0 2 -3 16.1 3.9
 0 2 3 10.1 2.2
 0 2 -3 9.2 2.9
 1 -2 3 53.29 6.4
 1 -2 3 50.99 6.3
 -1 2 -3 55.09 6.5
 -1 2 -3 56.39 6.7
 -2 -2 -3 442.66 22.2
 2 -2 3 470.45 26.8
 2 -2 3 462.75 27.5
 -2 2 -3 475.55 26.9
 -2 2 -3 450.05 25.7
 -2 2 -3 456.05 27.4
 3 -2 3 -0.7 3
 -3 -2 -3 0.3 2.1
 3 -2 3 0.1 2.7
 -3 -2 -3 -0.4 1.3
 -3 2 -3 5.2 4.1
 -3 2 -3 1.9 2.8
 3 2 3 1.4 2
 -4 -2 -3 94.09 11.2
 4 -2 3 97.99 13.7
 4 -2 3 80.69 12.9
 -4 -2 -3 91.99 10.2
 -4 2 -3 79.69 13.3
 -4 2 -3 104.29 14.3
 4 2 3 67.49 9.1
 -5 -2 -3 2.9 4
 5 -2 3 -3.2 3.1
 -5 -2 -3 0.3 2.7
 5 -2 3 -2.2 2.9
 -5 2 -3 -0.1 3.7
 -5 2 -3 3.4 5
 5 2 3 -3.1 1.7
 6 -2 3 65.39 13
 -6 -2 -3 80.29 13.2
 6 -2 3 54.19 12.3
 -6 -2 -3 75.79 11.9
 6 2 3 76.19 11.8
 -6 2 -3 53.39 11.5
 -6 2 -3 80.19 15.6
 -7 -2 -3 50.49 10.3
 -7 -2 -3 63.19 12.8
 7 -2 3 45.6 12.5
 7 -2 3 18.9 9.8
 7 2 3 39.4 9.8
 -7 2 -3 45.3 11.4
 -7 2 -3 40.9 11.7
 -8 -2 -3 34.4 9.8
 8 -2 3 29.9 12.2
 8 -2 3 47.2 13
 -8 -2 -3 21.2 10.2
 -8 2 -3 59.99 13.7
 -8 2 -3 51.49 14.7
 8 2 3 54.59 11.8
 -9 -2 -3 6.6 8
 -9 -2 -3 0.8 4.2
 9 -2 3 -5.6 4.8
 9 -2 3 2.4 6.2
 9 2 3 3.2 5.3
 -9 2 -3 -2.8 5
 10 -2 3 10.9 9.6
 -10 -2 -3 19.6 10
 -10 2 -3 31.3 12.2
 10 2 3 32 11
 -11 -2 -3 6.6 6.7
 11 -2 3 3 7.6
 11 2 3 -2.7 5.8
 -11 2 -3 2.2 8.2
 -12 -2 -3 -5.5 4
 12 -2 3 -1 7.1
 12 2 3 3.8 7.8
 -12 2 -3 -3.8 5.8
 13 -2 3 7.8 11.6
 13 2 3 -1.6 6
 13 -3 -3 -7.2 5.4
 13 3 -3 11.2 11.1
 -12 -3 3 11.7 9
 12 -3 -3 1.2 8
 12 3 -3 23.1 12.5
 12 3 -3 6.4 6.9
 -11 -3 3 3.3 7.5
 11 -3 -3 1.9 8
 11 -3 -3 13.4 10.9
 11 3 -3 -0.2 7.6
 11 3 -3 4.3 6.3
 10 -3 -3 4.8 9
 10 -3 -3 2.8 8
 -10 -3 3 -4.4 3.7
 -10 3 3 -4.5 4.8
 10 3 -3 -4.5 4.7
 -9 -3 3 46.7 12.6
 9 -3 -3 27.2 11.2
 -9 -3 3 44.6 13.2
 9 -3 -3 7.9 10.2
 9 3 -3 10.4 7.6
 -9 3 3 11.4 9.5
 9 3 -3 17.4 9.4
 8 -3 -3 86.19 19.1
 -8 -3 3 54.69 12.8
 8 -3 -3 49.7 15.3
 -8 -3 3 95.49 19.8
 8 3 -3 50.39 12.3
 -8 3 3 88.49 18.6
 8 3 -3 72.69 14.8
 -8 3 3 86.29 17.8
 7 -3 -3 4 6.6
 7 -3 -3 -3 4.6
 -7 -3 3 7.8 6.1
 -7 -3 3 2.9 4.7
 7 3 -3 2.6 4.8
 7 3 -3 -2.3 3.8
 -7 3 3 1.3 5.7
 -7 3 3 -0.9 3.2
 -6 -3 3 320.47 24.9
 -6 -3 3 298.37 23.4
 6 -3 -3 260.57 25.3
 6 3 -3 338.47 25.5
 6 3 -3 350.26 24.1
 -6 3 3 290.67 25.7
 -6 3 3 352.56 28.5
 5 -3 -3 338.57 26.6
 5 -3 -3 303.37 26.2
 -5 -3 3 306.87 23.6
 -5 -3 3 332.17 23.3
 -5 3 3 330.47 26.3
 -5 3 3 307.97 26.1
 5 3 -3 339.57 24.1
 5 3 -3 339.27 23
 4 -3 -3 312.37 23.9
 -4 -3 3 320.17 29.2
 4 -3 -3 318.47 25
 -4 -3 3 308.77 21.3
 -4 3 3 369.26 25.7
 4 3 -3 322.07 22
 4 3 -3 309.87 21.2
 -4 3 3 358.26 25.1
 3 -3 -3 198.38 17
 3 -3 -3 185.38 16.1
 -3 -3 3 223.58 15.4
 -3 -3 3 179.08 13.9
 -3 3 3 188.88 16.6
 -3 3 3 196.58 18.7
 3 3 -3 203.38 14.4
 3 3 -3 232.98 15.4
 2 -3 -3 1012.7 51.99
 2 -3 -3 1009.3 51.39
 -2 -3 3 994 49.4
 -2 -3 3 950.8 49.1
 -2 3 3 945.61 50.99
 -2 3 3 1017.1 51.69
 1 -3 -3 93.99 8.4
 -1 -3 3 102.89 8.3
 1 -3 -3 89.99 8.5
 -1 -3 3 95.19 8.7
 -1 3 3 95.79 8.3
 -1 3 3 86.09 8.2
 1 3 -3 97.99 8.7
 1 3 -3 108.89 8.5
 0 -3 3 454.05 26.7
 0 -3 3 452.85 26.4
 0 -3 -3 488.75 24.7
 0 3 3 492.35 24.7
 0 3 3 510.05 23.3
 0 3 -3 443.76 26.3
 0 3 3 526.55 23.6
 0 3 -3 431.66 26.6
 1 -3 3 391.66 23
 1 -3 3 437.26 23.7
 1 3 3 393.96 18.9
 -1 3 -3 405.66 24.9
 -1 3 -3 406.96 23.1
 -1 3 -3 420.86 23.4
 1 3 3 400.76 19.1
 2 -3 3 45.3 8.7
 -2 3 -3 55.59 8.3
 -2 3 -3 41.9 7.7
 -2 3 -3 49.4 7.9
 -2 3 -3 49.99 9.3
 2 3 3 46.9 3.2
 3 -3 3 -0.1 3
 3 -3 3 -1.5 2.2
 -3 -3 -3 1.4 1.7
 -3 -3 -3 -0.5 1.2
 -3 3 -3 -0.4 3.4
 -3 3 -3 2 3.2
 -4 -3 -3 577.14 31.1
 4 -3 3 560.34 36.6
 -4 -3 -3 582.94 30.6
 4 -3 3 634.24 36.9
 4 3 3 525.45 30.3
 -4 3 -3 564.14 36.7
 5 -3 3 178.78 21.3
 -5 -3 -3 160.58 13.4
 -5 -3 -3 150.18 13.6
 5 -3 3 172.48 20.2
 -5 3 -3 185.68 21.6
 -5 3 -3 221.78 24.8
 5 3 3 157.18 13.3
 -6 -3 -3 99.09 13
 -6 -3 -3 99.79 14.4
 6 -3 3 85.79 16.1
 6 -3 3 91.39 15.4
 -6 3 -3 89.29 15.4
 -6 3 -3 108.79 18.5
 6 3 3 94.99 13.2
 7 -3 3 51.59 13.3
 -7 -3 -3 62.59 12.6
 7 -3 3 72.09 15.4
 -7 -3 -3 62.59 11.4
 -7 3 -3 85.39 16.5
 7 3 3 89.69 14.1
 -7 3 -3 70.99 17.9
 8 -3 3 237.08 30.7
 -8 -3 -3 192.78 18.9
 8 -3 3 181.48 25.6
 -8 -3 -3 195.28 25.3
 8 3 3 171.18 22.2
 -8 3 -3 229.18 31
 -8 3 -3 235.18 29.3
 9 -3 3 16.6 10.1
 -9 -3 -3 4.6 5.8
 -9 -3 -3 6.3 5.8
 9 -3 3 29.4 10.6
 -9 3 -3 19.3 11.2
 9 3 3 2.9 5.3
 10 -3 3 7.5 8.9
 -10 -3 -3 0.5 5
 10 -3 3 7.7 9.2
 10 3 3 -6.1 3.8
 -11 -3 -3 5.1 7.1
 11 -3 3 25.2 13.1
 11 3 3 49.99 13.3
 -11 3 -3 10.3 9.7
 -12 -3 -3 10.8 8.3
 12 -3 3 21.5 12.3
 12 3 3 -1.6 6.6
 13 -3 3 14.6 12
 13 3 3 -3.2 6.3
 13 -4 -3 5.3 9.8
 13 -4 -3 -7.4 5
 13 4 -3 -0.2 7.2
 -12 -4 3 6.2 7.3
 12 -4 -3 5.6 10.1
 12 -4 -3 12.3 10.8
 12 4 -3 5.8 10.3
 -11 -4 3 30.8 11.9
 11 -4 -3 16.9 12.2
 11 -4 -3 16.3 12.3
 11 4 -3 17.2 9.8
 11 4 -3 17.5 7.9
 10 -4 -3 8.8 9.7
 -10 -4 3 9.6 6.9
 10 -4 -3 3.3 9.1
 10 4 -3 8.8 6.4
 10 4 -3 6.6 7.3
 -9 -4 3 36 11.8
 9 -4 -3 18.9 12.1
 -9 -4 3 8.8 7.2
 9 -4 -3 14.8 10.6
 -9 4 3 12.4 8.8
 9 4 -3 19.3 9.2
 9 4 -3 23.5 7.9
 -8 -4 3 37.1 11.2
 8 -4 -3 47.1 14.9
 8 -4 -3 29.6 12.3
 -8 -4 3 27.2 10.1
 -8 4 3 37.8 13.7
 8 4 -3 33.6 11
 8 4 -3 40.8 10.1
 -7 -4 3 1.5 4.2
 -7 -4 3 -5.6 3.1
 7 -4 -3 -4.2 4.5
 7 -4 -3 9.2 9.2
 7 4 -3 6.4 5.3
 -7 4 3 4 6
 -7 4 3 12.3 8.6
 -6 -4 3 43.8 9.2
 -6 -4 3 44.4 11.3
 6 -4 -3 63.49 14.1
 6 -4 -3 46.3 12.8
 6 4 -3 52.19 11.2
 6 4 -3 51.89 10
 -6 4 3 31.9 10.2
 -6 4 3 39.6 11.3
 5 -4 -3 22.7 9.7
 -5 -4 3 31.5 8.1
 -5 -4 3 30.3 7.5
 5 -4 -3 35.2 9.8
 -5 4 3 39 10.6
 5 4 -3 38.7 8.1
 -5 4 3 44.8 11.3
 5 4 -3 37 8.6
 4 -4 -3 36.2 10
 4 -4 -3 49.5 11
 -4 -4 3 53.99 9
 4 4 -3 45.3 8.4
 -4 4 3 43 9.8
 4 4 -3 31.6 7.3
 -4 4 3 46.3 10.4
 -3 -4 3 410.56 24.8
 3 -4 -3 427.96 28.2
 -3 -4 3 433.26 25.5
 3 -4 -3 398.36 28.5
 -3 4 3 451.85 29
 3 4 -3 412.86 24.6
 -3 4 3 458.35 28.9
 3 4 -3 425.66 25.5
 2 -4 -3 280.47 20.7
 -2 4 3 340.27 21.9
 -2 4 3 325.47 21.6
 -1 -4 3 1.6 2.2
 1 -4 -3 1.8 2.8
 -1 -4 3 -0.4 2.4
 1 -4 -3 2.8 2.5
 1 4 -3 -0.1 1.9
 -1 4 3 0.4 2
 -1 4 3 -0.3 2.1
 1 4 -3 -1.5 2.1
 0 -4 3 1197.38 61.19
 0 4 3 1195.28 57.29
 0 4 -3 1320.27 62.49
 0 4 3 1216.98 58.69
 0 4 -3 1192.58 61.49
 1 4 3 212.78 12.1
 2 -4 3 31.2 8
 -2 -4 -3 30.5 2.4
 -2 4 -3 29.2 7.7
 2 4 3 31.5 2.6
 -2 4 -3 42.3 7.9
 -2 4 -3 33.2 6.9
 -2 4 -3 28.1 6.9
 3 -4 3 742.63 41.9
 -3 -4 -3 677.83 32.2
 -3 -4 -3 683.13 31.6
 3 -4 3 681.53 40
 3 4 3 654.33 32.4
 -3 4 -3 596.44 39.1
 -3 4 -3 631.04 40.3
 4 -4 3 972.9 56.89
 -4 -4 -3 1005 48.7
 -4 -4 -3 1000.6 48.2
 4 -4 3 962.8 55.79
 -4 4 -3 944.91 56.59
 -4 4 -3 975 55.89
 -5 -4 -3 154.38 12.3
 -5 -4 -3 158.58 13.3
 5 -4 3 148.89 19.9
 5 -4 3 152.18 21.6
 -5 4 -3 199.08 23.6
 -5 4 -3 213.68 26.2
 -6 -4 -3 191.78 17.3
 -6 -4 -3 220.08 17
 6 -4 3 223.68 26.7
 6 4 3 218.28 17.3
 -6 4 -3 224.68 27.2
 -6 4 -3 218.08 27.8
 7 -4 3 222.48 29.1
 7 -4 3 164.08 24.1
 -7 -4 -3 235.18 19.1
 -7 -4 -3 220.38 19.7
 -7 4 -3 260.77 32.2
 7 4 3 197.68 17.9
 -7 4 -3 243.98 29.6
 -8 -4 -3 127.19 19.4
 -8 -4 -3 115.99 17
 8 -4 3 122.79 22
 8 -4 3 95.69 19.5
 -8 4 -3 124.59 35.5
 8 4 3 132.29 17.5
 -8 4 -3 102.89 20.3
 9 -4 3 12.5 7.7
 -9 -4 -3 4.3 5.2
 9 -4 3 6.4 9.1
 9 4 3 0.5 4.6
 -9 4 -3 1.8 6.8
 -10 -4 -3 40.1 13.5
 -10 -4 -3 44.4 11.9
 10 -4 3 36.8 14.7
 10 -4 3 85.99 20.4
 -10 4 -3 77.59 19.8
 10 4 3 40.9 11.6
 11 -4 3 12.4 10.1
 11 4 3 5 6.3
 12 -4 3 8.4 10.8
 -12 -4 -3 -3.5 3.5
 12 4 3 0.6 6.2
 13 -4 3 1.5 9.5
 13 4 3 -2.6 5.8
 13 -5 -3 17.1 14.4
 13 -5 -3 8.8 11.4
 13 5 -3 -3.8 5.5
 12 -5 -3 7.2 11.5
 -12 -5 3 5 6.7
 12 5 -3 4.9 8.7
 11 -5 -3 -1.7 7.8
 -11 -5 3 3.8 6.5
 11 -5 -3 -5 6.8
 11 5 -3 6.1 8
 10 -5 -3 28 14.6
 10 -5 -3 26.2 14.8
 -10 -5 3 34.5 11.5
 10 5 -3 32.5 8.3
 10 5 -3 48.3 13.7
 9 -5 -3 13.4 10.6
 -9 -5 3 14 8.1
 9 -5 -3 21.6 12.8
 -9 -5 3 10.1 7.6
 -9 5 3 15 9.1
 9 5 -3 25.8 7.5
 9 5 -3 10.8 7.8
 -8 -5 3 -3.6 4.1
 8 -5 -3 -3.1 7.1
 -8 -5 3 2 4.8
 8 -5 -3 -2.9 5.5
 8 5 -3 -2.8 4.1
 -8 5 3 -3 5.6
 8 5 -3 -6.4 3.5
 -7 -5 3 6.1 4.7
 7 -5 -3 8 8.6
 -7 -5 3 15.8 7.4
 7 -5 -3 11.6 9.7
 7 5 -3 6.4 6
 -7 5 3 5.8 8
 7 5 -3 4.1 4.9
 -7 5 3 14.5 9.7
 -6 -5 3 -0.3 2.8
 6 -5 -3 -6.6 2.7
 6 -5 -3 4.7 7.2
 -6 -5 3 0 3.9
 -6 5 3 3.6 5.9
 -6 5 3 -2.7 3.5
 6 5 -3 1.9 3.4
 6 5 -3 3.2 4.2
 -5 -5 3 47.1 9
 5 -5 -3 46.7 11.7
 5 -5 -3 66.29 16.5
 -5 -5 3 48.7 9.2
 -5 5 3 63.89 13.7
 5 5 -3 55.99 10.2
 -5 5 3 60.49 13
 5 5 -3 58.49 9.4
 4 -5 -3 52.79 11.1
 -4 -5 3 33.6 7.6
 4 -5 -3 54.19 11.8
 -4 -5 3 38.7 7.5
 4 5 -3 41 8.3
 -4 5 3 53.69 11.4
 4 5 -3 43.9 7.7
 -4 5 3 42.3 10.1
 3 -5 -3 77.19 12.6
 -3 -5 3 56.69 8.9
 -3 -5 3 72.49 9.9
 3 -5 -3 47.7 10.5
 3 5 -3 64.89 9.3
 3 5 -3 70.29 9.2
 -3 5 3 69.79 12.4
 -3 5 3 61.59 11.1
 2 -5 -3 308.57 21.2
 2 -5 -3 282.47 21.3
 -2 -5 3 291.77 18.7
 -2 -5 3 289.67 19.7
 -2 5 3 290.37 20.8
 2 5 -3 270.57 19.1
 2 5 -3 284.37 18
 -2 5 3 291.47 20.8
 1 -5 -3 48.9 8.3
 -1 -5 3 58.69 8.8
 1 -5 -3 45.6 8.4
 -1 -5 3 62.39 9.2
 -1 5 3 55.09 8.8
 -1 5 3 40.2 7.3
 1 5 -3 68.29 9.6
 -1 5 3 53.49 7.3
 1 5 -3 77.89 9.3
 0 -5 -3 8.6 3.3
 0 -5 -3 23.2 4.3
 0 -5 -3 17.2 4.4
 0 -5 3 22.3 5.6
 0 -5 3 14.5 5.3
 0 5 3 20.1 3.9
 0 5 -3 20.4 5.9
 0 5 3 20 3.9
 0 5 -3 18.9 4.9
 0 5 -3 20 6
 0 5 3 12.7 3.7
 1 -5 3 191.98 14.4
 -1 -5 -3 162.88 10.6
 1 -5 3 192.98 14.7
 -1 5 -3 141.59 17.1
 -1 5 -3 197.88 14.4
 -1 5 -3 175.48 13.9
 1 5 3 166.38 10.8
 2 -5 3 134.19 17.1
 -2 -5 -3 131.29 8.2
 2 5 3 155.68 8.7
 -2 5 -3 178.68 14.9
 -2 5 -3 154.78 13.6
 -2 5 -3 121.39 16.1
 -2 5 -3 151.28 13
 3 -5 3 3.2 5
 -3 -5 -3 6.2 2.2
 3 -5 3 4.9 4.2
 -3 -5 -3 4 1.6
 -3 5 -3 1 3.4
 -3 5 -3 7.2 6
 -3 5 -3 6.3 4.3
 -3 5 -3 3.7 4
 3 5 3 7.3 2.2
 -4 -5 -3 47.2 6.4
 -4 -5 -3 49.4 6
 4 -5 3 64.99 14.1
 4 -5 3 40.8 9.6
 -4 5 -3 37.6 10.5
 -4 5 -3 40.7 10.6
 4 5 3 44.9 6.1
 5 -5 3 233.78 21.4
 -5 -5 -3 191.08 14.4
 5 -5 3 241.58 27.5
 -5 -5 -3 172.98 13.2
 -5 5 -3 220.18 25.9
 -5 5 -3 204.98 26.3
 6 -5 3 74.29 15.8
 -6 -5 -3 90.49 13.2
 6 -5 3 115.19 20.8
 -6 -5 -3 101.39 12.2
 6 5 3 109.49 12.9
 -6 5 -3 95.69 18.2
 -6 5 -3 102.39 18
 -7 -5 -3 8.9 5.3
 7 -5 3 5.3 7.9
 7 -5 3 2.5 6.6
 -7 -5 -3 2.9 5.2
 -7 5 -3 11.9 8.6
 7 5 3 4.6 5
 -7 5 -3 14.2 10.7
 -8 -5 -3 2.5 5.5
 8 -5 3 5.7 7.6
 8 -5 3 -7.4 5.2
 -8 -5 -3 6.6 4.4
 -8 5 -3 -1.2 5.2
 8 5 3 -3.6 3.4
 -9 -5 -3 43.2 10.5
 9 -5 3 44.4 14.1
 9 -5 3 39.3 13.1
 -9 -5 -3 18.9 9.6
 9 5 3 53.29 11.4
 -9 5 -3 38.2 13.6
 10 -5 3 80.19 19.8
 10 -5 3 71.19 19.3
 -10 -5 -3 127.99 22
 -10 -5 -3 86.59 16.4
 10 5 3 101.29 17.3
 -10 5 -3 69.69 21.1
 11 -5 3 7.8 10
 -11 -5 -3 11.6 7.5
 11 5 3 1.1 5.6
 -12 -5 -3 33.4 11.4
 12 -5 3 22.7 13
 12 5 3 22.7 10.9
 13 -5 3 14.6 12.8
 13 5 3 48.3 15
 13 -6 -3 15.3 13.6
 13 -6 -3 -3.4 9
 13 6 -3 5.7 8.2
 -12 -6 3 34.9 12.7
 12 -6 -3 25 15.1
 12 -6 -3 30.6 16.2
 12 6 -3 20.3 12.2
 11 -6 -3 86.49 22.9
 11 -6 -3 112.39 23.9
 -11 -6 3 123.49 21.3
 11 6 -3 93.99 20.4
 -10 -6 3 14.8 8.2
 10 -6 -3 14 11.8
 10 -6 -3 3.6 8.8
 10 6 -3 12 8.5
 -9 -6 3 -0.9 5.5
 9 -6 -3 10.4 11.9
 -9 -6 3 9.9 11.4
 9 -6 -3 7 8.1
 9 6 -3 13.1 7.5
 9 6 -3 17 5.2
 8 -6 -3 183.28 28
 -8 -6 3 194.08 25.6
 -8 -6 3 215.38 24.1
 8 -6 -3 136.19 25.8
 -8 6 3 189.08 30.1
 8 6 -3 153.78 21.6
 8 6 -3 157.98 13.9
 -7 -6 3 103.59 16.1
 7 -6 -3 56.39 16.5
 7 -6 -3 62.59 16
 -7 -6 3 66.89 12.6
 -7 6 3 84.29 17.3
 -7 6 3 128.79 23.3
 7 6 -3 91.69 11.7
 7 6 -3 54.09 12.6
 6 -6 -3 14.7 7.6
 -6 -6 3 3.7 4.4
 -6 -6 3 -0.1 3
 6 -6 -3 1.5 6.3
 -6 6 3 -0.5 4.6
 -6 6 3 10 6.2
 6 6 -3 -0.6 3
 6 6 -3 2.4 4.1
 -5 -6 3 349.17 24.8
 -5 -6 3 334.17 25.2
 5 -6 -3 417.56 32.8
 5 6 -3 398.86 26.3
 -5 6 3 390.36 30.7
 -5 6 3 426.66 31.9
 5 6 -3 381.06 23.1
 4 -6 -3 378.66 27.8
 -4 -6 3 336.27 23
 -4 -6 3 311.27 22.1
 4 -6 -3 368.56 28.6
 4 6 -3 318.17 20.6
 -4 6 3 319.17 26.7
 4 6 -3 354.46 23.3
 -4 6 3 338.17 27.1
 3 -6 -3 35.1 9
 -3 -6 3 31.2 7.1
 -3 -6 3 48.7 8.5
 3 -6 -3 17.7 7.9
 3 6 -3 28.5 5.9
 -3 6 3 28.1 8.1
 3 6 -3 25.9 6.6
 -3 6 3 32.7 9
 2 -6 -3 385.36 26.2
 -2 -6 3 361.96 23.4
 2 -6 -3 400.16 27.2
 -2 -6 3 389.76 24.7
 -2 6 3 391.66 26.2
 2 6 -3 375.46 24.5
 -2 6 3 364.56 25.4
 2 6 -3 357.36 23.6
 2 6 -3 376.76 22.5
 1 -6 -3 491.85 30.3
 1 -6 -3 500.25 29.9
 -1 -6 3 471.05 30
 1 6 -3 486.65 29.6
 1 6 -3 512.35 30.4
 -1 6 3 479.95 27.5
 -1 6 3 472.85 28.7
 -1 6 3 474.25 29.6
 1 6 -3 522.95 29.3
 0 -6 -3 297.07 19.2
 0 -6 3 324.77 21
 0 -6 -3 301.97 19.5
 0 -6 -3 273.47 17.8
 0 6 3 270.17 17.1
 0 6 -3 296.77 21.3
 0 6 -3 338.87 22.2
 0 6 3 318.07 18
 0 6 -3 287.27 20.2
 -1 -6 -3 9.6 3.3
 -1 -6 -3 14.5 3.7
 1 -6 3 21.7 6.1
 -1 6 -3 13.6 5.6
 -1 6 -3 16.9 6.1
 1 6 3 14.3 3.6
 -1 6 -3 8 4
 1 6 3 10.4 3.5
 -1 6 -3 16.7 5.2
 2 -6 3 736.83 44
 -2 -6 -3 691.53 33.9
 -2 -6 -3 662.13 38
 -2 6 -3 707.63 40.8
 2 6 3 721.63 35
 2 6 3 714.73 35
 -2 6 -3 656.73 39.8
 -2 6 -3 779.12 44
 -2 6 -3 696.73 42
 3 -6 3 3.2 5.3
 -3 -6 -3 -0.2 1.5
 -3 -6 -3 0.8 1.6
 -3 6 -3 -3.7 4
 -3 6 -3 1.8 4
 -3 6 -3 2.7 3.9
 3 6 3 -1.2 1.5
 -3 6 -3 2.3 4.3
 -4 -6 -3 36.6 5.6
 4 -6 3 21.6 8.4
 4 -6 3 35.3 11
 -4 -6 -3 41.6 5.9
 -4 6 -3 26.7 9.2
 -4 6 -3 38.4 9.4
 -4 6 -3 47 11.7
 4 6 3 35.4 5.2
 5 -6 3 95.99 17.2
 -5 -6 -3 83.49 9.2
 5 -6 3 75.19 16.4
 -5 -6 -3 75.09 9.9
 -5 6 -3 79.99 16.7
 5 6 3 75.29 8.9
 -5 6 -3 70.19 13.8
 -6 -6 -3 196.18 14.3
 6 -6 3 227.88 28.3
 6 -6 3 180.78 26.8
 -6 6 -3 204.78 26
 -6 6 -3 147.69 23.7
 -7 -6 -3 -2.4 3.7
 7 -6 3 6.4 8.9
 -7 -6 -3 1.4 3.5
 7 -6 3 -2.2 6.2
 -7 6 -3 17.8 7.5
 7 6 3 3.7 4
 -7 6 -3 2.9 7
 8 -6 3 99.99 19.1
 -8 -6 -3 113.09 15
 8 -6 3 104.79 22.3
 -8 -6 -3 113.99 17.1
 -8 6 -3 114.89 22.5
 8 6 3 103.09 14.8
 -9 -6 -3 139.19 21.1
 9 -6 3 122.39 24.3
 9 -6 3 127.49 24.1
 -9 -6 -3 159.98 19.5
 -9 6 -3 185.08 30.1
 9 6 3 146.59 19.7
 10 -6 3 -3.7 5.6
 10 -6 3 21 13.7
 -10 -6 -3 22.4 9
 -10 -6 -3 12.2 7
 10 6 3 23.4 8.7
 -11 -6 -3 7.5 6.2
 11 -6 3 27 14.1
 11 6 3 4.7 6.3
 12 -6 3 45.1 19.8
 -12 -6 -3 19.1 9.8
 12 6 3 63.89 14.5
 13 -6 3 5 11.2
 13 -7 -3 15.4 14.8
 13 -7 -3 -5 9
 13 7 -3 16.7 10.3
 -12 -7 3 6.5 7.2
 12 -7 -3 5.1 10.8
 12 -7 -3 5.7 10.4
 12 7 -3 -1.3 5.5
 11 -7 -3 9.2 12.5
 -11 -7 3 4.2 5.9
 11 -7 -3 3.6 9.1
 11 7 -3 4.7 6.7
 10 -7 -3 116.59 25
 10 -7 -3 144.39 29.4
 10 7 -3 151.88 23.1
 -9 -7 3 -5.1 3.7
 9 -7 -3 -3.4 8.6
 -9 -7 3 11.8 7
 9 -7 -3 8.7 9.2
 9 7 -3 -1.1 4.7
 -8 -7 3 6.3 7.7
 8 -7 -3 11.9 9.6
 -8 -7 3 19 7.5
 8 -7 -3 30.5 13.7
 8 7 -3 19.4 8.2
 -7 -7 3 220.58 20.3
 7 -7 -3 213.68 31.1
 -7 -7 3 206.78 19.2
 7 -7 -3 182.38 26.5
 -7 7 3 214.18 29.5
 7 7 -3 222.58 14
 7 7 -3 206.38 20.3
 -6 -7 3 188.88 17.4
 6 -7 -3 232.68 31.5
 -6 -7 3 186.98 17
 6 -7 -3 217.38 27.8
 6 7 -3 196.88 17.7
 -6 7 3 176.48 26.1
 6 7 -3 175.68 12.9
 -6 7 3 178.98 25.4
 -5 -7 3 4.9 4.2
 5 -7 -3 4.4 5.6
 5 -7 -3 -2.6 6.2
 -5 -7 3 13.3 5.5
 5 7 -3 2.1 3.9
 -5 7 3 0.5 4.7
 5 7 -3 7.1 3.5
 -5 7 3 8.9 7.2
 -4 -7 3 1019.2 54.69
 4 -7 -3 1041.5 67.79
 -4 -7 3 1044.1 55.29
 -4 7 3 998.7 60.59
 4 7 -3 952.7 54.29
 4 7 -3 1018.8 51.29
 -4 7 3 1121.19 61.99
 -3 -7 3 936.51 49.7
 3 -7 -3 969.5 56.09
 -3 -7 3 865.81 50.39
 3 -7 -3 949.9 54.69
 3 7 -3 939.91 47.6
 3 7 -3 972.4 50.79
 3 7 -3 941.61 48.6
 -3 7 3 888.61 53.99
 -3 7 3 887.31 53.79
 2 -7 -3 351.56 25.4
 2 -7 -3 361.26 24.9
 -2 -7 3 309.07 22.1
 -2 -7 3 310.97 22
 2 7 -3 258.37 21.1
 2 7 -3 319.97 20.2
 2 7 -3 301.47 20.9
 -2 7 3 316.17 23.4
 -2 7 3 328.97 24.2
 -2 7 3 311.57 21.4
 -1 -7 3 689.03 39.3
 1 -7 -3 685.43 39.9
 1 -7 -3 663.83 40.3
 -1 -7 3 719.33 41
 -1 7 3 683.53 38.8
 -1 7 3 726.73 40.3
 -1 7 3 680.03 37.4
 1 7 -3 720.53 40.7
 1 7 -3 678.53 39.4
 1 7 -3 673.33 38.8
 0 -7 -3 2002.9 98.59
 0 -7 3 2049.79 100.89
 0 -7 3 2009.6 99.69
 0 7 -3 2120.89 100.99
 0 7 -3 1996.6 99.49
 0 7 3 1986.1 95.39
 0 7 3 2017.1 98.09
 -1 -7 -3 6.6 3.3
 -1 -7 -3 2.3 3.1
 1 7 3 5 3
 -1 7 -3 6.5 5.2
 -1 7 -3 8.8 4.9
 1 7 3 8.7 3.3
 -2 -7 -3 334.97 19.5
 -2 -7 -3 331.57 18.8
 2 7 3 307.37 20.2
 -3 -7 -3 514.95 27
 3 -7 3 639.44 40.5
 -3 -7 -3 488.95 27
 -3 7 -3 575.04 35.9
 -3 7 -3 534.55 34.4
 -3 7 -3 536.45 36.3
 3 7 3 506.85 27.1
 -3 7 -3 632.84 39.4
 -4 -7 -3 266.97 16.1
 -4 -7 -3 239.28 15.4
 4 -7 3 259.57 24.4
 4 -7 3 296.87 27
 4 7 3 260.77 15.6
 -4 7 -3 276.27 25.7
 -4 7 -3 268.37 24.2
 -4 7 -3 244.48 29.7
 -4 7 -3 288.77 23.7
 5 -7 3 47 13.5
 5 -7 3 51.69 13.6
 -5 -7 -3 36.4 6.1
 -5 -7 -3 37.8 6.5
 -5 7 -3 25.8 8.7
 -5 7 -3 47.8 13.2
 5 7 3 35.2 6
 -5 7 -3 51.79 13
 6 -7 3 394.46 34.5
 6 -7 3 334.17 30.9
 -6 -7 -3 357.06 22.1
 -6 7 -3 390.06 33.9
 6 7 3 351.96 22.4
 -6 7 -3 357.36 31.5
 -7 -7 -3 123.59 11.5
 -7 -7 -3 143.09 17.6
 7 -7 3 134.19 23.1
 7 -7 3 114.19 22.4
 -7 7 -3 99.59 19.6
 8 -7 3 4.1 7.5
 8 -7 3 13.8 11.5
 -8 -7 -3 11.2 5.3
 -8 -7 -3 13 6.4
 -8 7 -3 24.8 10.9
 8 7 3 11.6 6.4
 9 -7 3 -2.1 7.9
 9 -7 3 8.2 9.9
 -9 -7 -3 2.8 5.7
 -9 -7 -3 10.2 6.3
 9 7 3 12.2 7
 -10 -7 -3 36.2 9.5
 10 -7 3 52.09 17.6
 10 -7 3 26.7 13.7
 -10 -7 -3 34.5 11.8
 11 -7 3 1.6 8.3
 -11 -7 -3 3.6 5.5
 11 7 3 1.3 5.6
 -12 -7 -3 -2.9 3.9
 12 -7 3 -0.6 10.1
 12 7 3 -0.1 5.1
 13 -7 3 -1.9 8.7
 -13 7 -3 -3.8 6
 13 -8 -3 -3.5 7.6
 12 -8 -3 9.5 11.7
 12 -8 -3 7.1 12.2
 12 8 -3 4.1 7
 11 -8 -3 13.3 12.9
 11 -8 -3 -0.4 8.2
 11 8 -3 2.3 5.7
 10 -8 -3 21 13.2
 10 -8 -3 29.5 16.1
 -10 -8 3 7.8 7.3
 10 8 -3 22.6 9.9
 -9 -8 3 54.89 14.7
 9 -8 -3 116.19 25.1
 9 -8 -3 43.8 14.1
 -9 -8 3 61.69 12.7
 -8 -8 3 3.1 5.1
 8 -8 -3 21.2 12.6
 8 -8 -3 23.8 12.8
 8 8 -3 7.4 6.2
 7 -8 -3 17.2 8.8
 -7 -8 3 3.7 4.9
 -7 -8 3 20.9 8.3
 7 -8 -3 3.3 8.2
 7 8 -3 10.6 6.4
 6 -8 -3 36.3 14.3
 -6 -8 3 68.99 12.4
 6 -8 -3 51.59 14.5
 -6 -8 3 72.19 12.1
 -6 8 3 64.19 15.5
 -6 8 3 45.3 14
 5 -8 -3 39 12.9
 -5 -8 3 65.99 11
 5 -8 -3 36.5 11.6
 -5 -8 3 56.29 11.2
 5 8 -3 43.5 9.3
 -5 8 3 46.7 13.1
 5 8 -3 54.99 6.5
 5 8 -3 51.59 6.3
 -5 8 3 47.6 14.1
 -4 -8 3 348.77 24
 4 -8 -3 343.17 30.1
 4 -8 -3 345.47 29.1
 -4 -8 3 364.66 25.4
 4 8 -3 326.87 20.3
 -4 8 3 323.57 28.1
 4 8 -3 389.56 21.5
 4 8 -3 357.26 24.5
 -4 8 3 362.76 29.2
 3 -8 -3 10.2 7.5
 -3 -8 3 18 5.8
 -3 -8 3 14.7 5.8
 -3 8 3 24.7 7.3
 3 8 -3 18.1 5.4
 3 8 -3 19.5 6.2
 -3 8 3 20.4 8.3
 3 8 -3 19 4.9
 -3 8 3 27.9 9
 -2 -8 3 715.13 40
 -2 -8 3 666.93 40.1
 2 -8 -3 669.43 43
 2 -8 -3 727.23 42.9
 -2 8 3 645.54 41.7
 -2 8 3 710.53 41.5
 2 8 -3 660.13 38.1
 -2 8 3 635.74 38.6
 2 8 -3 685.63 37.2
 2 8 -3 645.64 39.7
 1 -8 -3 1010.2 54.79
 -1 -8 3 957.3 54.79
 -1 -8 3 1010.1 53.89
 1 -8 -3 1042.1 56.09
 -1 8 3 939.01 53.89
 1 8 -3 913.51 52.49
 -1 8 3 1012.3 51.79
 -1 8 3 932.11 52.59
 1 8 -3 1019.4 54.89
 1 8 -3 1030.2 54.09
 0 -8 -3 505.55 31.5
 0 -8 3 483.35 31.6
 0 -8 3 480.95 32.2
 0 8 3 505.55 28
 0 8 -3 515.25 32.9
 0 8 3 451.65 28.6
 0 8 -3 525.25 32.8
 0 8 3 472.35 28.2
 0 8 -3 517.25 31.9
 0 8 3 539.65 31.1
 -1 -8 -3 159.78 13.7
 1 -8 3 139.59 17.4
 -1 -8 -3 144.99 12.5
 1 8 3 143.59 12.3
 -1 8 -3 168.98 19.1
 -1 8 -3 160.48 19.9
 -1 8 -3 175.18 15.6
 1 8 3 143.29 12
 -1 8 -3 174.78 16.6
 2 -8 3 1053.19 64.09
 -2 -8 -3 1042.1 55.39
 -2 -8 -3 1153.58 56.19
 -2 8 -3 1134.19 60.99
 -2 8 -3 1127.99 63.69
 2 8 3 1096.59 54.89
 -2 8 -3 1125.99 60.59
 -2 8 -3 1061.99 62.59
 -3 -8 -3 133.09 9.6
 -3 -8 -3 130.99 10
 -3 8 -3 123.89 18.1
 3 8 3 145.99 10.1
 -3 8 -3 135.59 19.9
 -3 8 -3 163.88 20.9
 -3 8 -3 111.29 16.1
 -4 -8 -3 47.5 7.5
 4 -8 3 44.7 13.6
 -4 -8 -3 44.6 6.5
 4 8 3 49.5 6.4
 -4 8 -3 39.9 10.1
 -4 8 -3 36 10.4
 -4 8 -3 39.2 10.3
 -4 8 -3 38.7 11.9
 -5 -8 -3 200.08 14.9
 5 -8 3 180.98 25.4
 5 -8 3 152.48 26
 -5 8 -3 238.98 22.6
 5 8 3 205.88 14
 -5 8 -3 245.28 31.1
 -5 8 -3 253.37 30.7
 -5 8 -3 233.08 22.3
 6 -8 3 277.57 34.6
 6 -8 3 185.98 28.6
 -6 -8 -3 242.78 18.9
 -6 -8 -3 237.08 16.7
 -6 8 -3 265.97 34.7
 -6 8 -3 244.58 32.2
 6 8 3 225.98 16
 -6 8 -3 199.98 26.1
 -7 -8 -3 1.5 3.4
 -7 -8 -3 6.8 4.7
 7 -8 3 0 6.2
 7 -8 3 -11.7 4.9
 7 8 3 7.6 4.2
 -7 8 -3 4.9 8.4
 8 -8 3 115.19 23.2
 -8 -8 -3 90.59 15.1
 8 -8 3 139.79 26.9
 -8 -8 -3 125.79 14.7
 9 -8 3 118.79 24.4
 -9 -8 -3 115.29 18.7
 9 -8 3 85.99 21.2
 -9 -8 -3 129.79 15.7
 10 -8 3 8.8 11.7
 -10 -8 -3 32.5 9
 -10 -8 -3 11.4 8
 10 -8 3 22.1 14.2
 10 8 3 20.6 12.6
 -11 -8 -3 4.1 5.4
 11 -8 3 7.2 9.7
 11 8 3 1.1 4.2
 12 -8 3 25.5 15.4
 12 8 3 51.29 13.3
 -12 8 -3 58.19 17.4
 12 -9 -3 -6.4 9.1
 12 -9 -3 -1.3 9.4
 12 9 -3 -1.2 6.2
 11 -9 -3 -5.5 7.9
 -11 -9 3 -3 4
 11 -9 -3 -0.6 8.1
 11 9 -3 5.1 6.6
 -10 -9 3 11.2 8.3
 10 -9 -3 17.4 14.1
 10 -9 -3 21.7 14.5
 10 9 -3 32.2 11.5
 -9 -9 3 28.2 9.3
 9 -9 -3 56.49 18.6
 9 -9 -3 27 14.8
 -9 -9 3 44.2 13.1
 9 9 -3 68.59 13.9
 8 -9 -3 54.79 16.9
 -8 -9 3 43.9 10.3
 -8 -9 3 48.9 12.6
 8 -9 -3 31.9 12.7
 8 9 -3 28.5 9.3
 -7 -9 3 36.6 10.4
 -7 -9 3 69.19 12.8
 7 -9 -3 57.59 15.9
 7 -9 -3 69.39 17.7
 7 9 -3 68.99 12.8
 -6 -9 3 120.09 16.2
 -6 -9 3 99.19 15.4
 6 -9 -3 57.59 16.9
 6 -9 -3 101.49 19.9
 6 9 -3 67.89 12.5
 -6 9 3 132.29 23.6
 -6 9 3 77.89 22
 -5 -9 3 506.25 34
 5 -9 -3 496.95 41.6
 5 -9 -3 496.45 40.3
 -5 -9 3 606.54 36.3
 -5 9 3 564.94 41.9
 -5 9 3 531.25 40.8
 5 9 -3 553.74 34.7
 4 -9 -3 -4.5 4.8
 -4 -9 3 5.1 4.5
 -4 -9 3 1.1 3
 4 -9 -3 1.1 4.8
 4 9 -3 1.3 2.6
 -4 9 3 -1.1 3.3
 -4 9 3 -0.6 4.6
 4 9 -3 -2.9 2.7
 4 9 -3 -0.9 2
 -4 9 3 -2.8 3.6
 3 -9 -3 16.4 7.4
 -3 -9 3 23.5 6.9
 3 -9 -3 22.1 10.8
 -3 -9 3 16.1 5.9
 3 9 -3 45.4 7.6
 3 9 -3 34 6.3
 -3 9 3 30.8 8.2
 -3 9 3 35.1 9
 -3 9 3 15.2 7.5
 3 9 -3 10 5.5
 2 -9 -3 62.29 14.1
 2 -9 -3 65.59 14.1
 -2 -9 3 50.09 10.2
 -2 -9 3 85.29 14.2
 -2 9 3 74.89 11.4
 -2 9 3 51.39 10.8
 -2 9 3 71.29 12.8
 2 9 -3 81.29 11.6
 2 9 -3 96.49 11.8
 2 9 -3 78.99 12.8
 -1 -9 3 27 7.1
 1 -9 -3 20.1 7.8
 -1 -9 3 26.9 7.7
 1 9 -3 34.8 7.8
 -1 9 3 18.1 6.4
 -1 9 3 25.5 7.9
 -1 9 3 37.4 8.4
 -1 9 3 36.4 7.7
 1 9 -3 29.5 8.5
 0 -9 -3 568.34 35.2
 0 -9 3 599.54 37.7
 0 -9 3 601.44 38.6
 0 -9 -3 637.34 38.3
 0 9 -3 570.84 37.2
 0 9 3 607.84 33.5
 0 9 3 595.24 34
 0 9 3 620.94 36.9
 0 9 -3 631.14 38.9
 0 9 -3 690.43 39.3
 0 9 3 594.34 35.1
 0 9 -3 656.63 40.2
 -1 -9 -3 114.29 15
 1 -9 3 113.79 16.4
 -1 9 -3 129.69 16.8
 -1 9 -3 100.09 14.5
 1 9 3 110.89 13.6
 -1 9 -3 118.09 17.3
 -1 9 -3 150.18 19.6
 -2 -9 -3 41.9 7.5
 -2 -9 -3 41.1 8.3
 2 -9 3 26.6 10.1
 2 9 3 28.5 10.5
 -2 9 -3 36.4 10
 -2 9 -3 37.6 9.8
 -2 9 -3 31.3 10.2
 2 9 3 38.4 7
 -2 9 -3 43.7 10.8
 3 -9 3 109.09 19.8
 -3 -9 -3 121.79 10.6
 -3 9 -3 112.09 16.8
 3 9 3 119.19 10.2
 -3 9 -3 123.89 18.5
 -3 9 -3 141.09 21
 3 9 3 134.69 10.3
 -3 9 -3 151.48 20
 -4 -9 -3 3.6 3.7
 4 -9 3 3.7 6.7
 4 9 3 -1.1 1.6
 -4 9 -3 0.9 3.8
 -4 9 -3 2.4 5.9
 -4 9 -3 0 4.7
 -5 -9 -3 97.09 9.4
 -5 -9 -3 94.19 8.3
 5 -9 3 81.49 19.3
 -5 9 -3 75.79 16.1
 -5 9 -3 84.89 17.2
 -5 9 -3 101.39 19.2
 5 9 3 98.89 8.8
 -5 9 -3 101.79 18.2
 -6 -9 -3 53.39 9
 6 -9 3 77.29 17.6
 -6 -9 -3 44 7.3
 6 -9 3 48.3 15.6
 6 9 3 69.99 8.8
 -6 9 -3 48.9 14.4
 -6 9 -3 59.29 13.6
 -6 9 -3 29.7 11.1
 7 -9 3 6.3 8.1
 7 -9 3 9.5 9.6
 -7 -9 -3 2.7 4.4
 -7 9 -3 -1.9 5.1
 -7 9 -3 -0.9 4.9
 7 9 3 -0.1 2.6
 -8 -9 -3 40.4 10
 8 -9 3 60.39 17
 8 -9 3 21.3 13.7
 -8 9 -3 40.9 13.7
 8 9 3 51.69 9.2
 -9 -9 -3 -2.3 3.6
 9 -9 3 -3.8 8.1
 -9 -9 -3 -0.9 4.2
 9 -9 3 0.7 7.8
 9 9 3 2.8 4
 -10 -9 -3 17.8 9.6
 -10 -9 -3 5.9 5
 10 -9 3 19.4 14.9
 10 9 3 6.5 5.4
 -10 9 -3 18.4 11.9
 11 -9 3 12.8 13.3
 -11 -9 -3 11.6 6.3
 11 9 3 13.3 8.7
 -11 9 -3 16.7 13.7
 12 -9 3 3.4 10.2
 -12 9 -3 -1.8 10.8
 12 -10 -3 2.8 9.4
 12 -10 -3 2.8 9.8
 11 -10 -3 7.3 10.5
 -11 -10 3 -0.9 5
 11 -10 -3 5.8 12.5
 11 10 -3 18.1 9.7
 10 -10 -3 -3 8
 10 -10 -3 27.9 15.5
 -10 -10 3 12.3 7.8
 10 10 -3 4.8 6.7
 -9 -10 3 40.8 11.1
 9 -10 -3 15.6 13.1
 9 -10 -3 30.7 13.2
 9 10 -3 28.1 9.3
 -8 -10 3 0.1 4.5
 8 -10 -3 1.8 7.6
 8 -10 -3 0.3 10.2
 -8 -10 3 -4.7 4.1
 8 10 -3 8.7 6.8
 -7 -10 3 35.3 10.2
 -7 -10 3 66.69 13.7
 7 -10 -3 20.3 12.4
 7 -10 -3 57.29 15.7
 7 10 -3 59.59 11.5
 6 -10 -3 127.49 25.4
 -6 -10 3 149.39 19.3
 6 -10 -3 103.99 20.2
 -6 -10 3 155.98 20.1
 6 10 -3 138.99 19
 -5 -10 3 4.3 5.4
 -5 -10 3 -2.1 3.8
 5 -10 -3 3.8 7
 5 -10 -3 0.3 7.1
 -5 10 3 -7.9 2.4
 -5 10 3 -6.7 4.6
 5 10 -3 -3.5 4
 -5 10 3 5.4 8
 4 -10 -3 7.7 7.5
 -4 -10 3 5.9 4.5
 -4 -10 3 1.7 3.9
 4 -10 -3 -5.5 4.7
 -4 10 3 5.9 6.4
 -4 10 3 1 3.9
 -4 10 3 4.9 6.9
 4 10 -3 0.4 3.9
 -3 -10 3 194.28 22.6
 3 -10 -3 191.28 23.8
 -3 -10 3 194.88 17.7
 3 -10 -3 194.08 26.8
 3 10 -3 180.28 17.8
 -3 10 3 199.78 24.9
 3 10 -3 188.48 14.2
 -3 10 3 200.48 24.2
 3 10 -3 190.28 13.8
 -3 10 3 163.18 22.6
 2 -10 -3 21.8 8.8
 2 -10 -3 44.9 11.8
 -2 -10 3 49.4 10.5
 -2 -10 3 34.3 8.2
 2 10 -3 35.6 7.6
 -2 10 3 35.5 10
 -2 10 3 40.2 9.1
 -2 10 3 59.39 12.3
 2 10 -3 53.19 11.1
 2 10 -3 40.3 8.6
 -2 10 3 37.6 9.2
 -1 -10 3 17.7 6.2
 1 -10 -3 4.6 6
 -1 -10 3 29.2 8.7
 1 10 -3 24.4 7.7
 -1 10 3 24 7.6
 -1 10 3 28.4 7
 -1 10 3 29.5 8
 1 10 -3 20.1 6.7
 1 10 -3 37.2 8.6
 0 -10 -3 310.17 26.2
 0 -10 -3 332.87 24.1
 0 -10 3 348.87 27.2
 0 10 -3 335.67 26.3
 0 10 3 339.67 22.1
 0 10 -3 419.86 27.8
 0 10 3 373.46 23.2
 0 10 -3 348.07 26.7
 0 10 -3 374.16 28.3
 0 10 3 355.66 24.3
 0 10 3 379.96 26.1
 -1 -10 -3 482.55 29.8
 -1 -10 -3 411.16 30.3
 1 -10 3 494.85 33.8
 -1 10 -3 470.25 33.9
 1 10 3 462.95 28.8
 -1 10 -3 462.05 34.2
 -1 10 -3 487.45 33.3
 -1 10 -3 485.35 32.8
 2 -10 3 10.8 7.7
 -2 -10 -3 11.2 5.8
 -2 -10 -3 19.8 7
 -2 10 -3 10.7 6.7
 2 10 3 18.1 5.6
 2 10 3 16.2 5.3
 -2 10 -3 19.3 7.7
 -2 10 -3 5.2 8.8
 -2 10 -3 23.7 7.8
 3 -10 3 222.48 29.5
 -3 -10 -3 266.67 19.1
 -3 10 -3 262.27 23.2
 3 10 3 245.98 17.5
 -3 10 -3 259.87 25
 -3 10 -3 274.07 31.9
 -3 10 -3 279.37 24.4
 -4 -10 -3 461.95 26.5
 4 -10 3 417.06 37.3
 -4 10 -3 458.55 36.9
 -4 10 -3 392.76 33.2
 -4 10 -3 434.76 33.3
 -4 10 -3 400.86 34.6
 4 10 3 417.96 24.4
 5 -10 3 98.09 21.5
 -5 -10 -3 80.89 7.8
 -5 10 -3 85.79 17.3
 -5 10 -3 83.59 17.8
 -5 10 -3 76.09 18.4
 5 10 3 81.59 9.4
 -5 10 -3 121.69 20.7
 6 -10 3 98.39 23.4
 -6 -10 -3 108.39 13.4
 -6 -10 -3 66.19 8.4
 6 10 3 75.99 9.4
 -6 10 -3 83.79 17.1
 -6 10 -3 100.99 19
 -7 -10 -3 181.68 16.1
 -7 -10 -3 151.08 12.5
 7 -10 3 196.88 32
 -7 10 -3 187.38 28.2
 7 10 3 162.48 13.1
 -7 10 -3 171.98 27.4
 8 -10 3 54.89 17.8
 -8 -10 -3 57.69 9.3
 -8 -10 -3 42.5 10.2
 8 -10 3 48.3 16
 -8 10 -3 79.69 19.5
 8 10 3 58.59 9.2
 -9 -10 -3 11.9 5.2
 9 -10 3 10.2 11.1
 9 -10 3 22.3 14.4
 -9 -10 -3 4.3 6
 -9 10 -3 0 6.4
 -9 10 -3 17.1 11
 9 10 3 8.6 5
 -10 -10 -3 52.99 10.6
 10 -10 3 26 15.4
 -10 -10 -3 29.5 11.4
 10 -10 3 67.69 21.2
 10 10 3 56.19 10.3
 -10 10 -3 73.99 20.2
 -10 10 -3 57.89 17.2
 -11 -10 -3 14.4 7
 11 10 3 8.2 5.9
 -11 10 -3 18.5 14.3
 -11 10 -3 5.9 10.1
 -12 10 -3 23.7 11.9
 -12 10 -3 4.3 9.3
 12 -11 -3 -2.9 9.6
 12 -11 -3 3.4 9.8
 11 -11 -3 27 15.5
 11 -11 -3 4.7 11.4
 11 11 -3 -2.2 5.2
 10 -11 -3 6.7 9.6
 10 -11 -3 -3.1 7.7
 -10 -11 3 12.8 8.2
 10 11 -3 7.5 6.6
 -9 -11 3 26 9.6
 9 -11 -3 -3.5 7.4
 9 -11 -3 0.1 8.3
 9 11 -3 2.5 5.3
 -8 -11 3 130.79 20.7
 -8 -11 3 105.89 17.5
 8 -11 -3 69.39 20.1
 8 -11 -3 94.19 23.2
 8 11 -3 111.39 17.3
 -7 -11 3 21.6 8.7
 -7 -11 3 16.1 12.1
 7 -11 -3 -0.6 8.1
 7 -11 -3 11.9 10.7
 7 11 -3 10.2 6.2
 -7 11 3 15 9.9
 -6 -11 3 302.87 25.7
 6 -11 -3 333.97 43.1
 -6 -11 3 357.36 27.3
 6 -11 -3 367.06 42.6
 -6 11 3 381.86 32.5
 6 11 -3 367.66 27.3
 5 -11 -3 430.26 38.7
 -5 -11 3 491.95 33.1
 5 -11 -3 463.25 41.4
 -5 11 3 409.56 37.3
 -5 11 3 544.85 38
 5 11 -3 486.65 32.9
 4 -11 -3 189.98 28.7
 -4 -11 3 211.78 19.2
 4 -11 -3 217.98 29.1
 -4 -11 3 222.98 20.2
 4 11 -3 239.78 20.6
 -4 11 3 231.58 21.9
 -4 11 3 221.08 35.9
 -3 -11 3 88.39 14.5
 -3 -11 3 96.19 15.7
 3 -11 -3 113.89 20.7
 3 -11 -3 105.49 19.3
 3 11 -3 93.59 10.7
 -3 11 3 96.59 15.5
 -3 11 3 89.59 16.3
 -3 11 3 95.89 17
 3 11 -3 106.99 9.7
 3 11 -3 83.49 15.2
 -2 -11 3 395.46 29.8
 2 -11 -3 401.96 33.5
 -2 -11 3 378.26 28.2
 -2 11 3 382.56 29.1
 -2 11 3 397.76 31
 -2 11 3 398.86 27.9
 2 11 -3 359.06 25.5
 2 11 -3 423.36 30.4
 -2 11 3 402.06 29.9
 2 11 -3 391.86 25.5
 -1 -11 3 0.8 4.9
 1 -11 -3 -7.3 4.4
 -1 -11 3 0.6 4.1
 1 11 -3 4.4 5.4
 -1 11 3 2.9 3.7
 1 11 -3 2.1 4.4
 -1 11 3 -0.8 3.7
 -1 11 3 -0.9 4
 -1 11 3 5.6 4.3
 1 11 -3 0.2 4.6
 0 -11 -3 4.7 5.5
 0 -11 -3 13.2 7.3
 0 -11 3 8 5.8
 0 11 -3 9.9 6
 0 11 3 -0.5 4.9
 0 11 -3 0.8 5.7
 0 11 3 3.7 4
 0 11 -3 8.5 5.9
 0 11 3 5.9 4.1
 0 11 3 5.6 4.7
 0 11 -3 5.8 7.3
 -1 -11 -3 95.69 15.5
 1 -11 3 94.59 17
 -1 -11 -3 67.79 11.8
 1 11 3 90.99 12.7
 1 11 3 106.29 13.9
 -1 11 -3 66.89 13.6
 -1 11 -3 56.09 12.4
 -1 11 -3 90.69 16
 -1 11 -3 83.79 15.7
 -2 -11 -3 104.09 14.1
 -2 -11 -3 99.89 15.6
 -2 11 -3 94.79 16.2
 2 11 3 110.29 13.5
 -2 11 -3 101.89 18.1
 -2 11 -3 50.39 13.7
 -2 11 -3 101.99 17.5
 2 11 3 115.69 14.6
 3 -11 3 6.4 9.1
 -3 -11 -3 0.4 4.1
 3 11 3 0.8 3.4
 -3 11 -3 0.4 5.1
 -3 11 -3 1.9 7.7
 -3 11 -3 1.9 5.3
 4 -11 3 175.28 28
 -4 -11 -3 157.18 15.3
 4 11 3 185.68 14
 -4 11 -3 250.87 29.5
 -4 11 -3 164.48 33.3
 4 11 3 191.78 14.3
 -4 11 -3 182.28 25
 -4 11 -3 168.38 26.1
 -5 -11 -3 302.17 21
 5 -11 3 295.87 38.9
 5 11 3 262.57 18.1
 -5 11 -3 315.77 35.7
 -5 11 -3 358.86 30
 -6 -11 -3 40.1 8.2
 6 -11 3 44.4 14.7
 -6 -11 -3 36.6 5.7
 -6 11 -3 19.9 10.6
 -6 11 -3 27.6 11.8
 6 11 3 33 6.1
 -7 -11 -3 29.5 5.4
 7 -11 3 6 9.6
 -7 -11 -3 26.4 7.7
 -7 11 -3 13.7 9.6
 7 11 3 16 4.6
 -7 11 -3 23.3 12.1
 8 -11 3 165.68 31.2
 -8 -11 -3 125.29 17.7
 -8 -11 -3 102.39 9.9
 8 11 3 131.99 11.2
 -8 11 -3 110.99 22
 -9 -11 -3 3.1 5.4
 9 -11 3 -8.2 7.1
 -9 -11 -3 0.8 2.6
 -9 11 -3 -6.8 5
 9 11 3 -0.5 3
 -9 11 -3 5.5 8.4
 -10 -11 -3 8 7.8
 -10 -11 -3 4.9 4.1
 -10 11 -3 15.4 12
 -10 11 -3 11.6 11.6
 10 11 3 0.8 3.7
 -11 -11 -3 3.5 4
 -11 11 -3 5.6 7.9
 -11 11 -3 -4.4 6.8
 11 -12 -3 -6.5 8
 11 -12 -3 8.4 12.1
 -11 12 3 22.6 20.9
 -10 -12 3 5.6 6.5
 10 -12 -3 18.8 15.3
 10 -12 -3 22.3 14.6
 10 12 -3 14.2 8.3
 -10 12 3 15.8 12.4
 9 -12 -3 16.1 12.4
 -9 -12 3 6 6.3
 9 -12 -3 13.9 12.8
 -9 12 3 5.8 10.4
 9 12 -3 2.7 5.9
 -8 -12 3 0.5 4.4
 8 -12 -3 -8.8 4.6
 -8 -12 3 -1.4 5.3
 8 -12 -3 2.3 8.3
 8 12 -3 -3.2 3.9
 -8 12 3 6.8 8.2
 -7 -12 3 20.7 8.7
 7 -12 -3 20.8 13.4
 -7 -12 3 9.3 6.5
 -7 12 3 0.4 6.9
 7 12 -3 13.9 7
 -6 -12 3 76.49 14.4
 6 -12 -3 43.9 15.3
 -6 -12 3 70.59 13.2
 6 -12 -3 46.1 14.4
 6 12 -3 73.59 13.1
 -6 12 3 85.89 18
 -5 -12 3 6.6 5.3
 5 -12 -3 10 9.9
 5 -12 -3 27.9 11.5
 -5 -12 3 5.9 6.2
 -5 12 3 23.6 8.8
 5 12 -3 11.2 6.5
 -4 -12 3 2.4 4.3
 4 -12 -3 1 8.1
 -4 -12 3 7.1 5
 4 -12 -3 6.5 7.9
 4 12 -3 6.3 5.8
 -4 12 3 2.7 6.2
 -4 12 3 9.9 9
 -4 12 3 1.8 5.4
 3 -12 -3 174.58 26
 -3 -12 3 175.58 20.9
 -3 -12 3 178.18 23.4
 3 12 -3 163.08 12.1
 3 12 -3 172.68 21.8
 -3 12 3 186.08 22.8
 -3 12 3 151.18 21.9
 -3 12 3 159.98 22.2
 3 12 -3 163.98 12.2
 2 -12 -3 80.09 18.3
 -2 -12 3 116.09 16.5
 -2 -12 3 81.29 15.2
 -2 12 3 108.39 16.5
 -2 12 3 103.69 18
 2 12 -3 93.89 15.8
 -2 12 3 94.39 17
 -2 12 3 111.09 16.1
 2 12 -3 103.39 13.5
 2 12 -3 117.79 14.4
 -1 -12 3 39.6 11.1
 1 -12 -3 52.19 14.2
 1 12 -3 25.4 7.8
 1 12 -3 46.5 11.2
 -1 12 3 35.1 9.9
 -1 12 3 52.99 11.5
 -1 12 3 90.39 13.1
 1 12 -3 35.2 10.6
 -1 12 3 67.39 12.3
 1 12 -3 47.5 10.4
 0 -12 3 361.06 29.8
 0 -12 -3 350.76 30.1
 0 -12 -3 396.86 27.8
 0 12 3 373.06 26.6
 0 12 -3 361.86 28.1
 0 12 -3 391.26 29.6
 0 12 3 373.06 23.2
 0 12 3 356.56 31.1
 0 12 -3 356.36 29.9
 0 12 3 290.37 22.4
 0 12 -3 362.66 28.1
 1 -12 3 161.88 22.9
 -1 -12 -3 243.48 21.8
 -1 -12 -3 190.48 17.6
 -1 12 -3 188.98 23.9
 1 12 3 186.18 17.1
 -1 12 -3 222.88 25.5
 1 12 3 171.28 17.2
 -1 12 -3 207.08 27.1
 -2 -12 -3 16.8 7.9
 -2 -12 -3 18.2 6.6
 -2 12 -3 26.4 10.1
 -2 12 -3 34.9 11.1
 2 12 3 29.7 7.8
 -2 12 -3 13.3 8.1
 -2 12 -3 8 6.8
 2 12 3 27.1 7.8
 -3 -12 -3 55.99 11.1
 3 -12 3 23.4 12.4
 3 12 3 53.79 9.1
 -3 12 -3 40.7 11.7
 -3 12 -3 30.8 12.3
 -3 12 -3 54.79 13.5
 4 -12 3 65.29 19.4
 -4 -12 -3 79.49 12.6
 -4 12 -3 51.99 14.1
 4 12 3 76.79 10.4
 4 12 3 67.29 9.7
 -4 12 -3 48.4 15.2
 -4 12 -3 43.8 12.8
 5 -12 3 11.5 11.2
 -5 -12 -3 18.8 6.2
 5 12 3 31.9 6.1
 -5 12 -3 23 11.4
 5 12 3 14.7 4.8
 -5 12 -3 36.8 12.1
 -6 -12 -3 2.7 3.7
 6 -12 3 5.8 9.1
 -6 12 -3 5.2 6.8
 6 12 3 -1.1 2.2
 -6 12 -3 -6.3 4.9
 -7 -12 -3 11.1 3.5
 7 -12 3 16.5 12.5
 -7 -12 -3 15.5 6
 -7 12 -3 19.5 12.3
 7 12 3 14.6 4.5
 -8 -12 -3 -0.9 3.7
 8 -12 3 9.1 10.9
 8 12 3 3.2 3.1
 -8 12 -3 -0.6 5.2
 -8 12 -3 0.7 7.4
 9 -12 3 17.5 12.7
 -9 12 -3 2.8 8.8
 -9 12 -3 6.9 10.4
 -10 -12 -3 29.5 10.6
 10 12 3 13.6 4.9
 -10 12 -3 28.9 14.3
 -10 12 -3 33.5 13.8
 -11 12 -3 21.2 13.6
 -11 12 -3 3.7 8.2
 11 -13 -3 -6.4 9.8
 -11 13 3 29.2 14
 10 -13 -3 14.2 14.1
 -10 -13 3 23.8 10.4
 10 -13 -3 45 19.8
 10 13 -3 37 11.5
 -10 13 3 42.6 17.4
 -9 -13 3 11.3 6.9
 9 -13 -3 8.9 11.3
 9 -13 -3 18.9 12.4
 -9 13 3 29.8 12.3
 9 13 -3 7.5 10.1
 -8 -13 3 1.6 4.6
 8 -13 -3 -1.7 8.6
 8 -13 -3 10.1 11.9
 -8 13 3 8.2 8.5
 7 -13 -3 55.99 16.9
 -7 -13 3 37.2 11.5
 -7 -13 3 43.9 11.1
 7 -13 -3 59.99 19.2
 7 13 -3 49.5 11
 -7 13 3 30.8 19.3
 6 -13 -3 1 8.3
 -6 -13 3 2.8 4.6
 -6 -13 3 6 5.2
 6 13 -3 2.6 4.4
 -6 13 3 6.6 7.5
 -5 -13 3 -2.5 4.2
 -5 -13 3 -2.8 3
 5 -13 -3 4.1 9.3
 5 -13 -3 -4.1 5.4
 5 13 -3 3.9 4.9
 -5 13 3 5.5 6.6
 -5 13 3 2.9 6.4
 -4 -13 3 7.7 5
 -4 -13 3 4.1 5.1
 4 -13 -3 7.7 9.2
 -4 13 3 12.8 7
 -4 13 3 3.5 6.4
 4 13 -3 2.2 4.8
 -4 13 3 -0.1 5.9
 3 -13 -3 164.28 27.6
 -3 -13 3 194.78 25.1
 -3 -13 3 199.68 19.5
 3 13 -3 217.38 25.5
 3 13 -3 200.88 13.1
 -3 13 3 217.58 26.2
 -3 13 3 242.48 29.1
 3 13 -3 207.18 13
 -3 13 3 200.38 24
 -2 -13 3 0.3 5.3
 -2 -13 3 -2.8 3.1
 2 -13 -3 0.6 6.9
 2 13 -3 1 3.6
 -2 13 3 -2.6 4
 -2 13 3 -0.9 4.7
 2 13 -3 11 6
 2 13 -3 -1.4 3.3
 -2 13 3 3.7 5.4
 2 13 -3 -3.5 3.5
 1 -13 -3 237.58 30.4
 1 13 -3 158.18 20.7
 1 13 -3 200.28 18.5
 -1 13 3 198.18 18.2
 -1 13 3 213.08 24.7
 -1 13 3 189.28 24.6
 -1 13 3 236.88 19.6
 1 13 -3 202.08 25.9
 1 13 -3 183.88 24.8
 0 -13 3 210.08 26.6
 0 -13 -3 187.38 26.2
 0 13 -3 247.88 21.8
 0 13 3 215.88 19.9
 0 13 3 229.78 21
 0 13 -3 200.68 20.1
 0 13 3 180.38 15.5
 0 13 -3 242.18 27.5
 0 13 -3 223.78 31.6
 0 13 3 217.78 16.1
 -1 -13 -3 59.59 13.7
 -1 -13 -3 77.89 14.1
 1 -13 3 87.79 16.8
 1 13 3 73.69 12.6
 -1 13 -3 62.49 13.4
 -1 13 -3 81.39 16
 1 13 3 81.59 13.9
 -1 13 -3 80.59 15.9
 -2 -13 -3 8 5.8
 -2 13 -3 5.4 5.5
 2 13 3 -6.4 2.4
 -2 13 -3 -5.5 3.7
 2 13 3 -0.8 5.4
 -2 13 -3 -4.9 5.1
 -3 -13 -3 32.1 8.9
 -3 13 -3 20.3 7.9
 3 13 3 41.5 8.6
 -3 13 -3 38.8 11.3
 -3 13 -3 23.5 11.4
 -4 -13 -3 58.69 11.8
 4 -13 3 34.9 14.8
 -4 13 -3 32.2 12.3
 4 13 3 35.2 7.5
 -4 13 -3 46.1 13.8
 4 13 3 51.79 8.8
 -5 -13 -3 58.09 11.8
 5 -13 3 18.1 12.9
 -5 13 -3 53.39 13.5
 -5 13 -3 67.79 16.3
 5 13 3 44.4 7.5
 5 13 3 56.69 8.8
 -6 -13 -3 12.3 5.2
 6 -13 3 27.1 22.1
 -6 13 -3 9.9 9.3
 -6 13 -3 5.2 7.7
 6 13 3 9.5 4.1
 6 13 3 7.7 3.5
 -7 -13 -3 7.6 6.1
 7 -13 3 2.4 9.1
 -7 13 -3 -8.2 3.6
 7 13 3 7.8 5.4
 -7 13 -3 -1.7 6.3
 8 -13 3 40.9 16.6
 -8 -13 -3 35.2 10.6
 -8 13 -3 34.1 12.9
 -8 13 -3 37.3 15.1
 -9 -13 -3 0.8 4.7
 -9 13 -3 -0.5 6.3
 -9 13 -3 9.2 10.1
 -10 13 -3 8.9 10.8
 -10 13 -3 19.1 12.7
 -11 13 -3 4.6 10.3
 -11 13 -3 8.7 10.4
 10 -14 -3 9.4 10.6
 10 -14 -3 20.4 24.8
 -10 14 3 6.1 10.9
 -10 14 3 21.3 11.3
 9 -14 -3 -3.6 8.2
 9 -14 -3 -2.1 7.5
 -9 -14 3 -2.2 4
 9 14 -3 -1.1 4.4
 -9 14 3 17.2 12.2
 -9 14 3 -5.3 4.9
 8 -14 -3 8 10.6
 -8 -14 3 -3 3.5
 8 -14 -3 1.6 10.2
 -8 14 3 1.3 8.6
 -8 14 3 -2.5 4.7
 8 14 -3 2.1 4.6
 7 -14 -3 12.5 13.1
 7 -14 -3 -1.9 7.2
 -7 -14 3 0.5 4.5
 -7 14 3 5.5 8.2
 -7 14 3 -2.4 6.4
 7 14 -3 0.1 6.4
 -6 -14 3 2 4.6
 -6 -14 3 0 4.5
 6 -14 -3 -1.7 8.4
 6 14 -3 4.6 5.9
 -6 14 3 0.1 6.4
 -6 14 3 -2.1 5.8
 -5 -14 3 20.9 8.2
 5 -14 -3 37.4 15.9
 -5 -14 3 20.1 9
 -5 14 3 8.4 9.5
 5 14 -3 4.1 5.1
 -5 14 3 5.1 7.2
 -4 -14 3 15.7 7.5
 4 -14 -3 26.9 13.8
 -4 -14 3 54.69 13.9
 -4 14 3 29.7 12.1
 -4 14 3 46.5 13.6
 4 14 -3 25.5 9.8
 -4 14 3 56.09 12.7
 -3 -14 3 3.3 4.6
 3 -14 -3 2.9 8.6
 -3 -14 3 -2.8 4.2
 3 14 -3 -5 3.5
 -3 14 3 4.1 7.4
 -3 14 3 -2.1 4
 2 -14 -3 24.2 12
 -2 -14 3 4 6.1
 -2 14 3 7.8 6.3
 2 14 -3 4.4 4.2
 -2 14 3 5.2 5.6
 2 14 -3 5.3 6.6
 2 14 -3 7.8 5.1
 -2 14 3 4.2 5.6
 -1 -14 3 24.7 10.5
 1 -14 -3 23.1 12.3
 1 14 -3 33.5 9.4
 -1 14 3 45.8 10.2
 -1 14 3 32.2 10.1
 1 14 -3 21.4 7.7
 -1 14 3 38.6 9.1
 1 14 -3 13.2 9.1
 0 -14 3 1.2 6
 0 -14 -3 4.6 7.9
 0 14 -3 1 6.3
 0 14 3 2 3.4
 0 14 3 -3.5 3.8
 0 14 -3 5.3 3.7
 0 14 3 -1 3
 0 14 -3 9.8 7.5
 -1 -14 -3 7.1 7
 -1 -14 -3 1.6 4.5
 1 14 3 2.2 4.9
 -1 14 -3 -1.5 6.1
 1 14 3 10.6 6.4
 -1 14 -3 1.7 5.8
 -1 14 -3 18.4 7.8
 -2 -14 -3 78.89 14.5
 2 14 3 127.69 17.1
 2 14 3 103.19 15.8
 -2 14 -3 95.69 18.7
 -2 14 -3 82.09 16.5
 -2 14 -3 80.09 17.7
 -3 -14 -3 18.8 8.2
 -3 14 -3 43.4 13.4
 3 14 3 30.6 8.5
 3 14 3 25.2 8.1
 -3 14 -3 23.3 9
 -3 14 -3 20.1 8.2
 -4 -14 -3 37.6 10.7
 -4 14 -3 41.1 13.3
 4 14 3 42.8 8.3
 4 14 3 30.5 7.6
 -4 14 -3 43.9 13.7
 -5 -14 -3 109.79 17
 5 14 3 107.59 12.6
 -5 14 -3 118.19 22.2
 -5 14 -3 94.19 19.1
 -6 -14 -3 33.5 9.9
 -6 14 -3 15.3 12.1
 6 14 3 32.7 9.5
 6 14 3 46.6 7
 -6 14 -3 47.9 15
 -7 -14 -3 23.7 8.1
 -7 14 -3 21.5 14
 -7 14 -3 15.1 11
 -8 -14 -3 3.9 6.7
 -8 14 -3 29.4 14.2
 -8 14 -3 6.9 10
 -9 -14 -3 14.8 8.7
 -9 14 -3 25.8 14.2
 -9 14 -3 11 11.2
 -10 14 -3 -0.6 8.7
 10 -15 -3 3.2 13.5
 -10 15 3 6.5 11.7
 -10 15 3 19.9 14.3
 9 -15 -3 4.5 13.1
 -9 15 3 3.2 9
 -9 15 3 1.5 10.3
 8 -15 -3 -9.2 6.7
 -8 -15 3 2.6 5.2
 -8 15 3 -3.9 6
 -8 15 3 -3.1 6.5
 8 15 -3 6.6 6.6
 7 -15 -3 0.6 8.8
 -7 -15 3 7.9 6.1
 -7 15 3 8.2 9.8
 -6 -15 3 -1.7 3.3
 6 -15 -3 12.7 11.6
 -6 15 3 6.3 8.2
 -6 15 3 15 7.4
 6 15 -3 1.2 4.6
 5 -15 -3 5.5 9.8
 -5 -15 3 10.4 6.6
 -5 -15 3 7.8 7.1
 -5 15 3 15.2 9.1
 -5 15 3 8.9 8.4
 5 15 -3 8.5 7.2
 -4 -15 3 10.5 6.4
 -4 -15 3 6.5 5.6
 4 -15 -3 7.3 10.9
 -4 15 3 19.6 10.5
 4 15 -3 24.4 9.6
 -4 15 3 12.6 8.5
 3 -15 -3 3.8 8.8
 -3 -15 3 3.6 6.7
 -3 15 3 7.9 8.4
 -3 15 3 11 5.1
 -3 15 3 17 9.6
 3 15 -3 14.1 8.5
 2 -15 -3 -8.1 6.7
 -2 -15 3 15.3 9.3
 2 15 -3 -3.2 3.1
 -2 15 3 -3.8 5.1
 2 15 -3 -5.4 4.2
 2 15 -3 2.1 3.6
 -2 15 3 2.1 4.3
 -2 15 3 2.6 5.9
 1 -15 -3 9.2 10.2
 -1 15 3 20.4 6.7
 -1 15 3 10.4 6.6
 -1 15 3 1.6 6.1
 1 15 -3 6.9 7.3
 1 15 -3 16.8 7.6
 1 15 -3 9.8 5.9
 0 -15 -3 84.09 17.9
 0 15 3 48 11.8
 0 15 3 65.49 9.3
 0 15 -3 74.99 15.6
 0 15 -3 63.99 14.3
 0 15 3 73.99 9.8
 -1 -15 -3 -0.2 4.4
 -1 15 -3 1.7 6.4
 1 15 3 -5.1 3.4
 -1 15 -3 15.7 6.7
 -1 15 -3 -3.1 4.7
 -2 -15 -3 2.4 4.7
 -2 15 -3 -3.9 6.5
 -2 15 -3 9.6 5.9
 -2 15 -3 -0.5 6.1
 2 15 3 0.8 4.9
 -3 -15 -3 19.9 8.1
 -3 15 -3 13.8 9.2
 3 15 3 8.4 5.8
 3 15 3 19.7 8
 -3 15 -3 17.6 10.1
 -4 -15 -3 9.6 6.4
 4 15 3 4.1 4.6
 4 15 3 4 4.2
 -4 15 -3 6.8 8.2
 -4 15 -3 20.5 11.3
 -5 -15 -3 10.1 6.8
 -5 15 -3 0.7 6.3
 -5 15 -3 9.3 9
 5 15 3 3.1 3.9
 5 15 3 -1.9 2.9
 -6 -15 -3 12.5 7.6
 -6 15 -3 14.5 10.7
 -6 15 -3 8.6 8.3
 6 15 3 17.5 6.3
 6 15 3 10.7 4.8
 -7 -15 -3 23.8 9.2
 -7 15 -3 1.7 7.4
 -7 15 -3 16.7 10.8
 -8 -15 -3 -1.9 3.9
 -8 15 -3 1 8.4
 -8 15 -3 13.6 10.6
 -9 15 -3 8.6 10.8
 -9 15 -3 -6.1 6.2
 -10 15 -3 6.6 10.7
 -10 15 -3 1.1 17.7
 9 -16 -3 -2.5 10.2
 -9 16 3 -5.8 5.1
 -9 16 3 15.1 12.5
 -8 -16 3 0.7 4.3
 8 -16 -3 -4.7 9.3
 -8 16 3 2.9 6.8
 -8 16 3 -1.7 8.4
 -7 -16 3 2.9 4.7
 7 -16 -3 0.3 9.1
 -7 16 3 9.1 9.3
 -7 16 3 10.2 10.7
 7 16 -3 6.7 6.7
 -6 -16 3 -3.6 2.8
 6 -16 -3 -3.5 9.7
 -6 16 3 -7.5 4.7
 6 16 -3 5 5.3
 -6 16 3 -4.8 5.9
 5 -16 -3 16.9 13.8
 -5 -16 3 4.1 5.8
 5 16 -3 10.5 7.7
 -5 16 3 19.1 12.1
 -5 16 3 26.8 10.5
 4 -16 -3 18.6 13.8
 4 16 -3 9.1 6.8
 -4 16 3 36.4 14.3
 -4 16 3 23.1 8.4
 3 -16 -3 -4.5 8.3
 -3 16 3 13.3 9.8
 -3 16 3 4.7 6.5
 3 16 -3 4.7 6.6
 -3 16 3 4.4 7.5
 2 -16 -3 49.9 16.1
 -2 16 3 38.1 11.2
 2 16 -3 27.1 10.4
 2 16 -3 31.4 6.9
 2 16 -3 31.9 6.3
 -2 16 3 42.9 12.4
 -2 16 3 32.8 11.1
 1 -16 -3 28.1 13.2
 -1 16 3 30.5 8.2
 -1 16 3 14.8 7.2
 -1 16 3 32 10.3
 1 16 -3 14.8 7.1
 1 16 -3 37.3 9.6
 1 16 -3 58.89 13.8
 0 -16 -3 9.8 9.9
 0 16 -3 -3.2 5.9
 0 16 3 4 3.3
 0 16 -3 1.5 6.2
 0 16 -3 8.6 6.2
 0 16 3 -0.7 2.5
 0 16 3 0.2 5.3
 -1 -16 -3 -1.3 4.3
 -1 16 -3 -2 4.6
 1 16 3 9.6 6.4
 -1 16 -3 16.4 13.3
 -1 16 -3 0.3 6.2
 -2 -16 -3 3.4 6
 -2 16 -3 -6.6 4.4
 -2 16 -3 12.4 7.2
 2 16 3 4.8 5.8
 -2 16 -3 0.5 6.1
 -3 -16 -3 5.9 6
 -3 16 -3 20.9 8.3
 -3 16 -3 20.5 11
 3 16 3 5.2 5.1
 -4 16 -3 0.2 6.7
 4 16 3 6.9 4.9
 -4 16 -3 -1.1 6.3
 5 16 3 4.8 4.1
 -5 16 -3 6.2 9.3
 5 16 3 4.9 4.9
 -5 16 -3 6.8 7.9
 -6 -16 -3 0.1 4.9
 -6 16 -3 -4.3 5.5
 -6 16 -3 7.7 15.1
 6 16 3 3 3.2
 -7 -16 -3 7.5 7.4
 -7 16 -3 16.4 12.1
 -7 16 -3 20.1 12.8
 -8 16 -3 4.3 9.5
 -8 16 -3 -4.7 8.8
 -9 16 -3 4.9 10.5
 8 -17 -3 11 15.5
 -8 17 3 -0.3 7.1
 -8 17 3 -4.7 6.3
 7 -17 -3 -1.3 9.7
 7 17 -3 1.4 9.5
 -7 17 3 13.6 11.4
 -7 17 3 14.3 9.7
 6 -17 -3 -4.2 8.1
 -6 17 3 3.1 9.3
 -6 17 3 9.4 8
 6 17 -3 3.4 6.4
 5 -17 -3 8.7 12.7
 5 17 -3 18.7 9.2
 -5 17 3 9.9 9.6
 -5 17 3 15.4 9.9
 4 -17 -3 1.3 9.2
 -4 17 3 3.2 6.2
 4 17 -3 -0.9 4.6
 -4 17 3 -6.5 4.2
 3 -17 -3 2.5 9.3
 3 17 -3 19.6 8.6
 -3 17 3 2 7.7
 -3 17 3 12.2 9.4
 -3 17 3 11.1 6.6
 2 -17 -3 -0.2 8.1
 2 17 -3 4.3 7
 -2 17 3 5.9 6.5
 -2 17 3 6.8 5
 -2 17 3 4 7.8
 1 -17 -3 33.9 15.5
 1 17 -3 38.3 9.4
 -1 17 3 27.1 8.1
 -1 17 3 34.2 11.1
 1 17 -3 23.9 7.6
 1 17 -3 24.8 10.1
 -1 17 3 30.1 8.3
 0 17 3 -0.2 4.5
 0 17 -3 0.2 5.6
 0 17 -3 7 6.1
 0 17 -3 -0.3 4.7
 1 17 3 32.3 11.1
 -1 17 -3 53.49 12.9
 -1 17 -3 31.7 13.7
 -1 17 -3 19.2 10.8
 -2 17 -3 13.2 10.3
 -2 17 -3 14.7 11.9
 -2 17 -3 1 6.2
 2 17 3 4.7 5.6
 -3 -17 -3 -2.4 4
 -3 17 -3 1.2 6.3
 3 17 3 -6.2 2.3
 -3 17 -3 -3 5.4
 -4 -17 -3 -5 3.1
 4 17 3 1 4.1
 -4 17 -3 -7.7 4.3
 -4 17 -3 -4 5.3
 -5 -17 -3 -2.2 3.7
 5 17 3 1.3 3.5
 -5 17 -3 1.1 7.5
 -5 17 -3 2.2 6.3
 -6 -17 -3 9.5 8.2
 -6 17 -3 19.5 13.2
 -6 17 -3 16.2 10.1
 -7 17 -3 8.3 9.8
 -7 17 -3 -0.8 8.9
 -8 17 -3 16.4 13.4
 -8 17 -3 -0.7 9.7
 -7 18 3 -6.6 6.9
 -7 18 3 3.3 8.8
 6 -18 -3 -5.4 9
 -6 18 3 -4.3 5.7
 -6 18 3 2.1 8
 5 -18 -3 -11.7 5.3
 -5 18 3 -5.9 5.5
 5 18 -3 0.5 5.1
 4 -18 -3 6.7 11.5
 -4 18 3 -2.9 5.9
 4 18 -3 0.5 5.3
 -4 18 3 -5 4.9
 3 -18 -3 5.6 10.1
 -3 18 3 -3.8 5.3
 3 18 -3 -4.6 5.3
 -3 18 3 -1.4 6.4
 -3 18 3 2.6 4.8
 2 -18 -3 3.9 9.4
 -2 18 3 19.4 8.1
 2 18 -3 14.4 9
 -2 18 3 -0.9 5.6
 -2 18 3 3.4 7.7
 -1 18 3 -2.2 2.9
 1 18 -3 7.2 5
 -1 18 3 6.2 5.4
 1 18 -3 2.8 6.8
 -1 18 3 5.6 7
 0 18 -3 7.4 6.7
 0 18 -3 0.6 5.3
 0 18 -3 7.4 6.6
 0 18 3 15.7 8.5
 -1 18 -3 -1.9 6.5
 -1 18 -3 -5.6 6
 -1 18 -3 12.9 7.4
 1 18 3 5.9 6.1
 2 18 3 2.5 5.6
 -2 18 -3 -3.1 5.7
 -2 18 -3 4 7.5
 -3 18 -3 8.6 9.5
 -3 18 -3 5 8.7
 3 18 3 0.4 5.2
 4 18 3 0.7 4.8
 -4 18 -3 -4 5.6
 -4 18 -3 4.4 10.3
 -5 18 -3 10.9 11.1
 5 18 3 5.1 4.3
 -5 18 -3 -2.2 12.9
 -6 18 -3 16.1 11.5
 -6 18 -3 -4.3 6.5
 -7 18 -3 -5.2 5.7
 -7 18 -3 12.2 13.1
 -6 19 3 9.4 10.1
 -6 19 3 17.2 12.8
 5 -19 -3 18.9 16.9
 5 19 -3 -1.7 5.8
 -5 19 3 1.2 9.1
 -5 19 3 4 8.8
 4 -19 -3 8 13
 -4 19 3 -2.5 7.1
 4 19 -3 7 7
 -4 19 3 8.4 8.5
 3 -19 -3 20.7 15.7
 3 19 -3 19.5 11.5
 -3 19 3 35.7 13.2
 -3 19 3 22.3 9.3
 -3 19 3 9.9 9
 -2 19 3 21 8.8
 -2 19 3 15.5 9.6
 2 19 -3 2.1 6.5
 -2 19 3 8.8 7.3
 -1 19 3 1.5 3.3
 1 19 -3 2 3.8
 1 19 -3 -1.4 5.5
 -1 19 3 -2.5 4.8
 -1 19 3 0.4 3.9
 1 19 -3 -2.3 2.7
 0 19 3 9.8 7.8
 0 19 -3 0.6 5.4
 0 19 -3 1.4 7
 1 19 3 -1.4 5.1
 -1 19 -3 -3.2 5.5
 -1 19 -3 5.9 8
 -1 19 -3 1.3 5.9
 2 19 3 0.2 6
 -2 19 -3 0.4 6.3
 -2 19 -3 -2.4 5.3
 -3 19 -3 13.7 11.1
 3 19 3 -1.7 4.1
 -3 19 -3 14.2 10.3
 4 19 3 -2 3.7
 -4 19 -3 -1.1 5.6
 -4 19 -3 16.6 12.1
 -5 19 -3 1.2 7.4
 -5 19 -3 28.4 14.8
 -6 19 -3 2.7 9.9
 -6 19 -3 10.4 10.9
 -5 20 3 -3.5 9.1
 -5 20 3 11.1 9.5
 -4 20 3 -4.1 5.5
 -4 20 3 1.1 7.1
 -3 20 3 -0.8 6.2
 3 20 -3 -5 4.6
 -3 20 3 -3 5
 2 20 -3 8.4 8.2
 -2 20 3 4 7.8
 0 20 -3 0.5 6.4
 0 20 3 0.1 5.7
 0 20 -3 -5.6 2.4
 -1 20 -3 -0.1 8
 -1 20 -3 -2.7 3.4
 1 20 3 -1.7 4.9
 -2 20 -3 3.6 6.1
 -2 20 -3 0.7 7.8
 2 20 3 -2.7 4.7
 -3 20 -3 -1.5 7.5
 -3 20 -3 10.3 6.8
 -4 20 -3 -2 6.7
 -4 20 -3 7.6 8.6
 -5 20 -3 -1.9 6.3
 -5 20 -3 -1.4 7.3
 -3 21 3 8.9 11.9
 -3 21 3 -1.5 5.3
 2 21 -3 13.6 9.6
 1 21 -3 1.9 8.3
 -1 21 3 -0.3 6.2
 0 21 -3 10.9 10.4
 0 21 -3 2 5.6
 0 21 3 7.8 10.2
 -1 21 -3 -3.1 5.9
 -1 21 -3 -2.8 4.5
 -2 21 -3 12.5 11
 -2 21 -3 7.4 8.6
 -3 21 -3 -5.7 6.5
 14 0 -4 0.8 9.8
 13 0 -4 16.4 11.9
 13 0 -4 50.19 18
 -12 0 4 0.8 8.2
 12 0 -4 -6.4 5
 12 0 -4 5.6 8.8
 -11 0 4 80.19 19.1
 11 0 -4 55.39 15.7
 11 0 -4 62.59 17.5
 10 0 -4 514.15 40.3
 -10 0 4 441.96 38.8
 -9 0 4 15.2 8.8
 9 0 -4 20.9 10.9
 8 0 -4 59.29 14.7
 -8 0 4 64.59 13.9
 8 0 -4 83.59 17.6
 -8 0 4 98.39 18.8
 -7 0 4 202.78 24.7
 7 0 -4 193.08 24.8
 7 0 -4 252.37 23.3
 -7 0 4 235.68 28.1
 6 0 -4 16.2 7.9
 -6 0 4 2 4.2
 6 0 -4 4.2 5.4
 -6 0 4 -2.2 3.5
 5 0 -4 3397.36 191.58
 -5 0 4 3260.87 198.08
 -5 0 4 3521.75 191.58
 5 0 -4 3603.24 204.48
 -4 0 4 35.5 7.5
 -4 0 4 38 8.7
 4 0 -4 37.2 8.1
 4 0 -4 39.8 8.8
 -3 0 4 624.24 34.2
 3 0 -4 623.24 34.4
 3 0 -4 559.34 33.9
 -3 0 4 569.34 33.9
 2 0 -4 1384.26 67.89
 1 0 -4 21.8 4.3
 -1 0 4 34.7 5.2
 -1 0 4 34.9 5.2
 1 0 -4 30 4.6
 0 0 -4 4158.58 198.58
 -1 0 -4 66.79 5.1
 1 0 4 62.29 5.3
 -1 0 -4 66.19 5.6
 -2 0 -4 4535.35 219.98
 -3 0 -4 1162.18 56.69
 -3 0 -4 1070.99 55.79
 4 0 4 929.61 49.9
 -4 0 -4 932.11 50.59
 -4 0 -4 956.8 50.09
 -5 0 -4 7518.05 382.36
 5 0 4 7722.33 384.86
 -6 0 -4 2490.95 126.09
 -6 0 -4 2513.45 124.69
 6 0 4 2528.35 124.59
 -7 0 -4 312.97 27.3
 7 0 4 293.07 25.4
 -7 0 -4 357.46 27.3
 8 0 4 905.81 55.39
 -8 0 -4 859.11 56.99
 -8 0 -4 859.91 54.69
 -9 0 -4 936.21 62.59
 -9 0 -4 877.61 58.99
 9 0 4 1027.6 61.39
 10 0 4 1.3 6.3
 -10 0 -4 10.5 7.7
 11 0 4 53.09 17.7
 -11 0 -4 27.2 12.2
 -12 0 -4 104.19 22.2
 12 0 4 134.49 23.7
 13 0 4 1.5 7.5
 13 -1 -4 1 9
 13 -1 -4 20.2 13.1
 13 1 -4 20.9 11.3
 13 1 -4 18.3 12.2
 12 -1 -4 31 14.9
 12 -1 -4 12.6 12
 -12 -1 4 -1.2 7.2
 12 1 -4 13.3 11.1
 12 1 -4 9.9 9.7
 11 -1 -4 32.6 14.5
 11 -1 -4 50.49 16
 11 1 -4 24.7 11.4
 11 1 -4 65.09 17.9
 -11 1 4 63.99 16.2
 -10 -1 4 209.58 29.9
 10 -1 -4 187.68 27.3
 10 -1 -4 165.58 26.4
 10 1 -4 154.18 26.2
 -10 1 4 145.19 25.3
 10 1 -4 163.08 24.3
 9 -1 -4 1.8 6.4
 9 -1 -4 0.1 7.1
 -9 -1 4 11.8 8.9
 9 1 -4 -2.7 5.2
 -9 1 4 -3 5.2
 9 1 -4 5.1 7.3
 8 -1 -4 47.7 14.3
 8 -1 -4 48.4 13.6
 -8 -1 4 57.59 13.6
 -8 -1 4 48.2 13
 8 1 -4 54.99 13.6
 -8 1 4 97.09 18.8
 8 1 -4 72.89 15.4
 -8 1 4 68.49 16.4
 7 -1 -4 154.58 22.2
 7 -1 -4 145.29 21.6
 -7 -1 4 148.29 21.1
 -7 -1 4 150.08 20.6
 -7 1 4 164.18 24.2
 7 1 -4 155.88 22.1
 -7 1 4 158.18 23.1
 7 1 -4 196.28 24.3
 -6 -1 4 65.19 13.5
 6 -1 -4 55.89 13.4
 -6 -1 4 60.79 11.8
 6 -1 -4 45.9 11.8
 6 1 -4 65.09 13.3
 -6 1 4 63.69 12.2
 -6 1 4 61.99 13.3
 6 1 -4 56.99 12.4
 -5 -1 4 361.06 26.6
 -5 -1 4 351.26 26.1
 5 -1 -4 380.66 27.8
 5 -1 -4 404.36 28.7
 -5 1 4 427.86 28.9
 5 1 -4 323.57 25.6
 -5 1 4 388.36 27.7
 5 1 -4 378.86 27.2
 -4 -1 4 19.1 5.9
 -4 -1 4 16.8 5.4
 4 -1 -4 5.3 4.4
 4 -1 -4 5 3.8
 4 1 -4 9.7 4.8
 4 1 -4 11 5
 -4 1 4 11.2 5
 -4 1 4 16.9 5.8
 3 -1 -4 147.69 16.1
 -3 -1 4 106.19 10.4
 -3 -1 4 117.99 11.1
 3 -1 -4 97.39 12.6
 -3 1 4 118.49 14.3
 3 1 -4 112.89 10.8
 -3 1 4 122.39 13.9
 3 1 -4 106.59 12.8
 2 -1 -4 84.69 10.6
 -2 -1 4 73.49 9.1
 -2 -1 4 51.59 7.4
 2 -1 -4 56.29 8.2
 2 1 -4 100.69 11.2
 -2 1 4 65.79 8.3
 2 1 -4 89.89 10
 -2 1 4 67.69 9.4
 1 -1 -4 51.49 6.3
 -1 -1 4 67.89 7.5
 1 -1 -4 57.19 6.9
 -1 -1 4 50.79 6.4
 -1 1 4 62.99 5.9
 1 1 -4 62.59 7.4
 1 1 -4 46.9 6.1
 -1 1 4 53.59 6.7
 0 -1 -4 56.79 4.7
 0 -1 -4 57.69 5.2
 0 -1 4 55.39 7
 0 -1 4 68.19 7.4
 0 1 -4 64.39 6.1
 0 1 4 63.29 4.8
 0 1 -4 37.5 5.6
 0 1 4 51.19 4.5
 -1 -1 -4 91.79 6.1
 1 -1 4 81.69 6.7
 1 -1 4 98.19 7.5
 -1 1 -4 83.59 6.8
 -1 1 -4 83.19 7.1
 1 1 4 90.99 5.9
 -2 -1 -4 62.29 5.3
 -2 -1 -4 70.19 5.9
 -2 1 -4 78.79 8.5
 -2 1 -4 85.19 9.6
 -3 -1 -4 32.9 6.1
 3 -1 4 53.99 8.5
 -3 -1 -4 32.2 5.6
 3 1 4 43.3 6.7
 -3 1 -4 45.5 7.3
 -4 -1 -4 29.3 6
 -4 -1 -4 29.3 6.5
 4 -1 4 27.9 7
 -4 1 -4 26.1 7.2
 4 1 4 25 5.9
 -4 1 -4 17.7 5.9
 -5 -1 -4 16 5.7
 5 -1 4 30.9 8.4
 -5 -1 -4 21.5 6.8
 5 -1 4 29.9 8
 -5 1 -4 33.2 9.6
 -5 1 -4 22.9 7.2
 5 1 4 26 6.6
 -6 -1 -4 36.9 8.5
 6 -1 4 32.2 9.6
 6 -1 4 60.69 12.1
 -6 -1 -4 39.8 10.2
 -6 1 -4 32.3 9.9
 -6 1 -4 48.7 10.6
 6 1 4 36.9 9.1
 7 -1 4 32.3 9.6
 7 -1 4 20.4 7.8
 -7 -1 -4 30 10.1
 -7 -1 -4 12.6 6.5
 -7 1 -4 14.2 8.1
 7 1 4 27.5 8.2
 -7 1 -4 35 11
 -8 -1 -4 3.2 5.7
 8 -1 4 1.2 5.5
 -8 -1 -4 2.4 6.5
 -8 1 -4 1.8 6.1
 8 1 4 -1.1 4.5
 -8 1 -4 -5.6 5.1
 -9 -1 -4 0.4 5.3
 9 -1 4 0.5 6.8
 -9 -1 -4 6 7.6
 -9 1 -4 2.3 6.2
 9 1 4 4.1 6
 -9 1 -4 0.5 9
 10 -1 4 11.9 8.9
 -10 -1 -4 29.3 10.8
 -10 1 -4 8.2 8.3
 10 1 4 -1.3 6
 11 -1 4 7.7 8.4
 -11 -1 -4 -1.2 4.6
 11 1 4 1.2 6.6
 -11 1 -4 0.4 6.3
 -12 -1 -4 27.1 11.9
 12 -1 4 11.6 10.4
 -12 1 -4 39.5 13
 13 -1 4 2.5 8.1
 13 1 4 -5.4 5
 13 -2 -4 3.2 10.3
 13 -2 -4 -9.8 8.1
 13 2 -4 9.4 9.3
 13 2 -4 4.9 9.6
 12 -2 -4 64.89 18.4
 12 -2 -4 46.1 15.3
 -12 -2 4 53.39 16.3
 12 2 -4 32.5 13.5
 12 2 -4 51.79 13.6
 -11 -2 4 8.1 8.4
 11 -2 -4 2.6 8.3
 11 -2 -4 -8.2 5
 11 2 -4 1.5 7.2
 11 2 -4 -3.8 6.1
 -10 -2 4 175.58 26
 10 -2 -4 88.59 19.3
 10 -2 -4 134.69 24.8
 10 2 -4 122.59 19.8
 10 2 -4 128.19 25.1
 -10 2 4 113.09 22.4
 9 -2 -4 127.59 22.7
 9 -2 -4 132.39 23.2
 -9 -2 4 141.59 27.7
 -9 -2 4 109.69 19.7
 9 2 -4 130.89 21.5
 9 2 -4 91.39 17.3
 -9 2 4 127.29 21.9
 -8 -2 4 254.97 31.1
 8 -2 -4 198.28 28.5
 8 -2 -4 233.48 30.2
 -8 -2 4 187.48 24.7
 8 2 -4 250.67 23
 -8 2 4 191.78 27.7
 8 2 -4 208.98 27
 -8 2 4 211.58 28.2
 7 -2 -4 6.4 6.9
 -7 -2 4 3 4.9
 -7 -2 4 16.5 7.9
 7 -2 -4 -3.6 3.9
 7 2 -4 5.3 5.8
 -7 2 4 5.3 5.6
 7 2 -4 6.4 6
 6 -2 -4 398.66 30.8
 6 -2 -4 424.86 32
 -6 -2 4 390.76 29
 6 2 -4 354.46 27.8
 6 2 -4 369.56 29
 -6 2 4 436.56 32
 -6 2 4 448.76 31.6
 -5 -2 4 2753.32 135.29
 5 -2 -4 2769.92 138.09
 -5 2 4 2790.12 137.69
 4 -2 -4 17 6
 -4 -2 4 14.6 5.5
 -4 -2 4 11.3 4.4
 4 -2 -4 19.1 7.4
 4 2 -4 9.6 4.6
 -4 2 4 10.6 6.1
 -4 2 4 12.4 5.2
 4 2 -4 24.4 6.6
 3 -2 -4 86.09 12.2
 3 -2 -4 98.19 13.4
 -3 -2 4 78.79 11.3
 -3 -2 4 98.99 9.4
 3 2 -4 98.89 12
 3 2 -4 101.89 11.9
 -3 2 4 98.99 13.2
 2 -2 -4 835.62 43.6
 -2 -2 4 788.72 41.9
 2 -2 -4 826.02 43.9
 -2 -2 4 815.82 42.3
 -2 2 4 825.22 43.4
 2 2 -4 854.31 42.7
 2 2 -4 828.32 42.4
 -2 2 4 798.02 43.2
 1 -2 -4 194.58 13.5
 1 -2 -4 198.08 13.5
 -1 -2 4 220.18 13.9
 -1 -2 4 215.98 13.7
 -1 2 4 212.68 13.5
 1 2 -4 228.18 14
 -1 2 4 188.88 13.3
 1 2 -4 218.48 14
 0 -2 4 2286.97 124.09
 0 -2 -4 2125.69 110.19
 0 2 4 2226.88 110.69
 0 2 -4 2296.97 123.89
 1 -2 4 424.56 23.1
 -1 -2 -4 408.86 19.5
 1 -2 4 424.56 23.4
 1 2 4 402.06 19.7
 -1 2 -4 408.46 23
 -1 2 -4 429.06 23.3
 -2 -2 -4 306.37 15.7
 -2 -2 -4 310.07 15.4
 -2 2 -4 346.27 21.6
 -2 2 -4 300.37 19
 -2 2 -4 313.67 20
 -2 2 -4 293.47 18.8
 -3 -2 -4 649.34 33.2
 -3 -2 -4 669.93 33.3
 3 -2 4 665.43 37.7
 -3 2 -4 682.03 37.7
 -3 2 -4 634.14 38.3
 4 -2 4 201.28 17.1
 -4 -2 -4 191.48 14.2
 4 -2 4 209.58 17.7
 -4 -2 -4 207.18 14.2
 4 2 4 193.88 13.9
 -4 2 -4 161.18 16.5
 -4 2 -4 213.08 17.3
 -5 -2 -4 999.5 52.19
 5 -2 4 940.01 55.59
 -5 -2 -4 988.7 53.19
 5 -2 4 1018.8 56.69
 -5 2 -4 966.5 57.09
 5 2 4 974.4 51.99
 -5 2 -4 1052.09 57.39
 6 -2 4 74.19 14.5
 6 -2 4 32.8 9.8
 -6 -2 -4 37.7 8.4
 -6 -2 -4 31.8 8.5
 6 2 4 41 8.8
 -6 2 -4 34.5 9.3
 -6 2 -4 40.7 10.9
 -7 -2 -4 359.96 27
 -7 -2 -4 332.17 24.9
 7 -2 4 322.27 28
 -7 2 -4 296.57 27.6
 7 2 4 310.67 24.5
 -7 2 -4 313.67 27.2
 -8 -2 -4 36.6 10.3
 8 -2 4 21.9 10.8
 -8 -2 -4 40.5 11
 8 -2 4 27.7 11.5
 -8 2 -4 20.8 9
 8 2 4 24.4 8.4
 -8 2 -4 15.1 9.6
 -9 -2 -4 11.7 9.4
 -9 -2 -4 29 9.5
 9 -2 4 31.1 11.5
 9 2 4 36.8 10.1
 -9 2 -4 35.8 12.4
 10 -2 4 237.38 31.8
 -10 -2 -4 171.28 24.8
 10 2 4 199.88 26.8
 -10 2 -4 188.18 28.2
 -11 -2 -4 19.6 9.7
 11 -2 4 15.3 10.9
 -11 2 -4 7.3 9.3
 11 2 4 24 11
 12 -2 4 20.3 13
 -12 -2 -4 2.8 6.5
 12 2 4 14.3 10.5
 -12 2 -4 23.3 13.2
 13 -2 4 22.1 12.9
 13 -3 -4 21.4 15.2
 13 -3 -4 19.3 14
 13 3 -4 17.8 11.9
 13 3 -4 10.1 8.2
 -12 -3 4 8.8 8.5
 12 -3 -4 4.2 9.8
 12 -3 -4 5.9 9.7
 12 3 -4 -6.9 5
 12 3 -4 5.4 8.9
 -11 -3 4 2.2 6.9
 11 -3 -4 7.5 9.9
 11 -3 -4 12.8 9.8
 11 3 -4 -1.1 5.2
 11 3 -4 -1.5 5.3
 10 -3 -4 43.7 16.1
 10 -3 -4 76.09 18.6
 -10 -3 4 83.89 17.1
 10 3 -4 55.69 12.9
 10 3 -4 73.49 16.2
 -10 3 4 32.9 12.2
 -9 -3 4 65.29 14.8
 -9 -3 4 88.09 18
 9 -3 -4 93.29 20
 9 -3 -4 73.09 17.8
 9 3 -4 51.39 13.4
 -9 3 4 95.19 20.9
 9 3 -4 65.89 15.2
 8 -3 -4 111.89 21.4
 8 -3 -4 132.59 21.9
 -8 -3 4 104.79 20.3
 -8 -3 4 128.29 19.1
 8 3 -4 88.19 17.2
 8 3 -4 130.19 19.2
 -8 3 4 103.59 18.6
 -8 3 4 159.58 25.7
 7 -3 -4 24.8 11.2
 -7 -3 4 31.7 9
 -7 -3 4 57.19 12.8
 -7 3 4 35.8 11.4
 7 3 -4 26.9 8.7
 -7 3 4 27 9.6
 7 3 -4 38.8 9.8
 6 -3 -4 37 13.6
 -6 -3 4 39.2 9.3
 -6 -3 4 41.7 10.4
 6 -3 -4 34.9 10.9
 6 3 -4 31.8 8.5
 -6 3 4 18.7 8.9
 6 3 -4 39.9 9.6
 -6 3 4 38.6 10.2
 5 -3 -4 282.17 23.6
 5 -3 -4 242.88 23.2
 -5 -3 4 298.47 21.5
 -5 -3 4 272.17 21.5
 5 3 -4 279.57 21.1
 -5 3 4 256.87 22.7
 5 3 -4 277.27 21.6
 -5 3 4 259.07 23.3
 -4 -3 4 26.1 7.1
 -4 -3 4 22.6 6.2
 4 -3 -4 7.4 5.8
 4 -3 -4 21.7 7.2
 -4 3 4 26.4 7.9
 4 3 -4 20.9 6.2
 4 3 -4 21.4 6.2
 -4 3 4 23.2 7
 3 -3 -4 71.69 11.2
 3 -3 -4 99.79 14.2
 -3 -3 4 75.69 10.2
 -3 -3 4 88.69 11.2
 -3 3 4 101.59 13.9
 3 3 -4 72.09 9.9
 -3 3 4 103.79 13.3
 3 3 -4 73.89 10.1
 -2 -3 4 80.79 9.8
 2 -3 -4 91.89 11.8
 -2 -3 4 91.39 8.4
 2 -3 -4 67.19 9.6
 2 3 -4 83.09 10
 2 3 -4 70.09 9.1
 -2 3 4 71.79 10.1
 -2 3 4 78.79 10.6
 -1 -3 4 155.08 11.3
 1 -3 -4 125.49 10.8
 -1 -3 4 149.49 11.7
 1 -3 -4 143.39 11.1
 1 3 -4 151.88 11.9
 -1 3 4 135.69 10.9
 1 3 -4 141.69 11.1
 -1 3 4 149.09 10.9
 0 -3 -4 84.69 6.8
 0 -3 4 86.79 8.6
 0 -3 -4 84.29 7.3
 0 -3 4 80.19 9.9
 0 3 -4 92.49 8.9
 0 3 4 89.69 5.8
 0 3 4 107.99 7.3
 0 3 -4 104.49 9.6
 0 3 4 89.59 5.6
 1 -3 4 37.2 6.4
 -1 -3 -4 35.8 2.8
 1 -3 4 40 6.7
 -1 3 -4 38.4 6.6
 1 3 4 40.5 2.8
 -1 3 -4 37.2 6.4
 -2 3 -4 95.09 12.8
 -3 -3 -4 2.9 1.6
 3 -3 4 2.2 3.4
 3 -3 4 -0.1 3.7
 3 3 4 2.8 1.6
 -3 3 -4 4.7 3.1
 -3 3 -4 -0.2 3.9
 -4 -3 -4 19.2 5.2
 4 -3 4 36 8.7
 -4 -3 -4 31.2 5.5
 4 -3 4 30.2 9.2
 -4 3 -4 22.4 7.5
 -5 -3 -4 -0.2 3.1
 5 -3 4 8.2 6.1
 -5 -3 -4 8.4 3.7
 5 -3 4 3.8 5.4
 -5 3 -4 10.2 5
 5 3 4 2.4 3
 -5 3 -4 9.4 5.5
 6 -3 4 4.4 5.8
 -6 -3 -4 20.7 6.2
 -6 -3 -4 19.1 6.3
 6 -3 4 22 8.5
 -6 3 -4 6.5 6.3
 6 3 4 6.6 4.5
 -6 3 -4 14.1 7.6
 -7 -3 -4 -7.6 3.2
 7 -3 4 5.8 7
 -7 -3 -4 0.9 4.3
 7 -3 4 -2.1 5.8
 -7 3 -4 3.9 11.2
 -7 3 -4 -0.3 5.3
 7 3 4 2.2 4.6
 -8 -3 -4 3 4.4
 8 -3 4 8.8 8.3
 -8 -3 -4 13.1 8.4
 8 -3 4 -3.9 5.2
 -8 3 -4 9.8 8.9
 8 3 4 10.7 6.6
 -8 3 -4 -0.8 4.5
 -9 -3 -4 -1.3 6.2
 -9 -3 -4 3.1 5.2
 9 -3 4 3.6 7
 9 3 4 10.2 6.5
 -9 3 -4 -4.3 3.6
 -10 -3 -4 14.3 8.5
 10 -3 4 15.7 10.9
 10 3 4 7.7 7.4
 -10 3 -4 5.5 10.2
 11 -3 4 2.3 6.8
 -11 -3 -4 5.6 6.9
 11 3 4 -2.6 4.6
 -11 3 -4 -2.3 6
 -12 -3 -4 5.5 7.5
 12 -3 4 12.3 11.5
 12 3 4 7.8 8.3
 13 -3 4 4.5 9.3
 13 3 4 11.5 10.5
 13 -4 -4 4.5 10.9
 13 -4 -4 -6.6 6
 13 4 -4 -1.3 6.9
 12 -4 -4 14.4 12.6
 -12 -4 4 27.1 12.7
 12 -4 -4 57.49 17.5
 12 4 -4 38.6 12.9
 11 -4 -4 -3.8 5.7
 11 -4 -4 4.7 8.9
 -11 -4 4 0.5 5.2
 11 4 -4 0.2 5.7
 10 -4 -4 41.9 15
 -10 -4 4 27.4 10.6
 10 -4 -4 51.79 16
 10 4 -4 53.99 12.7
 10 4 -4 48.7 13.3
 -9 -4 4 19.7 10.6
 9 -4 -4 16 12.2
 -9 -4 4 21.5 8.9
 9 -4 -4 10.9 9.6
 9 4 -4 27.5 9.9
 9 4 -4 21.5 7.9
 -9 4 4 21.1 11.2
 8 -4 -4 71.59 19.7
 -8 -4 4 83.69 14.6
 8 -4 -4 67.49 17
 -8 4 4 89.89 21.4
 8 4 -4 77.39 15.7
 8 4 -4 94.19 15.7
 -7 -4 4 166.78 24.6
 7 -4 -4 170.98 24.6
 -7 -4 4 177.28 22.7
 7 -4 -4 190.78 28.3
 7 4 -4 185.18 17.6
 -7 4 4 156.68 24.3
 -7 4 4 177.28 24.4
 7 4 -4 224.88 25.8
 -6 -4 4 10.5 6
 6 -4 -4 3.2 7
 -6 -4 4 6.1 5.3
 6 -4 -4 10.1 8
 6 4 -4 3.2 4.5
 6 4 -4 8.2 5.2
 -6 4 4 -1.4 5.4
 -6 4 4 5.2 6.4
 -5 -4 4 961.9 53.89
 -5 -4 4 973.6 54.99
 5 -4 -4 987.8 58.59
 5 -4 -4 946.81 59.09
 -5 4 4 1105.89 60.49
 5 4 -4 1027.2 55.39
 -5 4 4 998.3 58.89
 5 4 -4 982.1 53.59
 4 -4 -4 209.28 24.8
 -4 -4 4 153.58 14.2
 -4 -4 4 154.88 13.5
 4 -4 -4 178.18 17.2
 4 4 -4 156.78 14.3
 4 4 -4 155.28 13.6
 -4 4 4 173.88 20.8
 3 -4 -4 409.76 29.3
 -3 -4 4 462.65 26.6
 3 -4 -4 433.36 29.1
 -3 -4 4 491.35 27.4
 3 4 -4 437.66 26.9
 -3 4 4 441.76 29.3
 3 4 -4 436.46 26.3
 -3 4 4 424.36 29
 2 -4 -4 491.95 29.7
 2 -4 -4 497.75 30.3
 -2 -4 4 480.85 27.9
 -2 -4 4 503.35 28.4
 2 4 -4 486.15 28.5
 -2 4 4 474.65 29.3
 2 4 -4 492.55 27.8
 -1 -4 4 1.6 2.3
 -1 -4 4 0 2.3
 1 -4 -4 4.5 3.1
 1 -4 -4 3.4 2.8
 -1 4 4 1.8 2.6
 -1 4 4 1.5 2.3
 1 4 -4 1.6 2.8
 1 4 -4 5.3 3.4
 0 -4 4 3493.85 185.78
 0 -4 4 3258.67 190.28
 0 -4 -4 3585.04 178.08
 0 4 4 3705.43 177.88
 0 4 -4 3900.31 194.88
 1 -4 4 221.48 15.4
 1 -4 4 201.58 14.9
 -1 4 -4 174.08 14.2
 -1 4 -4 209.08 16.8
 1 4 4 195.98 10.8
 -1 4 -4 198.78 14.6
 -2 4 -4 -2.1 2.5
 -2 4 -4 -4 2.8
 -2 4 -4 1.3 3
 -2 4 -4 -0.1 2
 -3 -4 -4 3605.74 176.98
 -3 4 -4 4077.89 216.28
 3 4 4 3726.73 177.98
 -3 4 -4 3480.65 212.78
 -3 4 -4 4155.38 210.78
 -3 4 -4 4070.09 206.78
 4 -4 4 1535.75 79.29
 4 -4 4 1506.65 80.29
 -4 4 -4 1451.25 79.99
 -4 4 -4 1450.05 78.79
 -5 -4 -4 435.76 23.9
 -5 -4 -4 447.16 25.2
 5 -4 4 390.36 30.8
 5 -4 4 365.46 29.3
 -5 4 -4 346.47 28.5
 -5 4 -4 357.06 30.4
 -6 -4 -4 704.43 43
 6 -4 4 815.12 50.29
 -6 -4 -4 758.42 42
 6 4 4 829.42 42.9
 -6 4 -4 732.83 50.69
 -6 4 -4 749.82 49.3
 7 -4 4 1881.81 102.59
 -7 -4 -4 1926.41 96.59
 7 -4 4 1819.92 102.39
 -7 -4 -4 1859.31 93.89
 7 4 4 1876.81 94.29
 -7 4 -4 1882.61 102.79
 -7 4 -4 1817.32 103.89
 -8 -4 -4 52.39 10.5
 8 -4 4 28.4 12.1
 -8 -4 -4 30.4 10.2
 8 -4 4 32.6 11.9
 -8 4 -4 57.09 15.1
 8 4 4 32.6 8.2
 9 -4 4 19.4 10.7
 -9 -4 -4 30 11
 -9 -4 -4 41.8 10.2
 9 -4 4 11.8 9.3
 9 4 4 43.2 10.3
 -9 4 -4 11.4 8.6
 -10 -4 -4 197.28 28.2
 10 -4 4 203.78 30.3
 -10 -4 -4 235.48 22.5
 10 4 4 205.18 25.6
 -10 4 -4 220.98 33.1
 11 -4 4 43.9 14.4
 -11 -4 -4 9.7 7.5
 11 4 4 25.7 10.3
 -12 -4 -4 15.1 9.5
 12 -4 4 18.3 12.1
 12 4 4 40.4 12.8
 13 -4 4 12 12.3
 13 4 4 31 12.7
 13 -5 -4 4.3 11.4
 13 -5 -4 14.8 13.7
 13 5 -4 7.7 10.1
 -12 -5 4 10.4 9
 12 -5 -4 6.2 12.6
 12 -5 -4 12.3 11.3
 11 -5 -4 10.1 11
 11 -5 -4 4.2 9.8
 -11 -5 4 6.5 7
 11 5 -4 2.8 7.8
 11 5 -4 15.2 7.1
 10 -5 -4 33.9 14.2
 10 -5 -4 38.2 14.5
 -10 -5 4 28.5 11.4
 10 5 -4 49.1 10.6
 10 5 -4 48.7 14.2
 9 -5 -4 78.59 19.6
 -9 -5 4 72.59 16
 -9 -5 4 93.69 16.5
 9 -5 -4 88.09 20.9
 9 5 -4 91.49 18
 9 5 -4 66.89 12.4
 -8 -5 4 54.69 12.5
 8 -5 -4 29.9 14.1
 8 5 -4 56.39 12.6
 8 5 -4 77.19 12.8
 -8 5 4 77.29 17.9
 7 -5 -4 -1.3 7
 7 -5 -4 10.4 7.9
 -7 -5 4 -1.5 4
 -7 -5 4 -1.6 3.3
 7 5 -4 -2.7 4.3
 -7 5 4 0.3 5.9
 7 5 -4 3.4 5
 -7 5 4 5.1 7.8
 6 -5 -4 79.09 16.1
 6 -5 -4 58.89 15.3
 -6 -5 4 81.59 12.8
 -6 -5 4 61.79 12.3
 -6 5 4 54.49 13.3
 6 5 -4 52.99 10.9
 -6 5 4 70.09 15.4
 -5 -5 4 40.4 9.5
 5 -5 -4 24.8 8.5
 -5 -5 4 44.1 9.2
 -5 5 4 49.99 12.1
 -5 5 4 23.8 9
 5 5 -4 33.4 8.2
 5 5 -4 32.7 7.4
 4 -5 -4 416.26 31.8
 4 -5 -4 456.75 33.8
 -4 -5 4 502.55 30.2
 -4 -5 4 468.45 29
 4 5 -4 448.56 28.2
 -4 5 4 558.14 34.9
 4 5 -4 488.95 29.9
 -4 5 4 485.35 33.7
 3 -5 -4 551.44 35.4
 -3 -5 4 528.45 33.8
 -3 -5 4 555.64 31.5
 3 -5 -4 468.15 33
 -3 5 4 542.75 34.4
 3 5 -4 535.75 30.5
 -3 5 4 500.55 33.8
 3 5 -4 561.94 31.8
 2 -5 -4 517.55 31.4
 2 -5 -4 507.65 31.8
 -2 -5 4 515.75 29.7
 -2 -5 4 472.25 30.1
 2 5 -4 547.95 30.7
 -2 5 4 516.45 31.4
 2 5 -4 450.15 28.4
 -2 5 4 550.64 31.6
 1 -5 -4 27.9 6.4
 -1 -5 4 31.8 6.9
 1 -5 -4 30.7 6.8
 -1 -5 4 45.4 8.2
 1 5 -4 32.8 6.7
 -1 5 4 41.6 8.3
 -1 5 4 34.9 6.4
 -1 5 4 45.4 6.6
 1 5 -4 39.8 7.8
 0 -5 4 37.8 8
 0 -5 -4 38.1 6.1
 0 -5 -4 39.6 6.2
 0 -5 4 43.9 7.9
 0 5 -4 40.8 8.3
 0 5 4 37 4.8
 0 5 -4 39.7 7.9
 0 5 4 31.6 5.5
 0 5 -4 42.9 8.4
 0 5 4 37.7 4.9
 -1 -5 -4 8 2.1
 1 -5 4 5 4
 -1 -5 -4 6.7 2.1
 1 -5 4 11.9 4.6
 -1 5 -4 0 3.1
 1 5 4 10.7 2.7
 -1 5 -4 14.2 4.9
 -1 5 -4 0 2.4
 -2 5 -4 34.4 7.4
 -2 5 -4 49.1 10.5
 -2 5 -4 67.79 11.6
 -2 5 -4 43.5 8.4
 3 -5 4 178.48 21.7
 -3 5 -4 210.98 18.6
 -3 5 -4 214.88 17.7
 -3 5 -4 197.78 16.9
 -3 5 -4 209.18 19.6
 4 -5 4 0.9 4.2
 -4 -5 -4 -2.5 1.8
 4 -5 4 -3.7 4
 -4 -5 -4 4.2 1.7
 -4 5 -4 3.5 4.6
 -4 5 -4 5.8 5.2
 -4 5 -4 -2.5 4.2
 4 5 4 0 1.8
 5 -5 4 36 10.3
 5 -5 4 64.29 14.5
 -5 -5 -4 22.8 4.2
 -5 -5 -4 17.6 4.9
 -5 5 -4 21.9 8.8
 5 5 4 18.7 4.2
 -5 5 -4 10 6.4
 6 -5 4 28.9 10.2
 6 -5 4 16.6 8
 -6 -5 -4 15.8 4.9
 -6 5 -4 14.6 6.7
 -6 5 -4 30.5 10.4
 -7 -5 -4 3.6 5.3
 7 -5 4 10.8 8.6
 7 -5 4 -6.6 5.4
 -7 -5 -4 7.2 4.8
 -7 5 -4 2 7.8
 7 5 4 10.3 5.3
 -7 5 -4 17.5 9.4
 -8 -5 -4 -0.8 4.4
 8 -5 4 1.4 7.9
 -8 -5 -4 2.3 3.7
 8 -5 4 3.1 7.6
 8 5 4 -2.4 3.2
 -8 5 -4 -3.8 4.5
 -9 -5 -4 2.2 5.4
 9 -5 4 14.7 8.9
 9 -5 4 11.8 10.2
 -9 -5 -4 5.9 5.4
 -9 5 -4 -0.6 5.6
 9 5 4 13.8 7
 -10 -5 -4 26.2 9.6
 -10 -5 -4 63.89 16
 10 -5 4 23.6 12.5
 -10 5 -4 22.5 11.9
 10 5 4 43.2 11.2
 -11 -5 -4 -1 3.8
 11 -5 4 -6 4.5
 11 5 4 10.9 7.4
 12 -5 4 -2.3 8
 -12 -5 -4 -1.1 4.7
 12 5 4 7.5 7.8
 13 -5 4 23.4 15.7
 13 5 4 4.6 8.9
 13 -6 -4 5.6 12.3
 13 -6 -4 40.3 19.4
 13 6 -4 -2.7 6.7
 12 -6 -4 -8.2 7.6
 12 -6 -4 -2 10.3
 -12 -6 4 5.4 7
 12 6 -4 2.7 7.9
 11 -6 -4 54.99 18.6
 11 -6 -4 74.99 20.9
 -11 -6 4 59.29 15.4
 11 6 -4 107.49 21.6
 10 -6 -4 236.28 37.4
 -10 -6 4 230.28 28.8
 10 -6 -4 192.18 31
 10 6 -4 267.27 31.7
 10 6 -4 188.88 16.3
 -9 -6 4 43.5 12.3
 -9 -6 4 67.89 14.6
 9 -6 -4 22.6 11.8
 9 -6 -4 56.59 16.7
 9 6 -4 58.89 10.3
 9 6 -4 30.1 10.5
 -8 -6 4 57.39 12
 8 -6 -4 54.59 16.3
 8 -6 -4 20 12.4
 -8 -6 4 49.6 16.5
 8 6 -4 65.09 10.9
 8 6 -4 59.29 13
 -8 6 4 74.09 18
 7 -6 -4 885.41 61.29
 7 -6 -4 921.71 63.79
 -7 -6 4 1027.1 57.59
 -7 -6 4 918.01 54.89
 -7 6 4 938.31 62.59
 7 6 -4 978.1 57.19
 7 6 -4 1071.49 52.89
 -7 6 4 846.62 61.49
 -6 -6 4 290.37 23.2
 6 -6 -4 243.98 31.2
 -6 -6 4 252.37 20.9
 6 -6 -4 298.37 27.2
 6 6 -4 260.17 22.1
 6 6 -4 288.77 20.1
 -6 6 4 326.47 28.3
 -6 6 4 223.48 28.2
 -5 -6 4 38.7 9.2
 5 -6 -4 26.8 9.3
 5 -6 -4 30.4 10.6
 -5 -6 4 42.3 8.7
 -5 6 4 48.7 12.1
 5 6 -4 41.4 8.9
 -5 6 4 40 10
 5 6 -4 37.5 7.5
 -4 -6 4 548.15 33.5
 4 -6 -4 554.44 37.6
 4 -6 -4 593.74 39.8
 -4 -6 4 550.94 33.3
 4 6 -4 556.34 31.9
 -4 6 4 566.54 38.2
 4 6 -4 544.55 33.6
 -4 6 4 532.15 37.4
 -3 -6 4 1083.89 55.59
 3 -6 -4 1015.6 57.89
 3 -6 -4 1053.59 59.39
 -3 -6 4 981.3 53.99
 -3 6 4 1032.6 58.29
 3 6 -4 1007.7 52.99
 -3 6 4 1058.99 58.49
 3 6 -4 1045.2 55.09
 2 -6 -4 403.66 27.3
 2 -6 -4 367.66 25.8
 -2 -6 4 417.16 25.9
 -2 6 4 374.56 25.9
 2 6 -4 343.57 23.1
 -2 6 4 384.26 26.3
 2 6 -4 390.86 25.5
 1 -6 -4 6.3 3.9
 1 -6 -4 9.7 4.8
 -1 -6 4 26.1 6.4
 1 6 -4 6.8 4
 -1 6 4 5.5 3.3
 1 6 -4 7 4.2
 -1 6 4 6.3 3.9
 -1 6 4 9.2 3.5
 1 6 -4 22.9 6.5
 0 -6 4 138.29 16.6
 0 -6 4 147.99 13.1
 0 -6 -4 149.09 11.6
 0 -6 -4 111.59 10.6
 0 6 4 133.59 9.4
 0 6 -4 148.19 13.7
 0 6 -4 134.89 15.5
 0 6 -4 147.29 14.3
 0 6 4 143.19 9.8
 -1 -6 -4 148.19 9.8
 1 -6 4 132.49 15.8
 1 -6 4 139.89 13.5
 -1 -6 -4 147.19 10.2
 1 6 4 138.49 10.1
 -1 6 -4 142.89 16.1
 -1 6 -4 136.99 16
 -1 6 -4 132.79 17.3
 -2 6 -4 1457.55 77.39
 -2 6 -4 1381.66 75.79
 2 6 4 1481.55 66.89
 -2 6 -4 1446.46 74.29
 -2 6 -4 1408.16 73.69
 3 -6 4 113.29 18
 -3 6 -4 107.99 15.3
 -3 6 -4 101.59 16.7
 -3 6 -4 140.29 19.5
 3 6 4 93.59 6.1
 -3 6 -4 94.99 14.3
 -4 -6 -4 50.89 5
 4 -6 4 65.89 14.7
 -4 -6 -4 52.59 6.1
 -4 6 -4 58.99 11.9
 4 6 4 67.39 5.3
 -4 6 -4 52.49 11.7
 -4 6 -4 87.39 16.1
 -4 6 -4 46.4 11
 5 -6 4 264.27 25.3
 -5 -6 -4 301.57 16.8
 5 -6 4 293.47 26.9
 -5 -6 -4 249.38 17.3
 5 6 4 273.27 16.8
 -5 6 -4 298.77 26.8
 -5 6 -4 301.57 25.8
 -6 -6 -4 8.3 3.7
 6 -6 4 14.8 7.5
 -6 -6 -4 8 4.8
 6 -6 4 15.4 9.5
 6 6 4 7.3 3.6
 -6 6 -4 24.4 9.7
 -6 6 -4 7.2 7.1
 -7 -6 -4 126.79 14
 7 -6 4 122.39 23.2
 7 -6 4 129.39 21.4
 -7 -6 -4 136.09 16.8
 -7 6 -4 122.69 20.9
 -7 6 -4 75.19 17.3
 8 -6 4 164.28 29
 8 -6 4 106.09 20.6
 -8 -6 -4 139.19 19.4
 -8 -6 -4 136.49 13.3
 -8 6 -4 132.29 23.2
 8 6 4 129.29 16
 -9 -6 -4 201.78 26
 9 -6 4 146.59 26.9
 9 -6 4 139.49 24.4
 -9 -6 -4 165.78 16.1
 -9 6 -4 124.89 24.8
 9 6 4 189.78 30
 10 -6 4 18.7 11.2
 -10 -6 -4 19.2 9.8
 -10 -6 -4 13 6.7
 10 6 4 16.4 7
 -11 -6 -4 10 7
 11 -6 4 0.4 9
 11 6 4 22.9 9.4
 -12 -6 -4 86.89 16.5
 12 -6 4 105.79 25.2
 12 6 4 129.69 20.8
 13 -6 4 -6.8 6.1
 -13 6 -4 2.2 9
 13 -7 -4 9.8 13
 13 -7 -4 3 9.4
 13 7 -4 -1.9 6.1
 12 -7 -4 13 13
 -12 -7 4 8.2 8.3
 12 -7 -4 0.3 10.5
 12 7 -4 -3.3 4.9
 11 -7 -4 1.1 9.6
 11 -7 -4 17 12.6
 -11 -7 4 19.1 9.4
 11 7 -4 9.4 8.3
 -10 -7 4 2.2 6.3
 10 -7 -4 11.6 12.2
 10 -7 -4 10.9 11.1
 10 7 -4 2.7 6.5
 9 -7 -4 13.1 11.3
 9 -7 -4 8.3 9.1
 -9 -7 4 3.4 5.9
 9 7 -4 5.7 6.4
 9 7 -4 -0.4 2.9
 -8 -7 4 145.29 19.4
 8 -7 -4 103.09 22
 -8 -7 4 124.39 19.8
 8 -7 -4 111.39 22.7
 8 7 -4 77.69 15.2
 8 7 -4 105.19 10.1
 7 -7 -4 -3.3 6.6
 -7 -7 4 -1.4 5
 7 -7 -4 -1.1 5.8
 -7 -7 4 2 4.7
 7 7 -4 4.3 5.6
 7 7 -4 3.1 3.9
 -7 7 4 0.6 6
 6 -7 -4 36.9 11.4
 6 -7 -4 66.89 16.5
 -6 -7 4 55.19 11.3
 -6 -7 4 78.09 13.2
 6 7 -4 61.19 11.9
 -6 7 4 75.39 17.6
 -6 7 4 83.19 16.8
 5 -7 -4 11.5 8.6
 5 -7 -4 14.6 7.9
 -5 -7 4 21.1 6.8
 -5 -7 4 16.8 5.9
 5 7 -4 12 5.8
 5 7 -4 10 4.8
 -5 7 4 15.9 9.2
 -5 7 4 14.1 7.7
 -4 -7 4 19.6 6.2
 -4 -7 4 12.6 5.9
 4 -7 -4 17.1 8.5
 4 7 -4 22.2 7.1
 4 7 -4 13.5 5.3
 -4 7 4 8.8 6.6
 -4 7 4 24.6 8.5
 -3 -7 4 115.49 14.3
 3 -7 -4 101.79 17.1
 -3 -7 4 131.59 16.1
 3 -7 -4 115.79 16.9
 -3 7 4 118.29 17.1
 3 7 -4 110.09 14.9
 -3 7 4 135.19 18.3
 3 7 -4 112.89 13.2
 -2 -7 4 66.49 11.1
 2 -7 -4 49.3 10.7
 -2 -7 4 60.29 10.6
 2 -7 -4 48.1 10.2
 -2 7 4 50.89 9.2
 2 7 -4 40.5 9.2
 -2 7 4 67.79 11.7
 -2 7 4 73.69 12.4
 2 7 -4 51.19 9.2
 2 7 -4 63.89 10.8
 -1 -7 4 652.53 42.4
 1 -7 -4 755.52 42.3
 1 -7 -4 859.11 44
 -1 -7 4 676.73 41.8
 -1 7 4 783.72 39.6
 1 7 -4 663.53 42.4
 -1 7 4 832.72 41.4
 1 7 -4 682.53 41.5
 -1 7 4 785.02 42.5
 1 7 -4 681.33 42.2
 0 -7 -4 165.48 14
 0 -7 -4 166.18 14.2
 0 -7 4 181.18 15.8
 0 -7 -4 188.48 13.4
 0 -7 4 171.78 15.8
 0 7 -4 177.48 15.7
 0 7 4 188.38 12.6
 0 7 4 170.28 11.9
 0 7 4 174.38 14.1
 0 7 -4 183.58 16.4
 0 7 -4 195.78 17.5
 1 -7 4 326.37 24.2
 -1 -7 -4 348.37 20.1
 1 -7 4 336.97 27.1
 -1 -7 -4 329.27 20.5
 -1 7 -4 354.86 26.4
 -1 7 -4 321.47 24
 -1 7 -4 348.87 25.9
 1 7 4 325.97 19.7
 -1 7 -4 343.07 23.9
 1 7 4 359.76 20.8
 -2 -7 -4 1011.1 49.4
 -2 -7 -4 1090.19 49.99
 2 -7 4 1063.69 57.19
 -2 7 -4 1065.19 56.89
 2 7 4 1006.5 49.5
 -2 7 -4 1021.2 59.39
 -2 7 -4 1022.1 58.69
 -2 7 -4 1017.8 56.39
 2 7 4 950.4 49.7
 -3 -7 -4 587.44 29.2
 -3 -7 -4 624.84 31.9
 3 -7 4 605.54 41.9
 -3 7 -4 598.94 37.7
 3 7 4 625.84 29.6
 -3 7 -4 618.84 41.6
 3 7 4 574.64 29.1
 -3 7 -4 584.04 38.2
 -3 7 -4 553.44 39.2
 -4 -7 -4 15.4 3.5
 -4 -7 -4 16 2.7
 -4 7 -4 8.3 5.6
 -4 7 -4 3 6.1
 -4 7 -4 13.2 7.4
 4 7 4 17.9 3.1
 -4 7 -4 12.8 7.4
 -5 -7 -4 11.8 4.1
 5 -7 4 1.9 6.2
 5 -7 4 1.3 6.8
 -5 -7 -4 17.3 4
 -5 7 -4 23.4 7.8
 -5 7 -4 25.1 8.5
 -5 7 -4 27.6 9.6
 -5 7 -4 10.8 8.2
 5 7 4 11.4 3.5
 6 -7 4 27.4 11.6
 -6 -7 -4 78.79 11.5
 -6 -7 -4 64.39 10
 6 -7 4 78.09 17.8
 -6 7 -4 76.19 16.9
 -6 7 -4 62.79 14.4
 7 -7 4 -1.4 4.9
 -7 -7 -4 -0.5 2.5
 7 -7 4 3 8
 -7 -7 -4 2.9 4.5
 7 7 4 9.1 4.3
 -7 7 -4 8.5 7.4
 8 -7 4 17.6 10.5
 8 -7 4 8 9.9
 -8 -7 -4 14.4 5.4
 -8 -7 -4 22.5 7.8
 -8 7 -4 43.9 14.7
 -9 -7 -4 -2.5 3
 9 -7 4 -8.2 5.6
 -9 -7 -4 3.9 6.5
 9 -7 4 10.4 12.2
 -10 -7 -4 16.9 9.5
 -10 -7 -4 7.5 5.6
 10 -7 4 21.7 11.4
 10 7 4 10.1 6
 -11 -7 -4 11 6.6
 11 -7 4 8.7 10.5
 -12 -7 -4 -0.6 3.9
 12 -7 4 7.5 11.8
 -12 7 -4 -4.8 6.4
 12 7 4 -4.7 4.7
 13 -7 4 9.7 11.8
 -13 7 -4 -6.3 4.5
 13 -8 -4 18.3 14.7
 12 -8 -4 38.6 19.8
 12 -8 -4 23.1 14.8
 12 8 -4 39.9 13.3
 -11 -8 4 4.3 6.4
 11 -8 -4 -0.4 7.6
 11 -8 -4 -5.5 8.1
 11 8 -4 6.3 7.1
 10 -8 -4 5.8 11.8
 10 8 -4 -1.6 6.1
 -9 -8 4 62.19 12.8
 9 -8 -4 81.09 19.7
 9 -8 -4 98.69 27.2
 -9 -8 4 45.5 18.3
 9 8 -4 82.89 16.3
 8 -8 -4 66.89 17.9
 -8 -8 4 88.19 16.4
 8 -8 -4 25.5 14
 -8 -8 4 67.39 12.7
 8 8 -4 63.09 13.2
 7 -8 -4 61.09 16.8
 -7 -8 4 59.19 13.4
 7 -8 -4 74.39 18.9
 -7 -8 4 66.39 13.1
 7 8 -4 62.89 13.6
 7 8 -4 68.49 7.9
 6 -8 -4 35.2 12
 -6 -8 4 34.4 8.3
 6 -8 -4 29.3 12.6
 -6 -8 4 49 10.2
 6 8 -4 31.9 8.9
 6 8 -4 41.7 7
 -6 8 4 36.2 12.3
 -6 8 4 27.6 10.4
 5 -8 -4 240.48 29.5
 -5 -8 4 277.27 21.9
 -5 -8 4 279.87 21.9
 5 -8 -4 239.08 30.9
 5 8 -4 270.27 21.5
 -5 8 4 290.17 27
 5 8 -4 281.47 18.3
 -5 8 4 271.27 32.5
 4 -8 -4 11.3 8.2
 4 -8 -4 12.9 7.1
 -4 8 4 24.7 9
 -4 8 4 0.9 5.6
 3 -8 -4 91.29 21.8
 3 -8 -4 117.99 19.3
 -3 -8 4 138.69 16.5
 -3 -8 4 118.69 15.6
 3 8 -4 114.19 10.8
 3 8 -4 90.79 14.2
 3 8 -4 133.59 12.5
 -3 8 4 86.79 14.9
 -3 8 4 90.89 15.4
 -3 8 4 103.29 15.2
 -2 -8 4 283.77 22.1
 2 -8 -4 379.96 25.8
 -2 -8 4 272.87 22.1
 2 8 -4 275.97 20.2
 2 8 -4 274.17 22.3
 -2 8 4 389.16 25.9
 2 8 -4 260.77 20.9
 -1 -8 4 231.48 19.5
 1 -8 -4 231.28 19.4
 -1 -8 4 182.48 17.3
 1 -8 -4 264.27 19.5
 1 8 -4 181.48 17.1
 -1 8 4 217.68 18.1
 1 8 -4 178.58 18
 -1 8 4 267.07 18.1
 1 8 -4 190.48 18.1
 0 -8 4 196.18 18.1
 0 -8 -4 196.88 25.3
 0 -8 -4 200.88 16.5
 0 -8 4 199.58 17.3
 0 8 -4 177.18 17.5
 0 8 -4 185.78 16.8
 0 8 -4 188.38 17.3
 0 8 4 196.58 13.1
 0 8 4 187.68 15.3
 0 8 4 176.38 13.3
 0 8 4 170.98 14.2
 1 -8 4 369.26 26.1
 -1 -8 -4 348.67 21.3
 -1 -8 -4 333.67 22.3
 -1 8 -4 333.47 24.8
 1 8 4 357.66 20.9
 -1 8 -4 355.46 27.1
 1 8 4 318.27 21.2
 -1 8 -4 359.46 25.6
 -1 8 -4 317.97 26
 2 -8 4 1007.4 56.69
 -2 -8 -4 973.9 50.19
 -2 -8 -4 989.5 50.19
 -2 8 -4 1041.9 58.99
 -2 8 -4 977.2 56.09
 2 8 4 1001 49.4
 -2 8 -4 981.1 55.69
 -2 8 -4 988.5 59.09
 -3 -8 -4 3.1 1.9
 -3 -8 -4 2.9 2.9
 3 -8 4 2.4 6.4
 3 8 4 2.4 2
 -3 8 -4 3.2 4.6
 -3 8 -4 7.2 5.4
 -3 8 -4 1.3 4.9
 -3 8 -4 10.1 5.7
 3 8 4 2.6 2.2
 4 -8 4 -3.2 4.9
 -4 -8 -4 -1.2 1.2
 -4 -8 -4 0 2
 -4 8 -4 -2.2 3.7
 4 8 4 -0.2 1.4
 -4 8 -4 5.5 6.5
 -4 8 -4 -2.7 3.6
 -4 8 -4 -5.2 3.1
 -5 -8 -4 416.66 20.9
 5 -8 4 323.67 32.8
 -5 -8 -4 378.06 22.5
 -5 8 -4 376.36 30.8
 -5 8 -4 325.87 31.6
 -5 8 -4 374.86 32.4
 -5 8 -4 386.66 31.1
 5 8 4 391.16 21
 6 -8 4 23.6 10.9
 6 -8 4 22 11.9
 -6 -8 -4 26 6.3
 -6 -8 -4 32.4 5.8
 -6 8 -4 5.4 7.2
 -6 8 -4 24 10.2
 -6 8 -4 10.6 8.6
 -6 8 -4 10 8.5
 6 8 4 24.6 4.8
 -7 -8 -4 108.89 14.6
 7 -8 4 71.29 17.8
 -7 -8 -4 100.29 13.8
 7 -8 4 63.49 17.8
 -7 8 -4 83.49 19.5
 -7 8 -4 90.69 18.2
 7 8 4 86.19 10.5
 8 -8 4 25 13.4
 8 -8 4 18 11.3
 -8 -8 -4 7.7 5.8
 -8 -8 -4 13.8 7.2
 8 8 4 21.3 6
 -8 8 -4 35.9 11.6
 -9 -8 -4 51.39 12.1
 9 -8 4 19.2 15
 9 -8 4 31.6 14
 -9 -8 -4 43.1 8.5
 -9 8 -4 58.69 14.7
 9 8 4 53.89 10.4
 -10 -8 -4 1.4 5.7
 10 -8 4 -2.6 6.6
 -10 -8 -4 5.9 4.9
 -10 8 -4 12.8 10.1
 -11 -8 -4 0.6 4.4
 11 -8 4 -4.5 7.1
 -11 8 -4 2.1 7.7
 12 -8 4 15.3 14
 -12 8 -4 37.7 14.7
 12 -9 -4 16.3 14.4
 12 -9 -4 0.1 8.9
 12 9 -4 9.5 8.7
 11 -9 -4 -4.4 9.1
 11 -9 -4 11 11.9
 11 9 -4 0.6 6
 10 -9 -4 -1.8 7.5
 -10 -9 4 -3.5 4
 10 -9 -4 20.6 14.9
 10 9 -4 1.3 5.2
 9 -9 -4 -6.1 6.7
 -9 -9 4 5.5 5.9
 9 -9 -4 -6 6.8
 9 9 -4 -0.2 5.1
 8 -9 -4 61.79 20
 -8 -9 4 84.59 16.4
 8 -9 -4 85.09 20.9
 -8 -9 4 68.59 13.5
 8 9 -4 81.79 16
 -7 -9 4 -4.4 3.8
 7 -9 -4 0.5 9.9
 7 -9 -4 4.4 8
 -7 -9 4 5.9 5.4
 7 9 -4 3.7 5.2
 6 -9 -4 47.8 15.9
 -6 -9 4 32.4 8.8
 6 -9 -4 21.4 10.9
 -6 -9 4 17.5 8.1
 6 9 -4 34.4 9.8
 -6 9 4 21.5 10.8
 5 -9 -4 35.1 11.6
 -5 -9 4 12 6.6
 -5 -9 4 17.8 7.2
 5 -9 -4 26.1 11.1
 5 9 -4 15.2 4.8
 -5 9 4 30.6 10.7
 5 9 -4 22.5 5.1
 5 9 -4 19.2 7.2
 4 -9 -4 135.29 20.6
 -4 -9 4 160.28 15.2
 4 -9 -4 138.19 22.9
 -4 -9 4 131.29 17.5
 -4 9 4 133.79 21
 -4 9 4 150.78 22.1
 4 9 -4 132.29 11.6
 4 9 -4 140.29 12.3
 4 9 -4 162.38 19.2
 -4 9 4 142.49 19.9
 3 -9 -4 68.19 14.6
 -3 -9 4 49.6 9.8
 -3 -9 4 65.89 11.8
 3 -9 -4 62.09 16.1
 -3 9 4 50.69 11.8
 -3 9 4 62.69 12.3
 3 9 -4 41.6 9.5
 3 9 -4 71.99 10.3
 -3 9 4 54.79 10.7
 -2 -9 4 55.49 11.1
 -2 -9 4 56.89 11
 2 -9 -4 32.1 10.7
 2 -9 -4 37.3 9.7
 -2 9 4 37.4 9.2
 2 9 -4 49 11
 2 9 -4 57.39 9.8
 -2 9 4 39.3 9.8
 -2 9 4 54.29 9.9
 2 9 -4 85.49 13.6
 1 -9 -4 533.75 33.2
 -1 -9 4 497.15 33.3
 -1 -9 4 476.25 32
 1 -9 -4 490.85 33.3
 1 9 -4 425.16 30.6
 1 9 -4 444.36 31.5
 -1 9 4 468.85 32
 -1 9 4 489.75 29.3
 1 9 -4 507.85 33.4
 0 -9 -4 122.59 16.2
 0 -9 4 101.79 16.3
 0 -9 -4 115.69 11.3
 0 9 -4 87.89 15
 0 9 4 109.89 9.6
 0 9 4 105.69 9.1
 0 9 4 99.49 13.3
 0 9 -4 76.19 13
 0 9 4 116.39 13.5
 0 9 -4 121.49 17
 1 -9 4 52.19 11.6
 -1 -9 -4 43.3 8.7
 -1 -9 -4 51.59 8.6
 1 9 4 41 7.2
 -1 9 -4 33.2 9.6
 1 9 4 47.8 8.2
 -1 9 -4 48.8 10.4
 -1 9 -4 31.4 9.2
 -1 9 -4 40.8 10.7
 -2 -9 -4 154.98 13.8
 -2 -9 -4 170.18 13.3
 2 -9 4 183.28 21.9
 2 9 4 175.38 12.9
 -2 9 -4 159.68 21.9
 -2 9 -4 143.29 20.5
 -2 9 -4 198.28 23
 -2 9 -4 135.29 18.2
 -3 -9 -4 30.5 5.7
 3 -9 4 35.7 12.3
 -3 -9 -4 35 7
 -3 9 -4 24 8.8
 -3 9 -4 45.3 10.7
 -3 9 -4 38.5 10.1
 3 9 4 44.9 6.1
 3 9 4 48.5 6.6
 -3 9 -4 29.6 9.9
 4 -9 4 175.38 26.3
 -4 -9 -4 132.69 10.5
 4 9 4 150.58 10.1
 -4 9 -4 154.78 21.6
 4 9 4 141.89 9.8
 -4 9 -4 160.08 22.3
 5 -9 4 71.99 18.6
 -5 -9 -4 69.29 6
 -5 -9 -4 85.09 8.2
 -5 9 -4 57.49 13.5
 -5 9 -4 65.89 14.2
 -5 9 -4 100.59 20.7
 5 9 4 84.59 6.9
 -5 9 -4 66.69 15.6
 6 -9 4 2.3 7.7
 -6 -9 -4 -2.1 1.7
 -6 9 -4 -4.5 2.6
 6 9 4 -1.8 1.9
 -6 9 -4 2 5.8
 -6 9 -4 1.9 6
 -7 -9 -4 32.7 6.1
 -7 -9 -4 24 7.3
 7 -9 4 20.1 11.4
 -7 9 -4 22.3 9.9
 7 9 4 34 6.1
 -7 9 -4 23 10.9
 8 -9 4 78.19 19.6
 -8 -9 -4 102.59 15.6
 -8 -9 -4 65.49 9.9
 8 -9 4 63.39 19.7
 -8 9 -4 76.09 18.4
 8 9 4 71.79 10
 -8 9 -4 86.49 19.7
 9 -9 4 0.3 9.8
 -9 -9 -4 1.1 4.5
 9 -9 4 -9 3.6
 -9 -9 -4 -2.5 3
 -9 9 -4 3.3 7.6
 -9 9 -4 2.5 7.6
 9 9 4 -1.7 3.3
 -10 -9 -4 1.7 4.1
 -10 -9 -4 2.8 6.2
 10 9 4 0.9 4.4
 -10 9 -4 3.4 8.5
 -10 9 -4 -7.6 4.7
 -11 -9 -4 14.1 7.1
 -11 9 -4 18.9 12
 -11 9 -4 26.6 14.2
 11 9 4 21.2 8.2
 12 -10 -4 7.3 13.1
 12 -10 -4 16.6 14.1
 11 -10 -4 2.6 12
 11 -10 -4 0.7 9.1
 -11 -10 4 0.8 5.2
 11 10 -4 -4 3.9
 10 -10 -4 0.1 9.8
 10 -10 -4 -1.7 7.6
 -10 -10 4 4 5.2
 10 10 -4 -0.2 4.7
 9 -10 -4 67.29 19.3
 -9 -10 4 98.09 17.7
 9 -10 -4 109.59 24.7
 9 10 -4 99.79 17.2
 -8 -10 4 105.79 19.6
 -8 -10 4 86.69 15.6
 8 -10 -4 106.59 21.7
 8 10 -4 94.09 16.7
 -7 -10 4 88.59 15.3
 7 -10 -4 80.49 19.7
 7 -10 -4 43.4 15
 -7 -10 4 116.19 24.2
 7 10 -4 61.59 13
 6 -10 -4 361.66 33.5
 6 -10 -4 313.17 40
 -6 -10 4 354.56 26.4
 -6 -10 4 299.67 25.7
 6 10 -4 317.07 25.8
 5 -10 -4 581.14 43.6
 -5 -10 4 520.75 36.1
 5 -10 -4 513.45 43.2
 -5 -10 4 540.55 36.2
 5 10 -4 539.75 36.3
 -5 10 4 584.44 43
 -5 10 4 549.45 39.6
 4 -10 -4 60.19 14
 -4 -10 4 61.29 11.5
 4 -10 -4 40.7 13.7
 -4 -10 4 54.79 11.3
 -4 10 4 37 11.4
 4 10 -4 58.49 8.5
 -4 10 4 48.9 11.2
 4 10 -4 54.79 11.6
 4 10 -4 69.49 8.9
 -4 10 4 59.39 13.9
 3 -10 -4 31.2 10.4
 -3 -10 4 46.6 10.4
 -3 -10 4 47.2 10.6
 3 -10 -4 65.69 15.7
 3 10 -4 62.89 10.2
 -3 10 4 47.1 10.2
 -3 10 4 59.89 13.4
 3 10 -4 53.99 11.1
 -3 10 4 46.3 11.4
 3 10 -4 59.39 9.7
 -2 -10 4 123.09 16.5
 2 -10 -4 121.09 19.4
 2 -10 -4 91.69 15.9
 -2 -10 4 155.88 19.9
 -2 10 4 121.79 18.4
 2 10 -4 157.18 13.9
 2 10 -4 147.89 25.5
 -2 10 4 107.19 16.3
 -2 10 4 140.09 17.1
 1 -10 -4 7.3 5.8
 -1 -10 4 1 4.5
 -1 -10 4 5.8 5.1
 -1 10 4 8.7 5
 1 10 -4 9.4 6.3
 -1 10 4 14.7 5.9
 1 10 -4 11.4 5.8
 1 10 -4 6 5.6
 -1 10 4 9.2 4.3
 -1 10 4 4.4 4.9
 0 -10 4 222.58 20.5
 0 -10 -4 212.18 17.3
 0 -10 -4 186.68 18.5
 0 -10 4 238.58 20.7
 0 10 -4 250.87 21.4
 0 10 4 202.88 14.5
 0 10 -4 199.78 24.4
 0 10 4 223.68 18.4
 0 10 -4 216.48 19.8
 0 10 -4 263.77 21.7
 0 10 4 213.78 17.1
 0 10 4 178.78 14.4
 1 -10 4 22.8 8.2
 -1 -10 -4 33.2 9.2
 -1 -10 -4 40.9 8.1
 -1 10 -4 20.8 7.8
 -1 10 -4 30.2 9.2
 1 10 4 22.5 6.5
 -1 10 -4 34.7 10
 -1 10 -4 23.3 9.9
 -2 -10 -4 11.8 5.4
 -2 -10 -4 8.4 4.7
 -2 10 -4 5.9 5.8
 2 10 4 11 4
 -2 10 -4 8 6
 -2 10 -4 6.4 7.2
 -2 10 -4 5.2 5.9
 -3 -10 -4 0.7 2.7
 3 10 4 -1.9 2.1
 -3 10 -4 -0.7 5.9
 3 10 4 5.8 3.4
 -3 10 -4 0.4 4
 -3 10 -4 6.7 6.6
 -3 10 -4 8.3 6.2
 4 -10 4 46.5 15.4
 -4 -10 -4 51.19 8.2
 -4 10 -4 50.09 12.5
 -4 10 -4 52.89 14
 -4 10 -4 26.4 12.4
 4 10 4 55.29 6.8
 4 10 4 64.69 7.5
 -4 10 -4 49 13.2
 -5 -10 -4 93.39 11.4
 5 -10 4 77.49 18.1
 -5 10 -4 84.09 19.4
 5 10 4 80.89 7
 -5 10 -4 93.99 18.4
 -5 10 -4 68.19 15.6
 -5 10 -4 60.69 14.6
 6 -10 4 11.2 10.5
 -6 -10 -4 6.2 4.2
 -6 -10 -4 4.5 2.3
 6 10 4 1.9 2.4
 -6 10 -4 3.8 6.7
 -6 10 -4 2.7 5.6
 7 -10 4 67.79 20.8
 -7 -10 -4 51.19 6.4
 -7 -10 -4 78.39 12.1
 -7 10 -4 45.6 14.7
 -7 10 -4 81.89 19.2
 7 10 4 47.7 6.7
 8 -10 4 26.1 15.6
 -8 -10 -4 16.8 7.3
 -8 -10 -4 10.2 4
 8 10 4 23.2 5.5
 -8 10 -4 37.4 13.3
 -8 10 -4 34.9 14.5
 -9 -10 -4 -2.1 2.5
 -9 -10 -4 -3.3 3.2
 9 10 4 -2.8 2.4
 -9 10 -4 -6.1 4.3
 -9 10 -4 -2.8 5.4
 -10 -10 -4 71.09 15
 -10 -10 -4 49.5 8.8
 -10 10 -4 22.7 12.4
 -10 10 -4 39 14
 10 10 4 30.9 7.5
 -11 -10 -4 7.6 4.9
 -11 10 -4 22.6 13.4
 -11 10 -4 8.7 10.3
 11 10 4 21 7.7
 -12 10 -4 4.5 9.7
 -12 10 -4 12.1 11.8
 12 -11 -4 4.8 8.9
 12 -11 -4 -6.7 7.9
 11 -11 -4 -11.1 5.9
 11 -11 -4 -7.6 6.8
 11 11 -4 -6.9 2.5
 10 -11 -4 9.1 11.2
 -10 -11 4 29.3 10.9
 10 -11 -4 3 11.7
 10 11 -4 9.4 8.1
 9 -11 -4 20.1 15.6
 9 -11 -4 42 18
 -9 -11 4 47.8 12.2
 9 11 -4 55.09 13.3
 -8 -11 4 5.7 6.5
 8 -11 -4 17.2 12.5
 8 -11 -4 11.1 10.4
 -8 -11 4 0.5 5.3
 8 11 -4 -4.5 3.7
 -7 -11 4 35.6 10
 7 -11 -4 75.29 21.3
 7 -11 -4 35.3 13.3
 -7 -11 4 33.8 10.1
 7 11 -4 25.4 8.8
 6 -11 -4 228.88 35.8
 -6 -11 4 250.97 22.1
 -6 -11 4 210.48 24.8
 6 -11 -4 210.18 29.6
 6 11 -4 244.48 21.9
 -6 11 4 249.78 31.7
 -5 -11 4 47.7 11.3
 -5 -11 4 78.99 13.4
 5 -11 -4 41 13.6
 5 -11 -4 52.69 17.4
 5 11 -4 57.29 12
 -5 11 4 49.99 14.9
 -5 11 4 58.59 14
 -4 -11 4 6.8 3.8
 4 -11 -4 -7.4 4.1
 -4 -11 4 -0.2 4.1
 4 -11 -4 0 8
 4 11 -4 1.7 3
 -4 11 4 0.8 4.8
 4 11 -4 1.6 3
 -4 11 4 -0.1 6.4
 4 11 -4 2.6 4.9
 -3 -11 4 510.35 34.4
 3 -11 -4 490.75 37.9
 -3 -11 4 489.95 35.5
 3 -11 -4 475.65 39.2
 3 11 -4 516.95 30.9
 -3 11 4 553.84 35.2
 3 11 -4 509.35 30.2
 3 11 -4 511.35 35.4
 -3 11 4 443.36 36.4
 -3 11 4 490.65 36.3
 -2 -11 4 258.77 23.3
 -2 -11 4 226.08 21.5
 2 -11 -4 255.27 25.3
 2 11 -4 232.88 22.6
 -2 11 4 292.67 24.7
 2 11 -4 256.07 20.2
 -2 11 4 263.07 20.8
 -2 11 4 269.27 22.5
 2 11 -4 250.77 20.5
 -2 11 4 258.87 22.6
 -1 -11 4 10.5 7.1
 1 -11 -4 29.6 10.8
 -1 -11 4 24.5 8.3
 -1 11 4 20.8 6.7
 -1 11 4 19 6.8
 -1 11 4 24 7.6
 -1 11 4 32.8 9.3
 1 11 -4 12.5 7
 1 11 -4 15.7 7.3
 1 11 -4 14.7 6.6
 0 -11 -4 223.88 26
 0 -11 4 227.58 21.7
 0 11 -4 264.97 33.4
 0 11 -4 239.68 21.5
 0 11 4 227.08 18.7
 0 11 -4 229.88 21.3
 0 11 4 192.88 15
 0 11 -4 260.17 22.7
 0 11 4 225.58 19.6
 -1 -11 -4 1101.69 61.89
 1 -11 4 1012.1 63.69
 -1 -11 -4 1110.09 59.09
 -1 11 -4 1165.38 66.09
 -1 11 -4 1155.88 66.89
 1 11 4 1050.79 57.99
 -1 11 -4 1037.9 64.49
 1 11 4 1119.49 59.59
 -1 11 -4 1172.98 64.49
 -2 -11 -4 161.48 14.6
 -2 -11 -4 176.58 16.7
 2 11 4 159.38 14.1
 -2 11 -4 199.28 26.5
 -2 11 -4 182.38 25.2
 -2 11 -4 130.59 19.5
 -2 11 -4 151.48 21.9
 2 11 4 150.38 14.4
 -3 -11 -4 204.78 16.7
 3 11 4 179.28 14.1
 3 11 4 184.08 14.4
 -3 11 -4 164.18 27.9
 -3 11 -4 222.48 29.1
 -3 11 -4 186.18 23.8
 -3 11 -4 174.38 24.3
 4 -11 4 531.65 45.4
 -4 11 -4 525.75 42.6
 4 11 4 531.05 29.1
 4 11 4 554.24 29.7
 -4 11 -4 513.75 40
 -4 11 -4 549.74 39.6
 -5 -11 -4 191.28 15.6
 5 -11 4 191.28 30.1
 -5 11 -4 172.38 25
 -5 11 -4 215.78 28.2
 5 11 4 203.88 13
 5 11 4 209.68 13.3
 6 -11 4 -6.7 5.6
 -6 -11 -4 3 3.3
 -6 11 -4 7.4 6.5
 -6 11 -4 -9.2 2.8
 6 11 4 0.6 2
 7 -11 4 24.6 11.4
 -7 11 -4 41.4 13.5
 -7 11 -4 25.8 12.7
 -8 -11 -4 34.8 9.4
 8 -11 4 21.7 15.5
 -8 11 -4 25.9 13.9
 -8 11 -4 41 13
 -9 -11 -4 5.9 5.9
 -9 11 -4 15.4 11.1
 -9 11 -4 26.8 11.9
 -10 -11 -4 10.6 7
 -10 11 -4 -11.3 3.6
 -10 11 -4 -7.4 6.4
 -11 11 -4 2 8.9
 -11 11 -4 -7 4.7
 11 -12 -4 58.89 20.1
 11 -12 -4 57.49 24.4
 10 -12 -4 26.6 16.4
 10 -12 -4 59.19 21.7
 -10 -12 4 21.3 10.3
 10 12 -4 11 8.4
 -10 12 4 12.9 11.7
 -9 -12 4 -2.8 3.5
 9 -12 -4 2.6 10
 9 -12 -4 0.8 9.3
 9 12 -4 3.5 6
 -9 12 4 6.4 7.9
 -8 -12 4 4.1 6.2
 8 -12 -4 6.8 11.5
 8 -12 -4 14.2 11.3
 -8 12 4 4.3 8.1
 8 12 -4 5.5 6.3
 7 -12 -4 1.2 8.8
 -7 -12 4 -1.9 4.6
 -7 -12 4 7.4 7.1
 7 -12 -4 7.6 11
 7 12 -4 6.5 5.7
 -7 12 4 9.4 9
 6 -12 -4 20.3 13.4
 -6 -12 4 19.3 8.4
 -6 -12 4 26.5 8.8
 6 -12 -4 7.7 10.1
 6 12 -4 14 7.5
 -6 12 4 36.4 11.4
 5 -12 -4 11.3 8.8
 -5 -12 4 13.6 6.7
 5 -12 -4 9.4 10.6
 -5 -12 4 0.3 5.2
 -5 12 4 9.8 11.2
 5 12 -4 6.7 5.9
 -5 12 4 5.7 7.2
 4 -12 -4 22.2 9.4
 -4 -12 4 12.9 6.8
 4 -12 -4 25.8 13
 -4 -12 4 6.3 5.9
 -4 12 4 12.8 8
 -4 12 4 16.2 9.9
 4 12 -4 20 7.7
 3 -12 -4 -1.4 6.8
 -3 -12 4 3.1 4.9
 3 -12 -4 4 6.9
 -3 -12 4 17.8 6.8
 -3 12 4 7.4 6.1
 3 12 -4 -1.4 3.4
 3 12 -4 2.3 3.8
 3 12 -4 6.6 6.3
 -3 12 4 16.5 9.3
 -3 12 4 13.9 7.5
 2 -12 -4 31.9 12
 -2 -12 4 39.6 10.9
 -2 -12 4 48.8 11.2
 -2 12 4 42.7 11.8
 2 12 -4 34.4 8.5
 2 12 -4 41.1 10.9
 -2 12 4 31.7 10.2
 -2 12 4 48 10.8
 -2 12 4 43.7 10.3
 2 12 -4 44.3 9.3
 1 -12 -4 81.59 17
 -1 -12 4 47.8 11.8
 -1 -12 4 47.6 12
 -1 12 4 40.7 9.3
 -1 12 4 50.99 12.2
 1 12 -4 47.6 10.8
 1 12 -4 49.5 11.6
 1 12 -4 49.4 11.4
 -1 12 4 49.9 10.6
 -1 12 4 52.59 10.3
 0 -12 4 146.69 25.3
 0 -12 -4 97.59 17.2
 0 12 -4 138.39 19.8
 0 12 -4 120.09 18.2
 0 12 -4 102.69 17.3
 0 12 4 109.79 15.4
 0 12 4 110.79 10.2
 0 12 -4 137.49 21.7
 0 12 4 111.39 10.4
 -1 -12 -4 11.2 6.3
 -1 -12 -4 25.7 9.7
 1 -12 4 19.6 8.3
 -1 12 -4 2.2 5.1
 1 12 4 7.1 5.3
 -1 12 -4 5.2 8.1
 1 12 4 2.4 4.6
 -1 12 -4 25.1 10
 -1 12 -4 16.7 9.3
 -2 -12 -4 29.7 9.2
 -2 -12 -4 30.5 8.3
 -2 12 -4 38.6 12.4
 2 12 4 33.7 8.3
 -2 12 -4 50.29 13.6
 -2 12 -4 22.7 9.6
 -2 12 -4 45.7 13.1
 2 12 4 42.7 8.5
 -3 -12 -4 14.6 6.4
 -3 12 -4 4.9 7.6
 3 12 4 8.6 4.7
 3 12 4 5.2 4.2
 -3 12 -4 8.9 7.2
 -3 12 -4 5.3 6.1
 -4 -12 -4 24 7.1
 4 12 4 34.7 6.4
 -4 12 -4 16.6 12.3
 -4 12 -4 15.2 8.7
 -4 12 -4 32.6 11.2
 4 12 4 20 5.5
 -5 -12 -4 86.99 12.4
 5 12 4 86.69 7.9
 -5 12 -4 92.89 20.4
 5 12 4 76.29 7.3
 -5 12 -4 71.59 17.1
 6 -12 4 58.99 16.9
 -6 -12 -4 30.5 7.7
 -6 12 -4 29.9 11.2
 -6 12 -4 55.79 15.7
 -7 -12 -4 4.4 4.9
 -7 12 -4 1.9 6.7
 -7 12 -4 9.4 9.2
 -8 12 -4 23.5 12.9
 -8 12 -4 35.3 14.5
 -9 -12 -4 30.3 10.2
 -9 12 -4 9.5 10.8
 -9 12 -4 8.2 9.9
 -10 -12 -4 1.5 5.9
 -10 12 -4 6.4 11.2
 -10 12 -4 -9.2 4.5
 -11 12 -4 9.1 8.9
 11 -13 -4 1.2 14.5
 11 -13 -4 -0.7 9.5
 -11 13 4 4.1 9.5
 10 -13 -4 -3.4 11.3
 10 -13 -4 -8.9 7.7
 10 13 -4 7.4 7.5
 -10 13 4 1.5 8.8
 9 -13 -4 -1.5 9.9
 -9 -13 4 15.1 7.9
 9 -13 -4 17.1 13.1
 -9 13 4 33.5 13.9
 9 13 -4 14.8 8.7
 8 -13 -4 16.2 10.8
 8 -13 -4 -0.7 9
 8 13 -4 18.9 8.4
 -8 13 4 18.3 11.2
 7 -13 -4 6.4 10.3
 7 -13 -4 -12.8 3.5
 -7 -13 4 14.5 8.4
 -7 -13 4 -1.3 3.5
 7 13 -4 0.7 4.9
 6 -13 -4 43.4 26.4
 6 -13 -4 82.69 22.9
 -6 -13 4 70.89 14.9
 -6 -13 4 63.39 13
 6 13 -4 59.99 12.5
 -6 13 4 58.89 13.7
 -5 -13 4 6.2 5.4
 5 -13 -4 16.6 12
 5 -13 -4 10.8 9
 -5 -13 4 4.1 5.6
 5 13 -4 10.8 6.8
 -5 13 4 11.7 7.9
 4 -13 -4 54.89 16.1
 4 -13 -4 117.89 24.1
 -4 -13 4 90.89 15.5
 -4 13 4 103.99 19.7
 4 13 -4 103.59 17.1
 -4 13 4 103.29 19.3
 -4 13 4 75.69 15.2
 3 -13 -4 9.7 9.3
 -3 -13 4 14.2 7.6
 3 13 -4 14.5 5.3
 -3 13 4 13.1 9.3
 -3 13 4 13.2 7.4
 -3 13 4 9.7 8
 3 13 -4 26.6 6.4
 3 13 -4 17.6 7.2
 -2 -13 4 2.1 5.2
 2 -13 -4 3.5 7.1
 -2 13 4 5.7 6
 2 13 -4 -0.9 4.2
 2 13 -4 -4.2 3
 -2 13 4 11.5 6.4
 -2 13 4 5.6 5.9
 2 13 -4 -4.1 3.3
 1 -13 -4 201.18 28
 -1 -13 4 190.58 26
 1 13 -4 184.38 18.9
 1 13 -4 218.98 20.5
 -1 13 4 221.18 19.3
 -1 13 4 213.98 20.2
 1 13 -4 232.58 32.7
 -1 13 4 222.38 18.5
 -1 13 4 268.47 23.5
 0 -13 -4 5 7.8
 0 -13 4 7.8 7.6
 0 13 4 -6.1 2.9
 0 13 4 0.4 4
 0 13 4 2.9 3.2
 0 13 -4 8.4 6.1
 0 13 4 4.3 3.8
 0 13 -4 2.8 6
 0 13 -4 3.9 6.7
 -1 -13 -4 45.1 10.4
 1 -13 4 39.9 11.8
 -1 -13 -4 23.4 10.2
 -1 13 -4 12.4 8.4
 -1 13 -4 12.6 8
 1 13 4 39.1 9.3
 -1 13 -4 21.7 9.6
 1 13 4 46 9.3
 -2 -13 -4 71.79 12.4
 -2 -13 -4 48.7 11.9
 2 13 4 43.6 10.8
 2 13 4 65.79 11.7
 -2 13 -4 46 13.6
 -2 13 -4 47.9 12.7
 -2 13 -4 39.6 12.1
 -3 -13 -4 43.7 9.7
 -3 13 -4 34.1 11.1
 -3 13 -4 30.9 12.4
 3 13 4 39.3 8.1
 -3 13 -4 35.2 11.9
 -4 -13 -4 49.4 10.4
 -4 13 -4 50.59 13.4
 4 13 4 53.69 8.3
 -4 13 -4 63.29 15.3
 4 13 4 59.89 8.8
 -5 -13 -4 17.5 6.3
 5 13 4 0.8 2.6
 -5 13 -4 6 7.9
 5 13 4 0.6 2.4
 -5 13 -4 -0.5 5.4
 -6 -13 -4 78.89 12.9
 -6 13 -4 108.09 21.6
 -6 13 -4 84.69 19.1
 -7 -13 -4 0 4.1
 -7 13 -4 1.1 8.5
 -7 13 -4 -1 6.9
 -8 -13 -4 0.9 4.1
 -8 13 -4 2.9 6.6
 -8 13 -4 7 10
 -9 13 -4 31.4 15.7
 -9 13 -4 44.5 18
 -10 13 -4 36.7 16
 -10 13 -4 17.3 12.7
 -11 13 -4 -1 9.1
 -11 13 -4 6.9 9.1
 10 -14 -4 -9.6 5.7
 10 -14 -4 -8.3 9.9
 -10 14 4 4.1 7.7
 9 -14 -4 -1.9 9.3
 9 -14 -4 -2.5 10.3
 -9 -14 4 3.8 5.6
 -9 14 4 -4.2 7.1
 8 -14 -4 1.9 11.6
 8 -14 -4 16.6 12.9
 -8 -14 4 5.4 6.4
 8 14 -4 2 5.2
 -8 14 4 10.1 9.8
 7 -14 -4 14.5 12.1
 7 -14 -4 15.8 13.6
 -7 -14 4 22.4 9.2
 7 14 -4 12.4 7.7
 -7 14 4 24 10.6
 -6 -14 4 0.8 4.5
 -6 -14 4 8.2 7.1
 6 -14 -4 6.1 9.5
 6 -14 -4 6.3 9.9
 6 14 -4 -3.4 3.6
 -6 14 4 6.1 7.4
 -6 14 4 3.8 8
 -5 -14 4 13.2 7
 -5 -14 4 18.6 9.2
 5 -14 -4 41.8 15.5
 5 14 -4 50.19 12.3
 -5 14 4 20.6 10.1
 -5 14 4 19.4 9.8
 4 -14 -4 47.7 16
 -4 -14 4 56.69 14
 -4 -14 4 39.8 10.6
 -4 14 4 42.5 13.1
 -4 14 4 25.8 12.9
 4 14 -4 52.59 12.8
 -4 14 4 39.1 10.4
 3 -14 -4 93.99 20.9
 -3 -14 4 133.29 19.9
 -3 -14 4 147.79 22.5
 3 14 -4 150.58 22.6
 -3 14 4 137.59 21.4
 3 14 -4 125.49 10.8
 3 14 -4 131.89 11.2
 -3 14 4 139.29 20.1
 -3 14 4 122.09 23.4
 -2 -14 4 1.7 5.8
 2 -14 -4 4.7 8
 2 14 -4 1.2 4.5
 2 14 -4 3.9 4.8
 -2 14 4 11.7 7.7
 2 14 -4 -6 3.4
 -2 14 4 -0.7 4.9
 -1 -14 4 200.38 27.7
 1 -14 -4 152.48 25
 1 14 -4 212.48 26.6
 -1 14 4 200.88 18
 1 14 -4 201.68 19.2
 -1 14 4 165.48 16
 1 14 -4 190.08 22.5
 -1 14 4 209.18 24.7
 0 -14 -4 38.9 12.9
 0 -14 4 20.9 10.3
 0 14 4 14.7 4.6
 0 14 -4 13.1 8.3
 0 14 4 28.3 5.4
 0 14 -4 21.8 8
 0 14 -4 11.4 8.6
 0 14 4 24.9 8.5
 -1 -14 -4 45.8 13.3
 -1 -14 -4 38.7 10.2
 -1 14 -4 19.8 9.6
 -1 14 -4 32.7 11.2
 1 14 4 37.3 9.2
 -1 14 -4 38.7 11.4
 1 14 4 32.1 8.9
 -2 -14 -4 1.9 4.4
 2 14 4 -7.7 4.5
 -2 14 -4 6.5 6.4
 2 14 4 8.7 5.7
 -2 14 -4 9.4 8.7
 -2 14 -4 3.8 6.7
 -3 -14 -4 7.7 5.7
 -3 14 -4 7.2 7.7
 -3 14 -4 27.3 11.4
 3 14 4 23 7
 -4 -14 -4 2.1 4.4
 4 14 4 3.6 3.7
 -4 14 -4 3.5 6.4
 4 14 4 -0.8 3.7
 -4 14 -4 -0.3 7.2
 -5 -14 -4 7.4 5.7
 -5 14 -4 4.3 8.1
 5 14 4 0.6 2.9
 -5 14 -4 7.6 8.8
 5 14 4 6 3.6
 -6 -14 -4 2.2 3.7
 -6 14 -4 -3.3 5.8
 -6 14 -4 3.2 7.8
 -7 -14 -4 24.1 8.3
 -7 14 -4 15.6 12.2
 -7 14 -4 7.2 9.9
 -8 -14 -4 -1.2 4.5
 -8 14 -4 -5.4 5
 -8 14 -4 -2.6 5.5
 -9 -14 -4 6.1 7.3
 -9 14 -4 -0.6 7
 -9 14 -4 -1.4 7.8
 -10 14 -4 26.6 16.7
 -10 14 -4 5.9 6.9
 10 -15 -4 -10.3 6.9
 10 -15 -4 4.9 11.1
 -10 15 4 1 9.3
 -10 15 4 14 12
 9 -15 -4 -3.4 9
 9 -15 -4 -6.2 6
 -9 15 4 -3.1 6.5
 -9 15 4 -3.4 5.9
 8 -15 -4 20.6 12.7
 -8 -15 4 11.4 7.4
 8 -15 -4 7.4 12.4
 -8 15 4 25.8 12.8
 -8 15 4 16.6 13.8
 -7 -15 4 38.8 11.5
 7 -15 -4 96.69 25.6
 -7 15 4 49.9 14.6
 -7 15 4 56.89 20
 7 15 -4 52.89 13.2
 6 -15 -4 -0.1 7.8
 -6 -15 4 2 4.8
 -6 15 4 17.2 10.5
 -6 15 4 -4.6 5.1
 6 15 -4 -2.2 4.4
 5 -15 -4 54.99 18.6
 -5 -15 4 54.09 12.3
 -5 15 4 76.19 19.1
 5 15 -4 74.49 15.4
 -5 15 4 72.19 16.3
 -4 -15 4 130.29 20
 -4 -15 4 133.29 36.8
 4 -15 -4 154.28 27.7
 -4 15 4 183.48 27.7
 -4 15 4 133.79 22.5
 4 15 -4 148.09 22.2
 -4 15 4 151.98 22.2
 3 -15 -4 68.79 19
 -3 -15 4 30.9 12.6
 -3 15 4 47.7 13
 3 15 -4 77.09 16.1
 -3 15 4 64.49 13.5
 3 15 -4 50.29 6.4
 2 -15 -4 17.6 11.2
 2 15 -4 33.8 10.2
 -2 15 4 36 10.8
 -2 15 4 30.1 11.5
 -2 15 4 14.8 7.9
 2 15 -4 29.6 8.4
 2 15 -4 43.2 9
 1 -15 -4 556.34 44.4
 -1 15 4 553.54 34.4
 -1 15 4 517.45 33.3
 -1 15 4 575.14 38.8
 1 15 -4 555.04 41.5
 1 15 -4 452.25 34.6
 1 15 -4 502.15 35.6
 0 -15 -4 228.68 30.1
 0 15 -4 237.28 27.1
 0 15 4 169.98 11.6
 0 15 -4 193.78 26.3
 0 15 -4 203.28 25.4
 0 15 4 151.98 20.8
 -1 -15 -4 45.5 14.1
 -1 -15 -4 38.4 10.6
 -1 15 -4 36.1 12.3
 -1 15 -4 69.89 15.2
 1 15 4 68.89 13.4
 -2 -15 -4 233.98 22.2
 2 15 4 267.37 31.4
 2 15 4 233.48 34.6
 -2 15 -4 229.38 30.2
 -2 15 -4 254.17 31.8
 -2 15 -4 273.27 33.9
 -3 -15 -4 269.27 23.4
 -3 15 -4 247.18 31.3
 3 15 4 231.98 20
 -3 15 -4 290.47 28.2
 -4 -15 -4 2.6 5.2
 4 15 4 2.4 3.9
 4 15 4 3.5 4.4
 -4 15 -4 1.7 6.6
 -4 15 -4 -2.6 5.8
 -5 15 -4 31.1 12
 -5 15 -4 21.5 9.8
 -6 -15 -4 53.79 12.1
 -6 15 -4 69.59 17.5
 -6 15 -4 70.59 18.2
 -7 -15 -4 -1 4.1
 -7 15 -4 16 12.2
 -7 15 -4 14.6 12
 -8 15 -4 -2.7 7.4
 -8 15 -4 -0.1 8.4
 -9 15 -4 25 13.5
 9 -16 -4 9.7 14.1
 -9 16 4 10.1 12.2
 -9 16 4 3.7 9.8
 8 -16 -4 -1.4 8.9
 -8 16 4 -6.3 4.7
 -8 16 4 -8 4.7
 8 16 -4 5.2 7.1
 7 -16 -4 -3.9 7.6
 -7 -16 4 3.4 5.6
 -7 16 4 -7.1 6.4
 -7 16 4 1 6.5
 7 16 -4 10.4 6.7
 6 -16 -4 -8.6 7
 -6 -16 4 2.1 5.2
 6 16 -4 34.8 11.4
 -6 16 4 4 7.4
 -6 16 4 17.6 12.3
 5 -16 -4 14.7 11.7
 -5 -16 4 8.3 6.3
 -5 16 4 4.3 7.7
 -5 16 4 12.7 8.5
 5 16 -4 6 7.2
 4 -16 -4 -3.5 6.9
 -4 16 4 15.6 7.5
 -4 16 4 33.9 12.3
 4 16 -4 -1.4 4.8
 3 -16 -4 10.3 11.3
 -3 16 4 6.3 7.1
 3 16 -4 4.3 7.1
 -3 16 4 9.5 8
 -3 16 4 22.4 10.8
 2 -16 -4 -0.3 7.2
 -2 16 4 8.8 5.5
 -2 16 4 5.9 6.3
 -2 16 4 10.1 8.1
 2 16 -4 -1.5 5.4
 2 16 -4 3.5 4.5
 1 -16 -4 7.2 9.1
 -1 16 4 -0.5 4
 -1 16 4 2.6 4.3
 -1 16 4 6.8 4.9
 1 16 -4 -3.7 4.4
 1 16 -4 6.1 6.5
 1 16 -4 6.8 5.7
 0 -16 -4 7.2 9.1
 0 16 -4 5.5 5.9
 0 16 -4 3.3 6.4
 0 16 -4 0.5 5.7
 0 16 4 -5.6 3.2
 -1 16 -4 -4.3 3.6
 -1 16 -4 3.5 7.5
 1 16 4 0.4 4.5
 -1 16 -4 0 5.7
 -2 -16 -4 6.3 6.7
 2 16 4 5.2 5.8
 -2 16 -4 11 8.8
 -2 16 -4 8.6 9
 -2 16 -4 13.2 9.5
 -3 16 -4 4.9 6.9
 -3 16 -4 3.6 7.6
 -4 -16 -4 -4.4 2.8
 4 16 4 5 4.9
 -4 16 -4 5.5 7.5
 4 16 4 -1.3 3.2
 -4 16 -4 -7.7 4
 -5 -16 -4 13.9 7.8
 5 16 4 11.1 4.4
 -5 16 -4 7.8 9.6
 5 16 4 10.4 4.4
 -5 16 -4 20.9 11.7
 -6 -16 -4 1.9 4.8
 -6 16 -4 7.8 9.6
 -6 16 -4 1.9 7.2
 -7 16 -4 7.9 10.2
 -7 16 -4 15.2 11.1
 -8 16 -4 -5.4 5.9
 -8 16 -4 -5.7 7.6
 -9 16 -4 -1.9 6.3
 -9 16 -4 0.7 5.9
 8 -17 -4 2.3 6.2
 -8 17 4 -8.3 5
 -8 17 4 -4.2 7.9
 7 -17 -4 -14.3 5.1
 -7 17 4 -5.1 7
 -7 17 4 10.4 10.2
 -6 -17 4 53.99 12.7
 6 -17 -4 27 16.8
 -6 17 4 56.49 18.1
 -6 17 4 62.79 16.9
 6 17 -4 67.79 15.3
 5 -17 -4 12.3 12.7
 -5 17 4 10.2 8.2
 5 17 -4 21 9.8
 -5 17 4 16.1 11.3
 4 -17 -4 -2.1 8.9
 4 17 -4 3.8 6.6
 -4 17 4 4.2 7
 -4 17 4 2.6 6.9
 3 -17 -4 50.49 20.5
 -3 17 4 97.09 18.8
 -3 17 4 76.79 16.5
 -3 17 4 90.59 16.9
 3 17 -4 57.69 13.8
 2 -17 -4 56.79 18
 -2 17 4 81.39 14.8
 -2 17 4 75.59 19.4
 2 17 -4 78.29 10.5
 -2 17 4 78.39 14.9
 2 17 -4 66.39 10.2
 2 17 -4 54.69 14.6
 1 -17 -4 4.2 8.4
 1 17 -4 -0.6 3.8
 1 17 -4 6.4 6.2
 -1 17 4 -0.6 3.8
 1 17 -4 1.6 5.8
 -1 17 4 10.4 8
 0 -17 -4 3.1 8.7
 0 17 -4 6 7.3
 0 17 4 15.4 8.4
 0 17 -4 3.7 5.8
 0 17 -4 11.9 7.7
 -1 17 -4 54.59 13.7
 -1 17 -4 53.59 15
 1 17 4 43.6 11.7
 -1 17 -4 43.4 13.5
 -2 -17 -4 -4.7 3.5
 -2 17 -4 -2.7 5.9
 2 17 4 -0.1 4.5
 -2 17 -4 -2.4 5.1
 -3 -17 -4 6.2 6
 -3 17 -4 3.9 7.4
 -3 17 -4 -8.4 3.6
 -4 -17 -4 32.4 10.9
 -4 17 -4 60.09 18.6
 4 17 4 47.7 9.6
 -4 17 -4 69.59 17.4
 -5 -17 -4 26.8 10.6
 -5 17 -4 20 12.2
 5 17 4 20.3 9.4
 -5 17 -4 19.2 12.7
 5 17 4 21.9 5.8
 -6 -17 -4 -4.3 3.1
 -6 17 -4 8.4 7.1
 -6 17 -4 -8 6
 -7 17 -4 37.2 14.6
 -7 17 -4 5.3 9.5
 -8 17 -4 17.1 13.1
 -8 17 -4 24.2 14.1
 -7 18 4 2.7 8.3
 -7 18 4 2.8 8.9
 6 -18 -4 -6.2 6.8
 -6 18 4 -3.2 6.6
 6 18 -4 -2.9 4.7
 -6 18 4 3.4 8.3
 5 -18 -4 -2.9 9.7
 -5 18 4 -4.9 4.9
 5 18 -4 4.9 8.1
 -5 18 4 5.5 9.9
 4 -18 -4 5.9 12
 -4 18 4 0 6.4
 -4 18 4 2.1 6.1
 4 18 -4 -6.9 3
 3 -18 -4 2.7 10.1
 3 18 -4 8.3 9
 -3 18 4 4.7 7.2
 -3 18 4 5.7 8.1
 -3 18 4 -2.5 6.3
 2 -18 -4 16.2 12.5
 2 18 -4 2.5 6
 -2 18 4 5.3 6.4
 -2 18 4 4.9 7.3
 -2 18 4 6.6 8.1
 1 -18 -4 -3.8 6.7
 -1 18 4 4.6 4.9
 -1 18 4 1.7 6.3
 1 18 -4 -0.9 4.9
 1 18 -4 -2 3.6
 -1 18 4 14.8 5.2
 1 18 -4 6.8 8.2
 0 18 -4 14.9 8.4
 0 18 -4 1.8 6.7
 0 18 4 8.3 7.5
 0 18 -4 24.7 12.2
 -1 18 -4 19.6 11.6
 -1 18 -4 27 10
 -1 18 -4 27.3 12
 1 18 4 8.6 7.3
 2 18 4 -3.3 4.4
 -2 18 -4 17.5 9.2
 -2 18 -4 6.8 9.2
 -3 18 -4 16.4 11
 -3 18 -4 19.7 11.4
 4 18 4 -5.1 2.8
 -4 18 -4 6.4 9.4
 -4 18 -4 2.3 6.2
 -5 18 -4 8.8 10
 -5 18 -4 4.6 9.8
 -6 18 -4 -0.9 7.7
 -6 18 -4 9.9 10.2
 -7 18 -4 11.4 11.4
 -7 18 -4 10.7 10.7
 -6 19 4 11.4 11.1
 -6 19 4 12.7 11.7
 5 -19 -4 39.6 19.4
 -5 19 4 16.5 10.2
 5 19 -4 24.9 11.1
 -5 19 4 20.4 13.7
 4 -19 -4 5.6 12.9
 -4 19 4 0.2 6.5
 -4 19 4 1.9 7.2
 4 19 -4 1.6 6.3
 3 -19 -4 47.5 18.8
 -3 19 4 40.7 13.6
 -3 19 4 62.99 14.1
 -3 19 4 61.29 16.8
 3 19 -4 53.49 15.8
 2 -19 -4 22.6 14.1
 -2 19 4 11.5 7.4
 2 19 -4 11 8.7
 -2 19 4 38.2 13.6
 -1 19 4 -0.5 6.3
 1 19 -4 0.4 3.6
 1 19 -4 -2.2 3.9
 0 19 -4 6.2 7
 0 19 -4 7.2 9
 0 19 -4 5.3 6.5
 0 19 4 -0.9 4.6
 -1 19 -4 12.3 10.9
 -1 19 -4 47.7 14.8
 1 19 4 49.3 13.4
 -1 19 -4 56.39 14
 -2 19 -4 -0.2 6.5
 -2 19 -4 -4 6.7
 2 19 4 -0.7 5
 -3 19 -4 2.7 5.9
 -3 19 -4 4.9 8.5
 -4 19 -4 11.7 10.8
 -4 19 -4 35.3 15.6
 -5 19 -4 -4.1 6.4
 -5 19 -4 13.8 11.4
 -6 19 -4 -8.5 4.7
 -6 19 -4 -9.8 5
 -5 20 4 -1.2 6.9
 4 -20 -4 -6.4 6.9
 4 20 -4 5.8 11
 -4 20 4 -1.7 7.3
 -4 20 4 -4.2 5.6
 -3 20 4 0 5.4
 3 20 -4 -9 3.3
 -3 20 4 2.7 8.1
 -2 20 4 1.4 7.5
 2 20 -4 -5 4.7
 -2 20 4 3.3 4.8
 -1 20 4 0.3 6.3
 1 20 -4 -0.3 3.3
 1 20 -4 -8.6 3.2
 0 20 4 -3.5 4.3
 0 20 -4 -0.2 5.7
 0 20 -4 0.2 7.6
 1 20 4 3.5 7
 -1 20 -4 4 5
 -1 20 -4 2.2 7.4
 -2 20 -4 7 9.2
 2 20 4 6.9 6.4
 -2 20 -4 8.2 8.7
 -3 20 -4 15.7 9.8
 -3 20 -4 -2.8 6.6
 -4 20 -4 -0.9 7.4
 -4 20 -4 -0.2 6.9
 -5 20 -4 -1.8 6.6
 -5 20 -4 -11.6 4
 -3 21 4 2 5.9
 -3 21 4 10.9 8.9
 2 21 -4 -2.5 6.9
 -2 21 4 2.6 7.4
 1 21 -4 37.8 13.9
 0 21 4 30.5 13.5
 0 21 -4 10.4 10.6
 -1 21 -4 8.1 6.5
 -1 21 -4 9.9 9.7
 -2 21 -4 11.1 8.4
 -2 21 -4 2.5 9.2
 13 0 -5 -5.9 5.9
 13 0 -5 -4 6.7
 12 0 -5 -6.7 5.2
 12 0 -5 2.9 8.1
 -11 0 5 7.3 8.7
 11 0 -5 1.9 6.9
 11 0 -5 -5.6 6.1
 -10 0 5 -0.1 7.5
 10 0 -5 -4 5.7
 10 0 -5 1.7 9.2
 -9 0 5 0.4 5.8
 9 0 -5 8.4 7.1
 9 0 -5 1.1 6.4
 -8 0 5 7.6 7.1
 8 0 -5 -2.1 5.9
 -8 0 5 1.9 5.9
 8 0 -5 0.9 6
 7 0 -5 -2.3 8
 7 0 -5 -2.9 4.2
 -7 0 5 2.5 5.3
 -7 0 5 -5.4 2.9
 6 0 -5 -0.6 3.4
 -6 0 5 -2.3 3
 -6 0 5 2.6 4.8
 6 0 -5 -1.2 3.9
 5 0 -5 -2 3.2
 -5 0 5 -1.3 3.3
 -5 0 5 7.6 5.5
 5 0 -5 -3.2 3.8
 -4 0 5 -0.8 2.2
 4 0 -5 0.7 3.6
 -4 0 5 5 3.8
 4 0 -5 1.3 2.9
 3 0 -5 -0.7 2.5
 -3 0 5 -1.4 1.5
 3 0 -5 -0.5 2.4
 -3 0 5 0.2 2
 -2 0 5 0.9 2.3
 2 0 -5 2.3 2.5
 -2 0 5 0.7 2.2
 2 0 -5 -1.1 1.8
 -1 0 5 -0.9 1.5
 1 0 -5 2.1 2.1
 -1 0 5 -0.4 1.3
 1 0 -5 -0.5 1.4
 0 0 5 -0.5 1.2
 0 0 5 -0.3 1.4
 0 0 -5 1.2 1.6
 0 0 -5 -0.4 1.3
 -1 0 -5 -0.7 1.5
 -1 0 -5 0 1.2
 1 0 5 -0.3 1.3
 1 0 5 -0.8 1
 -2 0 -5 1.6 2.2
 -2 0 -5 1.1 1.9
 3 0 5 25.1 5.7
 -3 0 -5 23.4 5.1
 -3 0 -5 19.7 5.1
 -3 0 -5 16.7 4.1
 4 0 5 4.7 3.6
 -4 0 -5 -0.3 2.1
 -4 0 -5 2.8 3.8
 5 0 5 3.5 4
 -5 0 -5 1.3 3.9
 -5 0 -5 -3.8 4.3
 -6 0 -5 2.3 4.3
 -6 0 -5 -0.2 5.5
 6 0 5 13.1 6.4
 -7 0 -5 7.4 6.4
 7 0 5 -2.5 3.5
 -7 0 -5 -0.7 4.4
 -8 0 -5 3.3 7
 -8 0 -5 -2.7 5.2
 8 0 5 1.1 5.6
 9 0 5 8.1 7.2
 -9 0 -5 -0.7 5.3
 -9 0 -5 3.6 7.8
 -10 0 -5 11.9 7.8
 10 0 5 8.7 8.1
 11 0 5 -0.6 6.3
 -11 0 -5 5.8 7.8
 -12 0 -5 2.4 6.3
 12 0 5 -5.3 6.9
 13 0 5 -1.3 6.5
 13 -1 -5 16 12.8
 13 -1 -5 0.2 9.5
 13 1 -5 7.6 10.4
 13 1 -5 14.7 10.9
 12 -1 -5 30.9 14.7
 12 -1 -5 23.8 14
 -12 -1 5 7.8 9
 12 1 -5 42.6 14.7
 12 1 -5 23.9 13.4
 11 -1 -5 1.9 8.2
 11 -1 -5 33.8 13
 -11 -1 5 6.3 8
 11 1 -5 6.7 8.1
 11 1 -5 13 11.1
 -11 1 5 7.2 8.4
 10 -1 -5 18.8 12.3
 -10 -1 5 22.4 12.1
 10 -1 -5 24.5 12.6
 10 1 -5 66.49 17.3
 10 1 -5 29.7 13.1
 -10 1 5 59.59 16.3
 -9 -1 5 10.1 7.4
 9 -1 -5 19.8 10.2
 9 -1 -5 27.4 11.6
 9 1 -5 12.1 8.2
 9 1 -5 19.8 10.3
 -9 1 5 -0.8 5.5
 8 -1 -5 -1.7 6.3
 -8 -1 5 0.8 5.7
 -8 -1 5 -1 5
 -8 1 5 -0.5 5.4
 -8 1 5 3.1 6.3
 8 1 -5 2.4 5.8
 8 1 -5 -3.5 5
 7 -1 -5 66.49 14.5
 -7 -1 5 68.29 14.4
 -7 -1 5 74.59 15.3
 7 -1 -5 77.09 15.5
 -7 1 5 60.09 13.2
 7 1 -5 67.29 14.2
 7 1 -5 82.79 15.7
 -7 1 5 82.19 15.9
 6 -1 -5 51.29 12
 6 -1 -5 39 10.5
 -6 -1 5 44.3 10.4
 -6 -1 5 64.09 12.2
 -6 1 5 53.59 12.4
 -6 1 5 36 10
 6 1 -5 49.6 11.3
 6 1 -5 51.19 11.5
 5 -1 -5 201.68 19
 5 -1 -5 182.78 21.5
 -5 -1 5 172.18 16.9
 5 1 -5 157.38 19.8
 -5 1 5 187.78 22.2
 5 1 -5 159.58 19.6
 -5 1 5 178.38 17.6
 -4 -1 5 292.97 21.4
 4 -1 -5 286.77 22.4
 -4 -1 5 336.87 22.9
 4 -1 -5 289.97 22.8
 -4 1 5 291.07 22.3
 -4 1 5 321.27 22.7
 4 1 -5 273.47 21.5
 4 1 -5 294.37 21.9
 -3 -1 5 398.16 24.1
 -3 -1 5 361.86 24
 3 -1 -5 369.66 24.6
 3 -1 -5 380.06 25.2
 3 1 -5 366.76 24
 3 1 -5 366.56 24.1
 -3 1 5 370.26 27.2
 -3 1 5 382.96 24.5
 -2 -1 5 833.62 44.8
 2 -1 -5 857.81 45.8
 -2 -1 5 876.31 45.2
 2 -1 -5 842.72 45.6
 2 1 -5 849.22 45.1
 -2 1 5 920.11 46
 2 1 -5 898.01 45.7
 -2 1 5 919.71 45.9
 -1 -1 5 370.66 21.5
 1 -1 -5 368.76 21.5
 -1 -1 5 400.96 21.7
 1 -1 -5 371.76 21.6
 -1 1 5 390.76 21.7
 -1 1 5 371.46 21.2
 1 1 -5 369.66 21.7
 1 1 -5 401.46 22
 0 -1 5 13.9 3.8
 0 -1 5 13.8 3.8
 0 -1 -5 15.3 3
 0 -1 -5 15.9 3.4
 0 1 -5 14.3 3.8
 0 1 5 17.3 3.3
 0 1 5 15.6 3.2
 0 1 -5 11.1 4
 -1 -1 -5 289.47 14.8
 1 -1 5 309.67 17.5
 1 -1 5 261.37 16.4
 -1 -1 -5 287.97 15.7
 -1 1 -5 307.57 17.6
 1 1 5 280.07 15.7
 -1 1 -5 288.27 16.8
 -2 -1 -5 781.32 36.8
 2 -1 5 733.43 38.5
 -2 1 -5 739.73 39.5
 -2 1 -5 741.53 38.4
 -2 1 -5 760.62 38.7
 -3 -1 -5 2.5 2
 -3 -1 -5 -1.1 1.5
 -3 1 -5 1.2 3.1
 3 1 5 0.1 2.1
 -3 1 -5 -1.3 1.8
 -3 1 -5 -0.6 2.3
 -4 -1 -5 2.5 2.9
 -4 -1 -5 -2.1 2.6
 4 -1 5 9.6 4.1
 -4 1 -5 15.2 6.1
 4 1 5 5.4 3.3
 5 -1 5 30.2 8
 -5 -1 -5 4.6 4.8
 -5 1 -5 40.6 10.4
 5 1 5 5.7 4
 -5 1 -5 16.8 6.4
 6 -1 5 0.7 3.8
 -6 -1 -5 -2.3 2.7
 -6 -1 -5 -2.7 3.9
 -6 1 -5 2 4.4
 -6 1 -5 4.9 5.5
 6 1 5 2.2 4.1
 7 -1 5 15 7.5
 -7 -1 -5 23.7 8.2
 -7 -1 -5 10.9 7.7
 -7 1 -5 9.6 6.7
 -7 1 -5 17.7 9.5
 7 1 5 15.9 7.4
 -8 -1 -5 31.9 10.7
 -8 -1 -5 27 8.9
 8 -1 5 11.5 8.4
 8 1 5 6.2 7
 -8 1 -5 7.9 7.5
 -8 1 -5 0.5 6.7
 9 -1 5 25.4 10.8
 -9 -1 -5 -3.4 5.4
 -9 -1 -5 6.6 6.9
 9 1 5 -0.7 5.6
 -9 1 -5 8.2 15.7
 -9 1 -5 3.6 6.5
 -10 -1 -5 -5.8 2.9
 10 -1 5 2.2 6.4
 10 1 5 -0.3 5.3
 -10 1 -5 -8.4 2.6
 -11 -1 -5 -5.1 3.6
 11 -1 5 4.5 8.1
 -11 1 -5 -1.4 4.8
 11 1 5 20 11.2
 -12 -1 -5 -0.9 5.8
 12 -1 5 13.7 10.1
 12 1 5 13.6 9.4
 13 -1 5 5.5 8.6
 13 1 5 4.5 8.3
 13 -2 -5 -3.8 7.1
 13 -2 -5 -0.2 7.1
 13 2 -5 13.5 9.7
 13 2 -5 -2.8 6.4
 -12 -2 5 -4.7 3.9
 12 -2 -5 -2.9 8.6
 12 -2 -5 4.4 9
 12 2 -5 2.6 6.6
 12 2 -5 2.5 7.6
 -11 -2 5 0.8 5.8
 11 -2 -5 -7.1 5.1
 11 -2 -5 -8.7 3.9
 11 2 -5 -7.6 3.7
 11 2 -5 -6 5
 -10 -2 5 54.59 14.1
 10 -2 -5 53.59 15.8
 10 -2 -5 61.19 18.2
 10 2 -5 49.3 14.7
 10 2 -5 56.29 14.8
 -10 2 5 58.59 16.7
 9 -2 -5 -7.3 5.1
 -9 -2 5 15.2 9.2
 9 -2 -5 -5.6 4.1
 9 2 -5 4.2 6.8
 9 2 -5 -1.3 5.4
 8 -2 -5 7.4 8
 -8 -2 5 13.3 8.1
 -8 -2 5 13.4 8
 8 -2 -5 1.5 7.5
 -8 2 5 -0.6 6.3
 8 2 -5 8 11.4
 8 2 -5 5.3 6.6
 -8 2 5 2.8 5.9
 -7 -2 5 0.3 3.7
 7 -2 -5 -4.7 4.6
 7 -2 -5 -2.9 4.5
 -7 -2 5 3.1 5.3
 -7 2 5 4.1 6.2
 -7 2 5 9.2 6.3
 7 2 -5 4.2 6.3
 7 2 -5 6.9 5.9
 6 -2 -5 35.5 10.7
 -6 -2 5 33.3 9.1
 -6 -2 5 31.1 8.6
 6 -2 -5 58.39 13
 6 2 -5 42.5 10.5
 -6 2 5 30.7 8.8
 -6 2 5 66.19 14.1
 6 2 -5 38.8 10.1
 5 -2 -5 162.08 20.9
 -5 -2 5 180.38 17
 5 -2 -5 159.28 20.7
 -5 -2 5 160.38 15.8
 5 2 -5 192.78 21.2
 -5 2 5 213.58 24.2
 5 2 -5 192.48 17.5
 4 -2 -5 88.69 14.4
 -4 -2 5 88.99 12.6
 4 -2 -5 66.29 11.4
 -4 -2 5 62.09 10.8
 -4 2 5 82.59 13.5
 4 2 -5 76.99 11.9
 -4 2 5 62.19 10.6
 4 2 -5 82.89 12.1
 -3 -2 5 2.2 3.2
 3 -2 -5 9.6 4.9
 3 -2 -5 4.8 3.9
 -3 -2 5 10.8 4
 -3 2 5 6.4 3.6
 -3 2 5 9.2 4.6
 3 2 -5 12.1 4.5
 3 2 -5 1.8 3.2
 2 -2 -5 26.5 6.2
 -2 -2 5 33.2 6.3
 -2 -2 5 24.3 5.6
 2 -2 -5 24.3 5.8
 2 2 -5 28.3 5.8
 -2 2 5 35.1 7
 -2 2 5 38.5 7.5
 2 2 -5 14.8 4.5
 -1 -2 5 60.09 7.8
 1 -2 -5 78.39 9.1
 -1 -2 5 51.39 7.3
 1 -2 -5 67.19 8.2
 -1 2 5 62.49 7.9
 1 2 -5 46.4 6.8
 -1 2 5 56.39 7.4
 1 2 -5 61.79 8.4
 0 -2 5 569.04 33
 0 -2 5 590.14 33.4
 0 -2 -5 641.34 30.4
 0 2 -5 546.35 33
 0 2 -5 567.64 33.1
 0 2 5 668.33 30
 0 2 5 658.73 30.7
 1 -2 5 9 3.2
 1 -2 5 6.6 3.1
 -1 -2 -5 10.5 2
 -1 2 -5 11.2 3.7
 -1 2 -5 11.1 3.7
 -2 -2 -5 2.4 1.5
 2 -2 5 3.7 2.7
 -2 -2 -5 0.7 1.3
 -2 2 -5 2.3 3.1
 -2 2 -5 3.1 2.5
 -2 2 -5 7 2.9
 -3 -2 -5 15.4 3.5
 -3 -2 -5 13.7 3
 -3 2 -5 11.2 4
 -3 2 -5 11.7 5.6
 -3 2 -5 14.5 5.1
 -4 -2 -5 12.6 4.1
 4 -2 5 5.4 4.3
 -4 -2 -5 13.1 4.6
 -4 2 -5 13 6.2
 -4 2 -5 22.1 6.6
 4 2 5 15.4 4.2
 5 -2 5 255.17 22.2
 -5 -2 -5 308.97 20.1
 -5 -2 -5 250.87 19.7
 -5 2 -5 278.77 23.6
 -5 2 -5 287.07 22.9
 -6 -2 -5 90.89 14.5
 -6 -2 -5 80.59 12.4
 6 -2 5 94.89 15.2
 6 2 5 100.89 13.7
 -6 2 -5 117.49 18
 -6 2 -5 71.69 14.5
 7 -2 5 195.98 25.1
 -7 -2 -5 202.18 24.2
 -7 -2 -5 188.58 17.9
 7 2 5 203.28 18.7
 -7 2 -5 201.88 27.1
 -8 -2 -5 196.48 24.7
 8 -2 5 172.28 24.8
 -8 -2 -5 218.18 24.8
 -8 2 -5 173.98 26.6
 -8 2 -5 174.08 24.6
 8 2 5 214.08 24.8
 9 -2 5 161.38 25.2
 -9 -2 -5 131.59 20
 -9 -2 -5 157.48 24.4
 9 2 5 128.19 19.5
 -9 2 -5 135.09 23
 10 -2 5 13 9.7
 -10 -2 -5 23.1 8.8
 -10 2 -5 30.5 12
 10 2 5 47.2 12.4
 11 -2 5 27.7 13.4
 -11 -2 -5 46.4 13.4
 11 2 5 48.8 13.7
 -12 -2 -5 5 7.8
 12 -2 5 10.2 10.2
 12 2 5 14.5 9.5
 -12 2 -5 6.9 8.8
 13 -2 5 11.2 11.6
 13 2 5 8.5 9.1
 13 -3 -5 6.9 10.7
 13 -3 -5 6.3 11.7
 13 3 -5 -0.6 7.3
 13 3 -5 6.3 9.2
 -12 -3 5 11.3 10
 12 -3 -5 38.3 14.9
 12 -3 -5 9.4 10.8
 12 3 -5 45.8 15.7
 12 3 -5 28.1 11.3
 11 -3 -5 3.6 8.5
 -11 -3 5 9.1 8.7
 11 -3 -5 17.5 11.8
 11 3 -5 -4.7 4.1
 11 3 -5 5.2 8.2
 10 -3 -5 61.89 17
 -10 -3 5 57.09 14.9
 10 -3 -5 79.79 20.8
 10 3 -5 54.59 13.2
 -10 3 5 60.09 20.6
 10 3 -5 63.79 16.4
 -9 -3 5 102.29 18.7
 9 -3 -5 73.19 18.6
 9 -3 -5 58.59 16.1
 -9 3 5 72.99 17.6
 9 3 -5 107.09 19.1
 9 3 -5 74.19 16.3
 8 -3 -5 6.5 7.3
 8 -3 -5 6.6 8.8
 -8 -3 5 15.7 7.4
 -8 -3 5 10.6 5.9
 8 3 -5 11.3 7.6
 -8 3 5 9.9 8.3
 8 3 -5 5.2 5.8
 7 -3 -5 10.1 7.1
 7 -3 -5 5.3 7.7
 -7 -3 5 19.4 7.7
 -7 -3 5 18.6 6.9
 -7 3 5 -0.8 4.9
 7 3 -5 10.5 6.9
 7 3 -5 7.5 5.4
 -7 3 5 -1.4 4.2
 -6 -3 5 102.09 16.4
 6 -3 -5 112.69 19.8
 6 -3 -5 111.29 19
 6 3 -5 135.89 17.8
 -6 3 5 80.39 15.7
 6 3 -5 108.09 16.8
 -6 3 5 130.79 19.9
 -5 -3 5 59.89 10.7
 5 -3 -5 58.19 13.1
 5 -3 -5 52.69 11.7
 -5 -3 5 68.39 11.5
 5 3 -5 62.09 11.4
 -5 3 5 50.59 11.1
 -5 3 5 60.99 13.3
 5 3 -5 42.8 9.1
 -4 -3 5 0.2 3
 4 -3 -5 -4.7 2.7
 4 -3 -5 0.5 3.3
 -4 -3 5 -4.4 1.8
 4 3 -5 0 2.9
 -4 3 5 8.2 5.4
 4 3 -5 0 2.3
 -4 3 5 -2.5 2.7
 3 -3 -5 10.6 5.2
 -3 -3 5 7.6 3.9
 3 -3 -5 3.6 4.1
 -3 -3 5 1.3 2.5
 3 3 -5 5 3.6
 3 3 -5 3.7 3.1
 -3 3 5 9.4 4.8
 -3 3 5 2.5 3.2
 2 -3 -5 159.38 13.2
 2 -3 -5 189.58 14.5
 -2 -3 5 141.99 12.1
 -2 -3 5 149.99 12.1
 2 3 -5 140.79 12
 -2 3 5 160.58 13.2
 2 3 -5 156.88 12.7
 -2 3 5 147.49 12.7
 1 -3 -5 0 2
 -1 -3 5 -1.2 1.9
 1 -3 -5 1.4 2.1
 -1 -3 5 -1.7 2.4
 1 3 -5 -0.8 2.3
 -1 3 5 0.6 2
 -1 3 5 1 2.2
 1 3 -5 -1.4 1.6
 0 -3 5 72.19 10.1
 0 -3 5 51.29 8.2
 0 -3 -5 57.19 6.4
 0 -3 -5 52.69 5.1
 0 3 -5 49.5 8.6
 0 3 5 51.29 4.3
 0 3 -5 45.1 7.8
 0 3 5 63.19 5.6
 1 -3 5 523.55 29.8
 1 -3 5 530.55 29.6
 -1 -3 -5 524.75 24.8
 1 3 5 521.35 24.7
 -1 3 -5 512.65 29.5
 -1 3 -5 503.45 29.2
 2 -3 5 0.9 2.3
 -2 3 -5 5.1 3.8
 -2 3 -5 1.1 2.5
 -2 3 -5 4.7 4.3
 -2 3 -5 3.4 2.8
 -3 -3 -5 334.97 17.3
 -3 -3 -5 329.37 17
 -3 3 -5 340.17 22.4
 -3 3 -5 356.26 22.8
 -3 3 -5 289.17 22.6
 -3 3 -5 324.47 24.4
 -4 -3 -5 459.95 25.3
 -4 -3 -5 461.65 24.9
 4 -3 5 425.26 30.3
 -4 3 -5 487.85 30
 -4 3 -5 427.46 31.3
 5 -3 5 219.08 20.6
 -5 -3 -5 239.18 17.3
 -5 -3 -5 235.48 16.4
 5 3 5 250.37 16.8
 -5 3 -5 232.38 20.7
 -5 3 -5 211.18 25.9
 -6 -3 -5 36.7 7.7
 -6 -3 -5 29.5 8
 6 -3 5 36.8 11.3
 -6 3 -5 38.8 11.2
 -6 3 -5 31.6 10.7
 -7 -3 -5 375.46 27
 7 -3 5 397.26 32.6
 -7 -3 -5 371.26 28.6
 7 3 5 400.06 27.6
 -7 3 -5 394.56 32.2
 -8 -3 -5 16.4 8.4
 -8 -3 -5 22.1 7.3
 8 -3 5 19.6 9.6
 -8 3 -5 31.6 13.2
 8 3 5 11.8 6.3
 -8 3 -5 50.29 13.7
 9 -3 5 7.5 7.5
 -9 -3 -5 6.4 5.9
 -9 3 -5 3.3 5.7
 9 3 5 10.4 7.3
 -10 -3 -5 4.3 9.8
 -10 -3 -5 13.4 8
 10 -3 5 5.5 8.4
 10 3 5 5.1 6.9
 -10 3 -5 10.4 9.1
 11 -3 5 -0.2 7.7
 -11 -3 -5 8.2 6.5
 -11 3 -5 3 7.4
 11 3 5 9 8.1
 -12 -3 -5 8.7 7.5
 12 -3 5 7.4 9.6
 12 3 5 3 7.4
 13 -3 5 -0.1 8.7
 13 3 5 -2.7 6.4
 13 -4 -5 5.3 10.4
 13 -4 -5 -1.7 9
 13 4 -5 8.3 9.3
 13 4 -5 -1 5.4
 12 -4 -5 16.6 12.5
 -12 -4 5 12.8 10.8
 12 -4 -5 9.6 11.2
 12 4 -5 16 11
 12 4 -5 3.9 6.9
 11 -4 -5 12.9 10.8
 -11 -4 5 3.1 6.5
 11 4 -5 -1.3 4.8
 11 4 -5 -4.2 5.5
 -10 -4 5 50.89 14.7
 10 -4 -5 41.8 14.5
 10 4 -5 41.5 13.5
 10 4 -5 27.2 10.9
 -9 -4 5 7.2 7
 9 -4 -5 3.7 8.5
 9 -4 -5 17.3 11.7
 9 4 -5 -0.9 4.7
 -9 4 5 19.2 10.8
 9 4 -5 11 7.6
 8 -4 -5 7.3 8.6
 -8 -4 5 4.4 6.6
 -8 -4 5 -1.8 4.3
 8 -4 -5 13.5 10.8
 -8 4 5 4.2 6.9
 8 4 -5 2.4 6.3
 8 4 -5 5.2 6.6
 7 -4 -5 58.49 15.3
 -7 -4 5 64.29 12.8
 7 -4 -5 50.19 15.3
 -7 -4 5 64.79 13.8
 -7 4 5 48.2 13.3
 7 4 -5 82.09 15.2
 -7 4 5 56.89 14.7
 7 4 -5 63.89 12.6
 6 -4 -5 -2.4 5.7
 -6 -4 5 -4.1 2.7
 -6 -4 5 3.7 4
 6 -4 -5 2.2 5.9
 -6 4 5 -2.1 4.5
 6 4 -5 -1.5 3.2
 -6 4 5 4.9 5.4
 6 4 -5 2 4.2
 -5 -4 5 201.78 17.6
 5 -4 -5 201.98 25.1
 5 -4 -5 209.28 24.6
 -5 -4 5 200.68 17
 5 4 -5 185.18 16.5
 -5 4 5 200.78 19.7
 -5 4 5 146.29 20.1
 5 4 -5 190.58 17
 -4 -4 5 45.8 8.6
 4 -4 -5 53.79 11.7
 4 -4 -5 53.99 10.9
 -4 -4 5 50.69 9.4
 -4 4 5 37.6 9.1
 4 4 -5 45.5 9.3
 -4 4 5 61.79 12
 4 4 -5 64.29 10.4
 3 -4 -5 24.4 6.8
 3 -4 -5 44.3 9.6
 -3 4 5 31.1 7.5
 2 -4 -5 92.99 12.1
 -2 -4 5 95.89 9.4
 -2 -4 5 88.39 11.5
 2 -4 -5 89.19 12
 -2 4 5 106.29 13
 2 4 -5 99.19 12.5
 -2 4 5 92.09 12.3
 2 4 -5 104.79 12.8
 -1 -4 5 104.09 10.4
 1 -4 -5 101.19 9.7
 1 -4 -5 111.39 10.3
 -1 -4 5 114.09 11.1
 1 4 -5 86.29 11.3
 1 4 -5 131.99 11.2
 -1 4 5 120.19 10.3
 -1 4 5 120.29 9.8
 0 -4 5 350.56 23.9
 0 -4 -5 401.66 21
 0 -4 5 351.86 23.6
 0 -4 -5 365.36 20.9
 0 4 -5 379.06 24.5
 0 4 5 383.06 21
 0 4 5 376.36 19
 0 4 -5 373.76 24.2
 0 4 5 385.86 21.2
 1 -4 5 64.09 9.3
 1 -4 5 65.59 9.5
 -1 -4 -5 55.29 4.4
 1 4 5 52.89 4.3
 -1 4 -5 51.99 8.3
 -1 4 -5 57.39 9
 -2 4 -5 45.5 7.9
 -2 4 -5 33 7.8
 -2 4 -5 19.5 5.4
 -2 4 -5 42.6 9.3
 -3 4 -5 469.95 29.5
 -3 4 -5 450.35 29.1
 -3 4 -5 481.35 32.5
 -3 4 -5 450.25 30.5
 4 -4 5 95.99 15.2
 -4 -4 -5 84.49 7.4
 -4 -4 -5 85.19 7
 -4 4 -5 94.49 15.9
 4 4 5 93.59 7.3
 -4 4 -5 91.09 13.2
 -4 4 -5 88.69 14.9
 5 -4 5 4.3 4.9
 -5 -4 -5 -1 2
 5 -4 5 -3.2 3.9
 -5 -4 -5 -0.8 2.7
 -5 4 -5 -2.9 4.3
 -5 4 -5 -1.9 3.1
 6 -4 5 260.47 24.6
 -6 -4 -5 327.57 37.1
 -6 -4 -5 267.47 19
 -6 4 -5 271.57 26.1
 6 4 5 277.87 19.4
 -6 4 -5 270.87 25.3
 7 -4 5 52.39 14.4
 -7 -4 -5 40.1 9.2
 -7 -4 -5 51.79 11.5
 7 -4 5 50.09 14
 7 4 5 68.39 12
 -7 4 -5 81.09 18.1
 -7 4 -5 50.39 13.7
 -8 -4 -5 -1.3 4.7
 -8 -4 -5 0.9 3.6
 8 -4 5 6.5 7.6
 -8 4 -5 15.6 9.2
 8 4 5 -0.3 3.9
 9 -4 5 58.39 15.5
 -9 -4 -5 68.79 12.7
 -9 -4 -5 50.39 12.8
 9 4 5 45.1 10.9
 -9 4 -5 51.69 14.9
 -10 -4 -5 121.09 21.9
 -10 -4 -5 105.49 18.6
 10 4 5 136.39 20.6
 -10 4 -5 137.39 26.5
 -11 -4 -5 29.5 10
 11 -4 5 11 10.7
 -11 4 -5 5.1 10.9
 11 4 5 12.1 8.2
 12 -4 5 -1.7 7.5
 12 4 5 29 11.1
 13 -4 5 45.5 16.9
 13 4 5 39.1 13.2
 -13 4 -5 16.2 11.4
 13 -5 -5 -3.5 8.7
 13 -5 -5 -3.4 8.8
 13 5 -5 -2.9 6.2
 -12 -5 5 8.4 8.4
 12 -5 -5 -0.6 9.4
 12 -5 -5 8 10.4
 12 5 -5 8.8 6.6
 12 5 -5 9 8.3
 -11 -5 5 32.5 11.9
 11 -5 -5 20.5 13.4
 11 -5 -5 43.1 15.1
 11 5 -5 44.5 14.4
 11 5 -5 14.4 7.5
 10 -5 -5 1.1 7.7
 -10 -5 5 8.3 7.9
 10 -5 -5 -0.6 7.8
 10 5 -5 -0.9 4.8
 10 5 -5 10.2 7.1
 -9 -5 5 14.1 8.3
 9 -5 -5 22 11.7
 9 -5 -5 24.9 12.9
 -9 -5 5 24.3 17.6
 9 5 -5 27.7 9.9
 9 5 -5 41.9 12.7
 8 -5 -5 -5.1 6.9
 -8 -5 5 -1.8 4.2
 8 -5 -5 -2 4.9
 -8 -5 5 2.7 6.1
 8 5 -5 -1 4.9
 8 5 -5 -2.6 4.5
 -8 5 5 3.4 7.6
 7 -5 -5 89.79 18.9
 -7 -5 5 79.39 15.4
 7 -5 -5 61.19 15.9
 7 5 -5 90.79 17.2
 -7 5 5 51.69 15
 7 5 -5 73.09 13.5
 -6 -5 5 389.26 28.7
 6 -5 -5 376.86 31.6
 6 -5 -5 410.56 34.3
 -6 -5 5 408.36 28.4
 6 5 -5 373.06 26.9
 6 5 -5 351.76 28.2
 -6 5 5 445.86 36.9
 -6 5 5 400.96 32.7
 -5 -5 5 157.98 18.8
 5 -5 -5 193.38 24.2
 -5 -5 5 121.09 16
 5 -5 -5 245.28 31.2
 5 5 -5 176.68 20.6
 -5 5 5 224.58 20.7
 5 5 -5 137.39 17.3
 4 -5 -5 49.5 11.7
 -4 -5 5 24.3 6.9
 4 -5 -5 25.7 8.5
 -4 -5 5 61.39 10.6
 -4 5 5 79.09 13.3
 4 5 -5 41.6 8.8
 -4 5 5 62.29 12
 4 5 -5 37.5 8
 -3 -5 5 1107.89 57.29
 3 -5 -5 1086.49 59.99
 -3 -5 5 1118.39 57.39
 3 -5 -5 1084.39 60.89
 3 5 -5 1122.19 57.89
 3 5 -5 1027.1 56.29
 -3 5 5 1076.19 59.69
 -3 5 5 1102.09 60.09
 2 -5 -5 332.97 23.3
 -2 -5 5 356.96 23.4
 2 -5 -5 349.17 24.3
 -2 5 5 325.97 23.1
 -2 5 5 315.87 22.6
 2 5 -5 369.06 22.6
 2 5 -5 335.47 22.9
 -1 -5 5 19.5 5.7
 1 -5 -5 26.5 6.1
 1 -5 -5 25 6
 -1 -5 5 20.3 5.7
 -1 5 5 19.8 5.7
 1 5 -5 29.4 7
 1 5 -5 26.1 6.2
 -1 5 5 28.4 6.1
 0 -5 -5 488.35 27.7
 0 -5 -5 542.05 28.3
 0 -5 5 542.95 31.5
 0 5 5 491.65 27.8
 0 5 -5 539.25 31.5
 0 5 -5 537.75 32.1
 0 5 5 485.75 25.4
 0 5 5 528.55 27.4
 -1 -5 -5 482.65 23.9
 1 -5 5 483.15 29.3
 -1 -5 -5 459.25 23
 1 -5 5 456.75 29
 -1 -5 -5 464.05 22.9
 -1 5 -5 487.25 31.5
 1 5 5 445.86 23.8
 -1 5 -5 480.65 29.3
 -1 5 -5 485.25 29
 2 -5 5 12 4.9
 -2 5 -5 23.8 7.2
 -2 5 -5 15.7 6.4
 -2 5 -5 16.7 5.7
 -2 5 -5 16.6 5.4
 -3 5 -5 210.38 24.5
 -3 5 -5 151.78 14.6
 -3 5 -5 144.79 17.7
 -3 5 -5 179.38 21.6
 -4 -5 -5 500.45 25.2
 -4 -5 -5 505.05 24.7
 -4 5 -5 465.45 32.7
 4 5 5 517.35 25.1
 -4 5 -5 495.65 35.8
 -4 5 -5 526.65 35.5
 -4 5 -5 512.45 33.9
 5 -5 5 24.5 9
 5 -5 5 31.8 11.5
 -5 -5 -5 22.2 4.4
 -5 -5 -5 28.7 5.7
 -5 5 -5 24 8.1
 -5 5 -5 32.9 10.6
 5 5 5 24.5 4.7
 -5 5 -5 13 6.8
 6 -5 5 76.09 17.2
 -6 -5 -5 55.69 10
 6 -5 5 71.29 14.6
 -6 -5 -5 55.59 8.3
 -6 5 -5 66.09 15.4
 -6 5 -5 62.19 17.4
 -7 -5 -5 109.39 13.5
 7 -5 5 115.49 22
 7 -5 5 129.19 21.9
 -7 -5 -5 132.29 17.5
 -7 5 -5 135.19 22.5
 -7 5 -5 128.49 22.2
 7 5 5 125.79 14.8
 8 -5 5 0.8 6
 -8 -5 -5 -4.2 3.8
 -8 -5 -5 -2.2 2.6
 -8 5 -5 1 5.5
 8 5 5 -0.6 3.3
 9 -5 5 33.4 11.9
 -9 -5 -5 33.9 9
 -9 -5 -5 33.8 11.3
 9 5 5 40.9 10.2
 -9 5 -5 27.1 11.6
 -10 -5 -5 1.1 6.4
 10 -5 5 -2 6.4
 -10 -5 -5 15.6 7.7
 -10 5 -5 2.3 7.2
 10 5 5 -0.7 4.5
 -11 -5 -5 8.9 6.7
 11 -5 5 -1.8 6.3
 11 5 5 -2.4 4.1
 -12 -5 -5 6 7
 12 -5 5 0.3 10.4
 -12 5 -5 8.1 9.3
 12 5 5 20.6 10.4
 13 -5 5 -9 11
 -13 5 -5 -2.8 8.1
 13 -6 -5 15.6 14.6
 13 -6 -5 -3.6 9
 13 6 -5 34.3 14.6
 12 -6 -5 -3 7.2
 -12 -6 5 7.3 7.5
 12 -6 -5 -6.8 8.4
 12 6 -5 1.3 6.7
 11 -6 -5 -3.6 7.9
 -11 -6 5 3.5 6.4
 11 -6 -5 -0.1 10.1
 11 6 -5 8.6 7.7
 11 6 -5 9.5 6
 -10 -6 5 37.3 12.1
 10 -6 -5 68.79 18
 10 6 -5 74.09 15.6
 10 6 -5 21.1 7.7
 9 -6 -5 3.1 7.6
 -9 -6 5 8.1 6.4
 9 -6 -5 4.9 9.1
 9 6 -5 4.5 6.8
 9 6 -5 1.6 4.8
 -8 -6 5 -0.4 4.9
 8 -6 -5 7.6 9.6
 8 -6 -5 -2.3 6
 -8 -6 5 3.3 5.7
 8 6 -5 -3.8 3.8
 -8 6 5 5.6 7.5
 8 6 -5 -0.1 4.6
 -7 -6 5 318.17 26.4
 7 -6 -5 278.27 33.8
 -7 -6 5 293.77 24.6
 7 -6 -5 344.87 39.6
 -7 6 5 250.27 31.7
 -7 6 5 334.67 31
 7 6 -5 299.57 22.9
 7 6 -5 302.17 25.9
 6 -6 -5 14.5 9.9
 -6 -6 5 3.9 4.7
 6 -6 -5 14.1 8.3
 -6 -6 5 16.2 7
 6 6 -5 22.4 7.9
 6 6 -5 19 6.7
 -6 6 5 30.1 11
 -6 6 5 13.4 8.8
 -5 -6 5 -4.3 2.1
 -5 -6 5 1.5 3.3
 5 -6 -5 -0.5 3.9
 5 -6 -5 5.2 7
 5 6 -5 1.5 3.8
 5 6 -5 3.5 4
 -5 6 5 2.1 4.9
 -5 6 5 -3.3 4
 4 -6 -5 260.97 28.9
 4 -6 -5 223.18 20.9
 -4 -6 5 235.38 18.1
 -4 -6 5 199.38 17.6
 4 6 -5 211.38 16.8
 4 6 -5 196.48 17.6
 -4 6 5 230.88 21.3
 -4 6 5 199.58 23.8
 3 -6 -5 105.89 15.8
 -3 -6 5 78.79 11.9
 3 -6 -5 74.39 13.9
 -3 -6 5 101.79 13.6
 3 6 -5 107.29 14.3
 -3 6 5 72.59 12.7
 -3 6 5 83.69 13.6
 3 6 -5 92.49 12.4
 2 -6 -5 285.67 23.5
 2 -6 -5 312.57 23.5
 -2 -6 5 336.07 23.9
 -2 -6 5 385.76 23.8
 -2 6 5 328.67 23.5
 2 6 -5 335.47 23.7
 -2 6 5 365.66 24.4
 2 6 -5 340.47 22.5
 1 -6 -5 26.4 6.1
 1 -6 -5 21.5 6.3
 -1 6 5 18.6 4.5
 -1 6 5 29.6 6.1
 -1 6 5 29.8 6.6
 0 -6 -5 0.3 2.2
 0 -6 5 6.7 3.7
 0 -6 -5 -0.1 2.4
 0 6 -5 16 6.5
 0 6 5 5.3 2
 0 6 5 1 1.6
 0 6 -5 8.8 4.4
 0 6 -5 5.3 3.5
 1 -6 5 163.28 15.5
 -1 -6 -5 171.08 11.2
 -1 -6 -5 180.48 10.9
 1 6 5 170.68 11.5
 -1 6 -5 182.18 17.3
 -1 6 -5 172.68 15.4
 -1 6 -5 188.58 16
 2 -6 5 102.19 13.9
 -2 6 -5 104.89 14.6
 2 6 5 108.99 6.7
 2 6 5 101.79 6.5
 -2 6 -5 97.79 13.7
 -2 6 -5 128.69 17.4
 -2 6 -5 102.59 16.9
 -3 6 -5 309.17 23.8
 -3 6 -5 358.36 26.5
 -3 6 -5 322.47 24.3
 -3 6 -5 277.17 25.3
 -4 6 -5 88.89 14.9
 -4 6 -5 74.09 14.4
 -4 6 -5 63.89 12.6
 -4 6 -5 115.89 17.6
 -5 -6 -5 10.2 3.8
 5 -6 5 13.1 8
 -5 -6 -5 12.6 3.1
 -5 6 -5 12.6 6.9
 -5 6 -5 15.4 7.3
 -5 6 -5 12.6 8.4
 5 6 5 8.3 2.9
 -5 6 -5 15.2 6.2
 6 -6 5 116.79 21.7
 6 -6 5 152.78 23.5
 -6 -6 -5 106.39 9.1
 -6 -6 -5 108.99 13
 -6 6 -5 123.69 21.5
 6 6 5 108.99 9.6
 -6 6 -5 55.59 13
 -6 6 -5 87.59 17.5
 -7 -6 -5 33.3 7.2
 -7 -6 -5 56.09 10.6
 7 -6 5 49.6 16
 7 -6 5 34 12.7
 -7 6 -5 85.39 18.6
 -7 6 -5 27.6 13.9
 8 -6 5 58.89 15.3
 -8 -6 -5 42.8 10.1
 -8 -6 -5 37.6 7.9
 -8 6 -5 47.9 14.3
 -9 -6 -5 30.7 8.3
 9 -6 5 39.5 13.9
 -9 -6 -5 21.4 9.3
 9 6 5 31.8 8.2
 -9 6 -5 15.6 9.6
 -10 -6 -5 23.6 10.1
 10 -6 5 24.7 13
 -10 -6 -5 31.7 9.1
 -11 -6 -5 -3.2 3.6
 11 -6 5 -1.1 7.8
 11 6 5 5.2 5.4
 -11 6 -5 7.7 8.9
 12 -6 5 -5.8 6.5
 -12 -6 -5 -5.4 3.9
 12 6 5 -4.6 4.3
 -12 6 -5 11.5 9.5
 -13 6 -5 4.5 10.8
 13 -7 -5 16 14.5
 13 -7 -5 -2.4 8.7
 12 -7 -5 24.5 15.6
 -12 -7 5 13.4 12.9
 12 -7 -5 3 8.7
 12 7 -5 8.1 8.7
 11 -7 -5 71.39 21.8
 -11 -7 5 57.39 14.9
 11 -7 -5 62.39 19.4
 11 7 -5 69.19 17.2
 10 -7 -5 -1.2 8.1
 -10 -7 5 -0.2 4.7
 10 -7 -5 12.7 11.6
 10 7 -5 7.5 4.7
 10 7 -5 -1 5.1
 9 -7 -5 4.6 9.9
 9 -7 -5 25.4 13.4
 -9 -7 5 9.9 7.4
 9 7 -5 1.3 3.9
 9 7 -5 0.4 5.3
 8 -7 -5 134.69 24.6
 -8 -7 5 176.48 24.1
 8 -7 -5 157.18 27.7
 8 7 -5 195.28 25
 8 7 -5 182.58 15.7
 -7 -7 5 12.2 7.6
 -7 -7 5 34.4 9.2
 7 -7 -5 12.9 10.6
 7 -7 -5 5.5 7.6
 7 7 -5 30.3 9.3
 7 7 -5 29.2 7.7
 -7 7 5 13.4 9.6
 6 -7 -5 35.4 14.5
 -6 -7 5 49.4 10.4
 6 -7 -5 49.5 14.2
 -6 -7 5 50.29 10.7
 6 7 -5 51.19 11.3
 -6 7 5 37.3 13.4
 6 7 -5 50.19 9.5
 -6 7 5 64.59 16.1
 -5 -7 5 208.58 18.7
 5 -7 -5 197.28 25.3
 -5 -7 5 234.08 19.9
 5 -7 -5 308.07 34
 5 7 -5 222.58 17.5
 5 7 -5 255.37 20.6
 -5 7 5 248.88 24.1
 -5 7 5 229.28 27.6
 4 -7 -5 481.85 35.9
 -4 -7 5 472.55 31.7
 -4 -7 5 518.85 32.9
 4 7 -5 554.84 31.4
 -4 7 5 485.95 35.7
 -4 7 5 530.45 36.5
 4 7 -5 520.45 33.2
 -3 -7 5 45.7 9.5
 3 -7 -5 67.59 14
 3 -7 -5 74.09 13.1
 -3 -7 5 58.89 10.3
 -3 7 5 83.69 13.4
 3 7 -5 51.09 9.8
 -3 7 5 44.1 10.2
 3 7 -5 65.89 10.4
 -2 -7 5 520.35 32.9
 2 -7 -5 527.25 33.2
 2 -7 -5 485.35 33.6
 -2 -7 5 469.25 31.6
 -2 7 5 537.55 33.5
 -2 7 5 467.95 31.4
 2 7 -5 496.35 32.5
 -2 7 5 497.85 30.1
 2 7 -5 521.05 31.1
 1 7 -5 3786.62 180.78
 0 -7 -5 293.57 19.1
 0 -7 -5 277.07 19.1
 0 -7 5 261.87 20.8
 0 -7 5 254.97 21.1
 0 7 5 261.87 15.5
 0 7 -5 261.97 21.4
 0 7 -5 261.17 22.2
 0 7 5 311.37 19.3
 0 7 -5 298.17 21.8
 0 7 5 253.27 15.9
 1 -7 5 683.93 41.1
 -1 -7 -5 643.94 35
 -1 -7 -5 682.53 34.5
 1 -7 5 728.13 41.2
 1 7 5 651.03 36
 -1 7 -5 710.93 43.1
 -1 7 -5 630.14 39.4
 -1 7 -5 648.94 40.1
 2 -7 5 1855.41 95.59
 -2 7 -5 1836.22 98.69
 -2 7 -5 1906.61 95.29
 2 7 5 1930.31 86.89
 -2 7 -5 1870.91 94.89
 -2 7 -5 1812.12 96.99
 -3 7 -5 544.65 38.6
 -3 7 -5 539.75 35.9
 -3 7 -5 567.04 38.2
 -3 7 -5 517.95 35.1
 -4 -7 -5 -1.1 1.3
 -4 7 -5 -0.1 3.9
 -4 7 -5 3.4 4.5
 -4 7 -5 3.8 6.6
 -4 7 -5 -1.2 3.6
 5 -7 5 285.57 35.7
 -5 -7 -5 346.27 19.9
 -5 7 -5 352.16 29.9
 -5 7 -5 385.66 29.4
 -5 7 -5 302.67 27.5
 -6 -7 -5 108.09 8.6
 6 -7 5 97.19 20.6
 -6 -7 -5 113.19 10.6
 6 7 5 117.89 9.2
 -6 7 -5 72.59 17.4
 -6 7 -5 77.99 16.8
 -6 7 -5 106.89 19.6
 -6 7 -5 99.59 18.9
 -7 -7 -5 12.1 5.8
 7 -7 5 23.5 11.5
 7 -7 5 2.9 8.9
 7 7 5 13.1 4.4
 -7 7 -5 21.6 11.3
 -7 7 -5 12.7 8.2
 -8 -7 -5 33.7 7.3
 -8 -7 -5 29.2 8.7
 8 -7 5 21.6 11.9
 -8 7 -5 36.6 12.6
 8 7 5 31.7 7.2
 -8 7 -5 7.7 7.5
 9 -7 5 169.88 28
 -9 -7 -5 170.98 23
 -9 -7 -5 161.78 14.9
 -9 7 -5 140.99 28.1
 -10 -7 -5 -1.9 3.1
 10 -7 5 9.1 9.1
 -10 -7 -5 0.8 4.5
 -10 7 -5 -8.3 3.1
 11 -7 5 7.5 10.4
 -11 -7 -5 19.7 7.4
 -11 7 -5 28 13.4
 11 7 5 20.7 8.9
 -12 -7 -5 3.3 5.6
 -12 7 -5 26.3 14.4
 12 7 5 22.9 8.9
 -13 7 -5 3.4 8.9
 12 -8 -5 21.9 15.7
 12 -8 -5 -10.1 5.3
 12 8 -5 -0.4 7.1
 11 -8 -5 -10.1 6.3
 11 -8 -5 2.3 9.7
 -11 -8 5 4.3 5.9
 11 8 -5 -1.7 4.1
 -10 -8 5 13.5 8.8
 10 -8 -5 37.4 17.1
 10 -8 -5 1 7.1
 10 8 -5 16.5 9.2
 9 -8 -5 2.1 8
 -9 -8 5 5.6 7.2
 9 8 -5 16.7 9.7
 -8 -8 5 85.29 16.9
 8 -8 -5 118.99 24.6
 8 -8 -5 78.09 19.6
 -8 -8 5 124.89 19.4
 8 8 -5 98.79 9.4
 8 8 -5 105.29 17.9
 7 -8 -5 15.6 11.3
 -7 -8 5 9.4 6.6
 -7 -8 5 27.3 9.8
 7 -8 -5 -2 5.2
 7 8 -5 14.3 5.5
 7 8 -5 42.2 11.3
 -6 -8 5 85.69 13.9
 6 -8 -5 22.8 10.9
 6 -8 -5 47.2 15.9
 -6 -8 5 64.59 12.4
 6 8 -5 54.59 12.2
 -6 8 5 51.89 13.9
 6 8 -5 56.29 9.3
 -6 8 5 61.09 16.2
 5 -8 -5 146.49 24.3
 -5 -8 5 144.49 18.2
 -5 -8 5 144.29 18.3
 5 -8 -5 92.29 18
 5 8 -5 136.59 12.6
 5 8 -5 159.48 19.2
 -5 8 5 148.09 22.4
 -5 8 5 135.89 20.9
 4 -8 -5 2 4.7
 -4 -8 5 -2.8 2.5
 -4 -8 5 -0.5 3.4
 4 -8 -5 -2.9 5.2
 -4 8 5 0.5 5.5
 4 8 -5 -1.9 2.7
 4 8 -5 -1.8 2.7
 -4 8 5 3.2 5
 -3 -8 5 81.49 13
 3 -8 -5 89.99 16
 3 -8 -5 64.59 12.7
 -3 -8 5 57.39 10.8
 -3 8 5 72.19 13.3
 -3 8 5 62.69 12.5
 3 8 -5 72.29 10.9
 3 8 -5 76.19 12.8
 -2 -8 5 323.57 25.4
 2 -8 -5 316.47 26.6
 -2 -8 5 347.77 25.9
 2 -8 -5 358.16 26.8
 2 8 -5 353.66 26.3
 -2 8 5 334.67 26.2
 -2 8 5 421.16 25
 2 8 -5 403.56 27
 2 8 -5 383.56 25.1
 -2 8 5 317.97 24.7
 -1 -8 5 0.9 4.2
 1 -8 -5 9.3 5.7
 -1 -8 5 17.2 5.6
 1 -8 -5 16.7 6.3
 1 8 -5 8.6 5
 -1 8 5 27.1 6.9
 1 8 -5 7.2 6.3
 -1 8 5 9.3 4.7
 1 8 -5 17.7 7.1
 -1 8 5 10.2 4.8
 0 -8 -5 49.3 8.7
 0 -8 5 40.6 9.1
 0 -8 -5 34.6 7.8
 0 8 -5 30.5 8
 0 8 5 47.3 8.3
 0 8 5 46.9 6.6
 0 8 -5 66.29 12.3
 0 8 -5 28.8 8.4
 -1 -8 -5 107.19 10.5
 1 -8 5 143.99 17.5
 -1 -8 -5 98.59 9.2
 -1 8 -5 131.49 19.1
 1 8 5 96.09 8.9
 -1 8 -5 88.49 14.8
 1 8 5 127.59 10.5
 -2 -8 -5 382.76 22.6
 -2 -8 -5 339.47 22.1
 2 -8 5 473.45 30.8
 -2 8 -5 486.65 33.3
 -2 8 -5 441.16 29.3
 -2 8 -5 478.35 30.3
 -2 8 -5 443.46 31.7
 2 8 5 350.96 22
 2 8 5 379.36 21.9
 -3 -8 -5 203.48 13
 -3 -8 -5 203.68 12
 -3 8 -5 251.97 21.1
 3 8 5 202.28 11.6
 3 8 5 199.98 11.3
 -3 8 -5 210.68 26.7
 -4 -8 -5 219.38 13
 -4 8 -5 227.38 26.1
 -4 8 -5 217.38 26.4
 -4 8 -5 226.28 21.4
 -4 8 -5 211.28 27.1
 5 -8 5 147.69 24.8
 -5 -8 -5 175.58 11.7
 -5 8 -5 120.49 22.5
 -5 8 -5 130.09 22
 -5 8 -5 119.49 19.2
 -5 8 -5 132.59 20.6
 6 -8 5 3.5 8.3
 -6 -8 -5 1.1 3.2
 -6 -8 -5 2.9 2.3
 -6 8 -5 -0.3 4.8
 -6 8 -5 3.6 9.1
 6 8 5 3.1 2.5
 -6 8 -5 7.4 6.7
 -6 8 -5 7.3 7.7
 -7 -8 -5 12.5 5.7
 -7 -8 -5 18.2 4.7
 7 -8 5 22.8 12.3
 -7 8 -5 33.2 11
 -7 8 -5 44.1 13.6
 7 8 5 22.1 4.9
 -7 8 -5 23.8 9.9
 -8 -8 -5 273.87 18.3
 -8 -8 -5 262.37 21.9
 8 -8 5 254.87 34.1
 -8 8 -5 322.07 37
 8 8 5 258.37 18.4
 -8 8 -5 269.07 33.6
 9 -8 5 57.39 17.3
 -9 -8 -5 20 9.8
 -9 -8 -5 50.49 13.9
 9 8 5 47.6 9.2
 -9 8 -5 49.1 14.2
 -10 -8 -5 2.2 5.4
 10 -8 5 39.8 15.8
 10 8 5 10.1 5.5
 -10 8 -5 11.1 10.3
 -11 -8 -5 71.09 16.4
 -11 8 -5 63.19 18.7
 11 8 5 60.39 11.8
 -12 8 -5 42.7 15.1
 12 -9 -5 9.6 13.3
 12 -9 -5 -2.2 9.8
 12 9 -5 -4.4 3.8
 -11 -9 5 22.8 11
 11 -9 -5 17.3 14.7
 11 -9 -5 13.9 12.2
 11 9 -5 17.8 10.5
 -10 -9 5 1.7 5.7
 10 -9 -5 1.4 8.3
 10 -9 -5 -2.5 9.4
 10 9 -5 0.7 5.7
 9 -9 -5 13.3 11.4
 9 -9 -5 -5.5 7.2
 -9 -9 5 4.1 6.2
 9 9 -5 3.5 5.9
 8 -9 -5 40.2 15.3
 -8 -9 5 60.89 12.9
 8 -9 -5 29 16
 -8 -9 5 20.3 9.6
 8 9 -5 51.09 12.1
 -7 -9 5 11.1 6.3
 7 -9 -5 20.5 11.4
 7 -9 -5 3.2 8.6
 7 9 -5 10.1 6.6
 7 9 -5 6.6 3.4
 7 9 -5 5.8 3.2
 6 -9 -5 65.59 16.2
 6 -9 -5 118.79 23.7
 -6 -9 5 100.69 15.5
 -6 -9 5 82.49 14.5
 -6 9 5 106.39 21.2
 6 9 -5 95.89 15.6
 6 9 -5 86.29 10.7
 -5 -9 5 152.08 19.4
 5 -9 -5 123.39 21.1
 5 -9 -5 105.79 20.8
 -5 -9 5 124.39 17.8
 -5 9 5 122.09 20.9
 -5 9 5 108.69 20.8
 5 9 -5 109.89 12.8
 5 9 -5 123.29 14.6
 5 9 -5 106.79 16.9
 4 -9 -5 106.39 20.1
 -4 -9 5 122.79 17.8
 -4 -9 5 122.99 17.1
 4 -9 -5 147.49 22.4
 4 9 -5 88.09 14.9
 4 9 -5 119.19 14.3
 -4 9 5 114.39 18.5
 4 9 -5 124.19 15.1
 -4 9 5 137.69 20.7
 3 -9 -5 -1.6 4.2
 -3 -9 5 7.5 4.3
 -3 -9 5 1.8 4
 3 -9 -5 6.4 7
 3 9 -5 -0.4 3.4
 3 9 -5 2.1 7.1
 -3 9 5 0.9 3.6
 -3 9 5 5.1 4.9
 3 9 -5 5.2 3.6
 -3 9 5 0.8 4.7
 2 -9 -5 104.79 16.6
 -2 -9 5 85.39 13.8
 -2 -9 5 78.39 14.3
 2 -9 -5 118.49 18.1
 2 9 -5 106.29 14.8
 2 9 -5 127.79 17.4
 -2 9 5 128.49 17.8
 2 9 -5 114.19 16.1
 -2 9 5 125.69 16.6
 -2 9 5 100.69 13.7
 1 -9 -5 712.33 45.4
 -1 -9 5 697.33 45
 1 -9 -5 801.92 45.5
 -1 -9 5 747.43 46.5
 1 9 -5 747.03 46.6
 -1 9 5 808.42 42.7
 1 9 -5 764.32 46.3
 1 9 -5 717.13 44.8
 -1 9 5 775.52 41.4
 -1 9 5 795.82 45.3
 0 -9 5 28.8 8.3
 0 -9 5 25.5 7.8
 0 -9 -5 37.3 8.8
 0 9 5 23.3 5.7
 0 9 5 18.8 4.3
 0 9 -5 15 6.7
 0 9 5 29.1 5.1
 0 9 -5 17.7 8.2
 0 9 -5 30.9 8.9
 0 9 5 15.5 5.4
 -1 -9 -5 47.3 7.4
 -1 -9 -5 37.6 7.8
 1 -9 5 26.3 8.2
 -1 9 -5 38.5 9.1
 -1 9 -5 28 9
 1 9 5 49.2 8.1
 -1 9 -5 47.5 11.9
 1 9 5 39.9 6.8
 -1 9 -5 49.5 10.7
 2 -9 5 187.18 22.6
 -2 -9 -5 137.49 12.1
 -2 -9 -5 124.99 11.1
 2 9 5 135.79 10.8
 -2 9 -5 128.59 17.7
 -2 9 -5 124.49 19.4
 -2 9 -5 146.89 19.7
 2 9 5 145.89 11.2
 -2 9 -5 135.39 20
 -3 -9 -5 -0.9 2.6
 -3 -9 -5 6.3 2.9
 -3 9 -5 6 5.4
 3 9 5 5.4 2.5
 3 9 5 1.3 2
 -3 9 -5 8.8 7.2
 -3 9 -5 1.2 4.4
 -3 9 -5 5.6 6.4
 -4 -9 -5 119.39 8.8
 -4 9 -5 90.99 16
 -4 9 -5 102.59 19.7
 -4 9 -5 144.49 20.9
 -4 9 -5 123.39 24.7
 -5 -9 -5 18.5 4.5
 5 -9 5 -7.2 6.6
 -5 9 -5 15.1 8.5
 -5 9 -5 7.3 7.4
 -5 9 -5 31.2 11
 -5 9 -5 18.5 11.2
 6 -9 5 1.1 7.9
 -6 -9 -5 -3.1 2.2
 -6 9 -5 -3.3 4
 -6 9 -5 4.3 7.1
 -6 9 -5 8.4 6.3
 -7 -9 -5 67.09 11.1
 7 9 5 71.79 7.7
 -7 9 -5 58.79 16.3
 -7 9 -5 37 13
 -8 -9 -5 19.3 4.9
 -8 -9 -5 23.2 8.4
 -8 9 -5 3.7 6.8
 -8 9 -5 14 10.1
 -9 -9 -5 31.9 6.6
 -9 -9 -5 28.2 9.5
 -9 9 -5 16.5 10.8
 9 9 5 24 6.2
 -9 9 -5 27.9 13.4
 -10 -9 -5 -3.6 3.4
 -10 -9 -5 -1.6 2.9
 -10 9 -5 -2.7 5.5
 10 9 5 -0.9 3.1
 -10 9 -5 7.8 8.8
 -11 -9 -5 0.8 4.1
 -11 9 -5 -0.3 8.6
 11 9 5 0.9 3.8
 -11 9 -5 16.6 11.7
 -12 9 -5 12 8.9
 12 -10 -5 11.3 12.6
 12 -10 -5 2 10.1
 11 -10 -5 -7.9 7.8
 11 -10 -5 -2 6.8
 11 10 -5 1.7 6.5
 -10 -10 5 3.7 5.7
 10 -10 -5 -4 7.7
 10 -10 -5 6.9 13
 10 10 -5 -1.1 4.2
 -9 -10 5 87.49 17.6
 9 -10 -5 95.39 23.2
 9 -10 -5 59.79 16.3
 9 10 -5 77.39 16.4
 -8 -10 5 161.08 24.1
 8 -10 -5 160.38 28.4
 -8 -10 5 167.08 23.1
 8 10 -5 152.58 22
 -7 -10 5 56.89 12.6
 -7 -10 5 53.09 12.9
 7 -10 -5 36.7 15.7
 7 -10 -5 33 14
 7 10 -5 49.1 11.8
 -6 -10 5 254.57 22.5
 6 -10 -5 223.58 32.4
 6 -10 -5 243.78 32.8
 6 10 -5 240.08 22.4
 -5 -10 5 620.14 41.4
 5 -10 -5 655.93 48.1
 -5 -10 5 632.74 41.8
 5 -10 -5 662.03 50.19
 5 10 -5 642.04 35.9
 5 10 -5 679.93 42.6
 -5 10 5 654.53 47.2
 5 10 -5 654.33 35.5
 4 -10 -5 9.6 9.2
 -4 -10 5 47.4 10.8
 4 -10 -5 34.4 11.9
 -4 -10 5 47.8 10.8
 -4 10 5 39.6 9.7
 4 10 -5 49.2 11.6
 -4 10 5 36.2 11.4
 -4 10 5 38.6 11.9
 4 10 -5 45 8.1
 4 10 -5 41.9 8.7
 -3 -10 5 8.4 5.4
 3 -10 -5 -1 5.8
 3 -10 -5 -4.1 4.8
 -3 -10 5 8.5 6.3
 3 10 -5 3.5 4.6
 3 10 -5 10.8 5.6
 -3 10 5 29.5 9.5
 -3 10 5 2.6 4.6
 -3 10 5 8.9 6.7
 2 -10 -5 116.39 17.9
 2 -10 -5 110.19 18.7
 -2 -10 5 142.69 19.4
 -2 -10 5 100.09 15.3
 2 10 -5 127.49 18.2
 -2 10 5 157.38 18.9
 2 10 -5 126.19 16.5
 -2 10 5 128.09 16.2
 -2 10 5 109.89 16.4
 2 10 -5 125.59 17.4
 -1 -10 5 16 7.1
 1 -10 -5 22.8 7.3
 -1 -10 5 10.3 5.5
 1 -10 -5 4.9 5.9
 1 10 -5 15.8 7.5
 -1 10 5 37.8 8.6
 1 10 -5 7.5 6.1
 -1 10 5 19.8 9.8
 -1 10 5 8.9 5.7
 1 10 -5 24.9 7.2
 -1 10 5 23.9 6.3
 0 -10 5 226.48 22.5
 0 -10 5 279.57 23.7
 0 -10 -5 287.87 23.1
 0 10 5 310.57 20.8
 0 10 5 286.97 21.7
 0 10 -5 256.27 23.5
 0 10 -5 280.77 23.9
 0 10 -5 274.67 23.9
 0 10 5 254.47 17
 0 10 5 315.67 17.4
 -1 -10 -5 20.7 7
 -1 -10 -5 9.5 4.2
 1 -10 5 8.2 5.7
 -1 10 -5 8 5.8
 1 10 5 11.2 4.9
 1 10 5 16.1 5.1
 -1 10 -5 13.3 6.5
 -1 10 -5 10.3 7.9
 -1 10 -5 2.9 5.4
 2 -10 5 -1.8 3.7
 -2 -10 -5 -2.1 3.7
 -2 -10 -5 1.9 2.9
 -2 10 -5 0.4 5.7
 2 10 5 3 3
 -2 10 -5 -0.4 4.3
 -2 10 -5 -3.7 2.4
 -3 -10 -5 192.38 14.3
 -3 -10 -5 153.18 13.9
 3 10 5 168.68 12.1
 -3 10 -5 177.18 25.4
 -3 10 -5 195.98 26.7
 -3 10 -5 250.67 30.8
 3 10 5 179.58 12.2
 -3 10 -5 153.18 21.4
 -4 -10 -5 6.1 2.7
 -4 10 -5 7 6.8
 -4 10 -5 22.7 8.2
 4 10 5 0.3 1.9
 -4 10 -5 14.8 6.7
 -4 10 -5 21.6 9.5
 -5 -10 -5 53.09 7.7
 -5 10 -5 64.99 13.9
 -5 10 -5 20.9 10.9
 -5 10 -5 37.7 12.2
 -6 -10 -5 24.6 6.1
 -6 10 -5 34.9 10.7
 -6 10 -5 15.2 7.9
 -7 -10 -5 -0.5 3.8
 -7 10 -5 2.7 7.5
 -7 10 -5 1.3 6.4
 -8 -10 -5 34.6 9.3
 -8 10 -5 26.5 11.7
 -8 10 -5 34.5 12
 -9 -10 -5 1.7 5.4
 -9 10 -5 1.9 7.2
 9 10 5 -0.9 2.5
 -9 10 -5 -0.4 6.3
 -10 -10 -5 12.2 7.7
 -10 -10 -5 14.1 4.7
 10 10 5 14.5 6.4
 -10 10 -5 3.3 7.9
 -10 10 -5 41.7 15.7
 -11 -10 -5 0.7 2.8
 -11 -10 -5 0.2 3.4
 -11 10 -5 12.3 10.9
 -11 10 -5 1.4 7.5
 -12 -10 -5 3.8 3.6
 -12 10 -5 11.8 10
 -12 10 -5 5.7 10.2
 12 -11 -5 -8.6 6.9
 11 -11 -5 -3.5 6.7
 11 -11 -5 -6.3 8
 11 11 -5 0.2 6.4
 10 -11 -5 12.4 12.6
 -10 -11 5 14.8 7.9
 10 -11 -5 17.7 17
 10 11 -5 4 6.3
 9 -11 -5 20.2 12.5
 -9 -11 5 21.2 9.5
 9 -11 -5 22.3 15.6
 9 11 -5 24.4 9.7
 8 -11 -5 4.3 9.9
 -8 -11 5 9.4 7.5
 8 -11 -5 5.8 8.1
 8 11 -5 16.9 8.8
 -7 -11 5 34.4 11
 -7 -11 5 44.5 11.7
 7 -11 -5 21 13.5
 7 -11 -5 41.7 14.5
 7 11 -5 36.4 9.9
 6 -11 -5 238.18 32.8
 6 -11 -5 181.98 31.2
 -6 -11 5 237.58 21.7
 -6 11 5 188.28 26.7
 6 11 -5 208.18 24.7
 -5 -11 5 68.09 13.2
 5 -11 -5 77.69 18.1
 -5 -11 5 97.29 16
 5 -11 -5 76.49 19.8
 -5 11 5 90.49 18.9
 5 11 -5 78.19 8.8
 -5 11 5 72.09 15.9
 5 11 -5 63.59 8.1
 5 11 -5 49.99 12.3
 4 -11 -5 122.99 23.4
 -4 -11 5 85.59 14.9
 4 -11 -5 102.59 20.4
 -4 -11 5 81.99 15.1
 4 11 -5 85.69 11.9
 -4 11 5 99.79 17.2
 4 11 -5 81.19 14.9
 -4 11 5 102.89 18.2
 4 11 -5 94.29 11.9
 3 -11 -5 418.76 32.4
 -3 -11 5 359.46 27.8
 -3 -11 5 408.86 30.4
 3 -11 -5 389.56 33.4
 -3 11 5 351.56 28.9
 -3 11 5 343.57 29.9
 3 11 -5 332.37 24.4
 -3 11 5 322.67 28.4
 3 11 -5 365.96 29.1
 2 -11 -5 414.16 34.1
 -2 -11 5 363.46 33.3
 -2 -11 5 451.15 33
 2 -11 -5 436.66 33
 -2 11 5 420.46 32.2
 2 11 -5 477.65 33
 2 11 -5 426.76 29.1
 -2 11 5 394.06 28.2
 -2 11 5 443.76 30.6
 2 11 -5 387.56 29
 1 -11 -5 67.49 14.5
 -1 -11 5 72.99 13.4
 -1 -11 5 61.09 13.3
 -1 11 5 41.6 10.1
 -1 11 5 70.99 12.2
 1 11 -5 57.19 12.9
 -1 11 5 36.1 9.7
 -1 11 5 74.69 11.2
 1 11 -5 44.7 12
 0 -11 5 583.14 41.3
 0 -11 -5 578.54 39.7
 0 -11 5 595.54 40.8
 0 11 5 638.74 32.2
 0 11 -5 560.04 41.9
 0 11 -5 595.24 40.5
 0 11 -5 626.64 41.3
 0 11 5 636.64 36.9
 0 11 -5 620.44 41.9
 0 11 5 619.24 38.6
 -1 -11 -5 495.95 33.2
 -1 -11 -5 501.35 30.7
 1 -11 5 443.16 38.7
 1 11 5 459.15 30.5
 -1 11 -5 547.55 38.7
 -1 11 -5 480.25 35.1
 -1 11 -5 476.85 36.4
 -1 11 -5 456.65 36.1
 -2 -11 -5 47.8 10.6
 -2 -11 -5 73.59 11
 2 -11 5 77.19 14.9
 -2 11 -5 75.79 15.6
 2 11 5 46.7 8.3
 -2 11 -5 45.1 12
 -2 11 -5 40.8 11.9
 -2 11 -5 74.19 14.7
 -3 -11 -5 242.48 20.8
 -3 -11 -5 269.37 20.1
 -3 11 -5 283.17 33.8
 -3 11 -5 252.87 32
 3 11 5 260.67 17.1
 -3 11 -5 214.28 26.6
 3 11 5 253.47 16.8
 -3 11 -5 286.37 31.6
 -4 -11 -5 263.57 19.2
 -4 11 -5 276.57 26.7
 -4 11 -5 285.97 32.6
 4 11 5 285.17 16
 -4 11 -5 273.87 35.2
 4 11 5 277.47 16.2
 -5 -11 -5 72.69 10.1
 -5 11 -5 39.2 12.1
 -5 11 -5 75.19 16.8
 -6 -11 -5 19.1 5.6
 -6 11 -5 13.7 9.5
 -6 11 -5 26.7 9.8
 -7 -11 -5 135.09 12.8
 -7 11 -5 88.39 19.1
 -7 11 -5 91.19 21.3
 -8 -11 -5 9.7 6.2
 -8 11 -5 9.4 9.7
 -8 11 -5 30.2 11.4
 -9 -11 -5 1.4 4.3
 -9 11 -5 6.3 10.3
 -9 11 -5 4 8.1
 -10 -11 -5 2.2 6.1
 -10 11 -5 19.6 13.6
 -10 11 -5 3.1 8.4
 -11 11 -5 5.4 5.5
 -11 11 -5 17.3 12.6
 11 -12 -5 28.6 17.1
 -10 -12 5 72.29 17.1
 10 -12 -5 103.39 26
 10 -12 -5 56.79 21.3
 10 12 -5 88.89 18.2
 9 -12 -5 16.6 14.6
 9 -12 -5 3.5 9.6
 -9 -12 5 21.4 8.9
 9 12 -5 11.7 8
 8 -12 -5 2.8 9.9
 -8 -12 5 5.4 6.8
 8 -12 -5 -2.6 5.5
 -8 12 5 21.9 10.7
 8 12 -5 9.3 6.8
 -7 -12 5 21.6 9.2
 -7 -12 5 33.6 11.3
 7 -12 -5 10.9 12.5
 7 -12 -5 5.9 7.4
 -7 12 5 22.9 9.7
 7 12 -5 5.3 6.3
 6 -12 -5 4.6 10
 6 -12 -5 21.3 12.1
 -6 -12 5 29.6 9.9
 -6 -12 5 17.8 8.4
 6 12 -5 13 7.4
 -6 12 5 9.6 9
 -5 -12 5 63.49 13.5
 5 -12 -5 38 13.9
 5 -12 -5 88.19 21.6
 -5 12 5 80.89 17.9
 5 12 -5 72.59 14.6
 -5 12 5 58.59 13.5
 -4 -12 5 32.5 9.8
 4 -12 -5 40.3 13.8
 4 -12 -5 25 11.4
 -4 -12 5 38 11.3
 -4 12 5 36.8 10.2
 -4 12 5 33.8 11.6
 4 12 -5 49.2 8.5
 4 12 -5 43.6 7.6
 4 12 -5 32.7 9.8
 -3 -12 5 59.39 13.4
 -3 -12 5 66.99 13.1
 3 -12 -5 74.09 17.2
 3 -12 -5 74.89 16.9
 -3 12 5 54.19 11.4
 3 12 -5 44.3 9.5
 3 12 -5 34.9 11.8
 -3 12 5 38.9 11.4
 -2 -12 5 30.3 9
 2 -12 -5 -5.4 5.4
 -2 -12 5 10.8 6.9
 -2 12 5 6.7 5.6
 -2 12 5 25.3 7.2
 2 12 -5 2.4 5.6
 -2 12 5 8.9 7.2
 2 12 -5 8.7 7.1
 2 12 -5 4.8 5.5
 -2 12 5 15.4 8.5
 -1 -12 5 74.99 14.8
 1 -12 -5 113.99 19.1
 -1 -12 5 131.99 20.5
 -1 12 5 103.39 16.2
 1 12 -5 105.69 16.7
 -1 12 5 87.39 14.7
 1 12 -5 70.99 14.7
 1 12 -5 86.89 16
 -1 12 5 96.59 13.4
 0 -12 5 455.85 35.4
 0 -12 -5 476.05 34.8
 0 12 -5 400.26 34.5
 0 12 -5 411.66 35.2
 0 12 5 460.15 25.1
 0 12 5 448.66 24.5
 0 12 -5 432.56 33.7
 0 12 5 475.35 30.5
 1 -12 5 3.4 6.2
 -1 -12 -5 2.1 6.1
 -1 -12 -5 7.6 5.2
 -1 12 -5 3.3 6
 1 12 5 9.4 5.2
 -1 12 -5 6.5 6.6
 1 12 5 7.4 5.3
 -1 12 -5 12.7 8.3
 -1 12 -5 8.2 8.6
 -2 -12 -5 25.4 8.9
 -2 -12 -5 15.5 6.4
 -2 12 -5 28.2 9.6
 2 12 5 17.4 6
 -3 -12 -5 106.39 14.4
 -3 12 -5 144.19 24.4
 3 12 5 119.69 11.1
 3 12 5 95.49 11.8
 -3 12 -5 124.79 21.1
 -3 12 -5 103.49 18.2
 -4 -12 -5 7.2 5
 -4 12 -5 12.5 8.6
 4 12 5 1.6 2.8
 -4 12 -5 -3.7 4.2
 4 12 5 6.8 3.5
 -5 -12 -5 94.29 13
 -5 12 -5 95.69 19.9
 -5 12 -5 111.59 19.8
 -6 -12 -5 13.5 4.8
 -6 12 -5 9 8.6
 -6 12 -5 9.8 9.5
 -7 -12 -5 0 3.5
 -7 12 -5 7 9
 -7 12 -5 -4.9 5.9
 -8 -12 -5 1 4.3
 -8 12 -5 -3.6 6
 -8 12 -5 11.7 10.4
 -9 -12 -5 18.6 7.9
 -9 12 -5 -3.3 6.4
 -9 12 -5 -6.1 5.4
 -10 -12 -5 19.2 9.7
 -10 12 -5 56.39 16.8
 -10 12 -5 28.8 14.2
 -11 12 -5 23.9 10.7
 -11 12 -5 -4 14.9
 11 -13 -5 -5.3 9.8
 11 -13 -5 6.2 15.5
 -11 13 5 3 12
 10 -13 -5 -1.8 8.7
 10 -13 -5 -0.7 11.6
 -10 13 5 -4.9 6.7
 10 13 -5 3.5 6.7
 9 -13 -5 -7 6.8
 9 -13 -5 5.4 10.6
 -9 -13 5 -3.8 3.6
 9 13 -5 1.2 6.4
 -9 13 5 3.8 8.6
 8 -13 -5 8 11.3
 -8 -13 5 0 5
 8 -13 -5 2.8 8.2
 8 13 -5 17.6 9.2
 -8 13 5 -0.7 7
 -7 -13 5 0.9 5.2
 7 -13 -5 -0.1 8.4
 7 -13 -5 -4 6
 7 13 -5 -7 1.9
 -6 -13 5 13.9 6.8
 6 -13 -5 3 8.2
 6 -13 -5 15 13.2
 -6 -13 5 10.7 7.1
 6 13 -5 4.2 5.8
 -6 13 5 2.6 5.9
 5 -13 -5 14.6 10.6
 -5 -13 5 14 7.4
 5 -13 -5 6.6 9.4
 -5 -13 5 4.3 6.9
 5 13 -5 3 5.3
 -5 13 5 4.3 6.4
 4 -13 -5 -1.4 5.9
 -4 -13 5 12.1 6.5
 4 -13 -5 -0.8 7.3
 -4 -13 5 5.7 5.2
 4 13 -5 2.5 5.5
 -4 13 5 8.5 5.5
 4 13 -5 3.1 3.2
 -4 13 5 0.3 5.9
 4 13 -5 4.5 3.4
 3 -13 -5 28.4 13
 -3 -13 5 27.5 9.9
 3 13 -5 33.4 7.9
 3 13 -5 6.1 6.1
 -3 13 5 30.6 11.1
 -3 13 5 12.7 8.2
 -3 13 5 37.2 10.3
 2 -13 -5 0.5 6.6
 -2 -13 5 -0.9 4.8
 -2 -13 5 4.3 5.1
 2 13 -5 -5.9 3.2
 -2 13 5 -3.4 3.9
 2 13 -5 0.3 4.1
 -2 13 5 -4.5 3.2
 -2 13 5 8.4 6.2
 2 13 -5 4.9 5.5
 -1 -13 5 5.4 6.7
 1 -13 -5 13.5 9.9
 -1 -13 5 9.1 6.1
 1 13 -5 -0.5 5.5
 1 13 -5 8 6
 -1 13 5 4.7 5.5
 -1 13 5 18.5 5.8
 -1 13 5 3.7 6.2
 -1 13 5 4 4.9
 1 13 -5 11.1 7.3
 0 -13 5 4.5 6.5
 0 13 5 2.3 2.7
 0 13 5 0.2 4.1
 0 13 -5 9.4 6.2
 0 13 -5 -0.8 5.8
 0 13 -5 17.1 7.9
 0 13 5 3.7 2.6
 0 13 5 1.6 4.9
 -1 -13 -5 6.1 7
 1 -13 5 1.6 5.2
 -1 -13 -5 -2.1 3
 -1 13 -5 4.4 7
 -1 13 -5 0.1 5.6
 1 13 5 -0.9 3.6
 1 13 5 0.1 4.4
 -1 13 -5 4.2 6.3
 -2 -13 -5 56.99 11.1
 -2 -13 -5 51.59 12.3
 2 13 5 47.6 10.1
 2 13 5 42.4 8.9
 -2 13 -5 41.4 11.2
 -2 13 -5 60.89 14.2
 -2 13 -5 62.09 14.2
 -3 -13 -5 35.7 8.6
 3 13 5 27.9 6.9
 3 13 5 44.5 8.2
 -3 13 -5 30.9 11.5
 -3 13 -5 38.3 12.8
 -3 13 -5 38.3 13.4
 -4 -13 -5 0.8 4.1
 -4 13 -5 -0.1 5.3
 4 13 5 -0.5 2.6
 -4 13 -5 0.5 5.6
 4 13 5 -2.3 1.9
 -5 -13 -5 23.3 7.5
 -5 13 -5 14.4 9
 -5 13 -5 11.2 8.4
 -6 -13 -5 11.6 5.4
 -6 13 -5 5.3 6.6
 -6 13 -5 26.6 10.7
 -7 -13 -5 14.8 6.3
 -7 13 -5 7 7.9
 -8 -13 -5 1.4 3.9
 -8 13 -5 -3.2 6.3
 -8 13 -5 -1.7 8
 -9 -13 -5 5.6 6.7
 -9 13 -5 -0.3 7.7
 -9 13 -5 9.1 11.2
 -10 13 -5 4.7 7.6
 -10 13 -5 3.7 9.7
 10 -14 -5 10.3 16.5
 10 -14 -5 29.8 17.5
 -10 14 5 54.19 18.3
 -9 -14 5 6.9 7.3
 9 -14 -5 10.5 14.3
 9 -14 -5 8.4 11.1
 -9 14 5 22.3 13.8
 9 14 -5 37.8 11.5
 8 -14 -5 17.9 12.8
 8 -14 -5 14.7 12.8
 -8 -14 5 28.6 10.4
 8 14 -5 5.3 6.5
 -8 14 5 11.9 10.3
 7 -14 -5 45.7 17.6
 -7 -14 5 20.6 8.9
 7 -14 -5 40.3 15
 7 14 -5 33 10.7
 -7 14 5 59.69 15.1
 6 -14 -5 27.6 12.9
 -6 -14 5 13.1 7.2
 6 -14 -5 26.1 14
 -6 14 5 39.8 12.7
 6 14 -5 23.4 9.2
 5 -14 -5 8 11
 -5 -14 5 0.1 3.3
 5 -14 -5 -3 6.5
 -5 -14 5 1.5 4.8
 5 14 -5 4.2 6.1
 -5 14 5 5.4 7
 -5 14 5 3.5 7
 4 -14 -5 14.2 10.9
 -4 -14 5 24.4 10
 -4 -14 5 37.2 11.8
 -4 14 5 29.6 8.7
 -4 14 5 36.3 11.9
 4 14 -5 27.7 10.3
 -4 14 5 23.8 9.7
 -3 -14 5 12.1 6.5
 -3 -14 5 1.8 5.8
 3 -14 -5 7.4 9.4
 -3 14 5 1.8 6.1
 -3 14 5 3.2 4.7
 3 14 -5 17.1 6.2
 3 14 -5 4.4 4.8
 -3 14 5 1.2 5.9
 3 14 -5 -6.6 3.4
 2 -14 -5 9.9 10.4
 -2 -14 5 11 7.8
 -2 -14 5 20.1 9.7
 2 14 -5 34.6 8.8
 2 14 -5 37.3 9.2
 2 14 -5 14.2 8.7
 -2 14 5 26.1 8.9
 -2 14 5 29.8 9.7
 -2 14 5 24.2 8.8
 1 -14 -5 4.7 8.5
 -1 -14 5 -1.6 3.9
 1 14 -5 15.1 8.8
 1 14 -5 13.9 6.9
 -1 14 5 8.1 5.9
 -1 14 5 -3.2 4.5
 -1 14 5 18.6 5.7
 1 14 -5 11 7.5
 0 -14 -5 101.79 19.4
 0 14 -5 55.49 14.8
 0 14 -5 111.99 19.9
 0 14 -5 90.19 16.6
 -1 -14 -5 7.7 6.1
 -1 -14 -5 -4.4 10
 -1 14 -5 6.1 5.5
 1 14 5 6.6 5.4
 -1 14 -5 -6.9 6.8
 1 14 5 -0.8 3.8
 -2 -14 -5 4.7 4.9
 -2 -14 -5 -2.3 4.4
 -2 14 -5 -0.1 5.9
 -2 14 -5 7.2 7.3
 -2 14 -5 -6.9 4.4
 2 14 5 5.7 5
 2 14 5 -2 2.7
 -3 -14 -5 11.2 6.4
 -3 14 -5 19.1 10.1
 3 14 5 23.7 6.7
 -3 14 -5 12 9.1
 -4 -14 -5 -3.8 3
 4 14 5 -1.3 2.4
 4 14 5 -2.1 2.4
 -4 14 -5 -3.6 4.2
 -4 14 -5 -1.6 5.5
 -5 -14 -5 39.6 10.1
 -5 14 -5 42.7 13.5
 -5 14 -5 24.6 12.5
 -6 -14 -5 -0.1 3.4
 -6 14 -5 0.5 7.3
 -6 14 -5 -1.2 6
 -7 -14 -5 6.6 4.8
 -7 14 -5 5.9 8.5
 -7 14 -5 -6.8 4.2
 -8 -14 -5 19.7 7.7
 -8 14 -5 6.2 9.2
 -8 14 -5 5.2 10.2
 -9 14 -5 -4.8 6.6
 -9 14 -5 -4.7 5.9
 -10 14 -5 13.2 10.3
 -10 14 -5 9.1 12
 10 -15 -5 -12.6 7.2
 -10 15 5 14.3 12.7
 -10 15 5 1 6.9
 9 -15 -5 11.9 10.6
 9 -15 -5 -0.6 6.8
 -9 15 5 10.9 10.3
 9 15 -5 10 9.8
 -9 15 5 14 13.6
 8 -15 -5 3.5 9.9
 8 -15 -5 1 9.7
 -8 -15 5 23.3 9.6
 8 15 -5 13.6 8.4
 -8 15 5 7.5 10.2
 -8 15 5 8.9 10.6
 -7 -15 5 -0.1 4.1
 7 -15 -5 5.2 10.6
 7 -15 -5 7.7 8.9
 -7 15 5 -0.8 7.3
 -7 15 5 3.1 6.1
 7 15 -5 5.9 6.9
 -6 -15 5 5.3 4.9
 6 -15 -5 5 11.3
 6 15 -5 6.7 7.3
 -6 15 5 5 7.4
 -6 15 5 2.3 8
 5 -15 -5 39.6 14
 -5 -15 5 13.9 8
 -5 15 5 31.2 10.2
 -5 15 5 49.3 14.1
 5 15 -5 27.6 10
 4 -15 -5 32.8 14.9
 -4 -15 5 17.3 9.5
 -4 15 5 58.59 13.1
 -4 15 5 38.9 12.5
 4 15 -5 27.1 10
 -4 15 5 18.9 10.2
 3 -15 -5 10.2 10.7
 -3 -15 5 24.9 9.7
 3 15 -5 4.2 6.6
 3 15 -5 12.1 5.6
 -3 15 5 17 8.8
 3 15 -5 11.1 5
 -3 15 5 6.9 7.6
 -3 15 5 25.5 8.4
 2 -15 -5 5.2 8.7
 2 15 -5 26.3 8.2
 -2 15 5 11.3 8.2
 -2 15 5 12.4 7
 -2 15 5 14.7 8.6
 2 15 -5 1 5.8
 2 15 -5 26.1 8.4
 1 -15 -5 62.59 17.7
 -1 15 5 98.79 14.8
 1 15 -5 106.99 16.6
 1 15 -5 76.59 16.8
 1 15 -5 77.29 20.7
 -1 15 5 84.79 12.7
 0 -15 -5 17.4 10.5
 0 15 -5 10 8
 0 15 -5 30.2 9.2
 0 15 5 27.2 7.7
 0 15 -5 2.9 6.9
 -1 -15 -5 32.2 12.1
 -1 15 -5 19.1 10.3
 -1 15 -5 16.2 10.2
 -1 15 -5 26.5 10
 1 15 5 4.5 5.1
 -2 -15 -5 47 11.5
 -2 15 -5 33.6 10.9
 -2 15 -5 40.6 12.6
 2 15 5 39.2 9.4
 -2 15 -5 55.69 16
 2 15 5 28.7 9.1
 -3 -15 -5 17 8.2
 3 15 5 9.6 5.4
 -3 15 -5 41.3 12.8
 -3 15 -5 2.8 7.2
 3 15 5 25.2 7.5
 -4 -15 -5 0.7 4.7
 -4 15 -5 13.2 9.8
 -4 15 -5 3.7 7.4
 4 15 5 -1.4 3
 4 15 5 2.3 3.5
 -5 -15 -5 3.7 5.1
 -5 15 -5 9.1 9.8
 -6 -15 -5 9 6.5
 -6 15 -5 5 8.4
 -7 -15 -5 5.2 5.6
 -7 15 -5 8.3 10.6
 -7 15 -5 0.4 8.6
 -8 -15 -5 -6.1 2.8
 -8 15 -5 -4 6.9
 -8 15 -5 -6.4 5.4
 -9 15 -5 7.1 9.5
 -9 15 -5 -1.4 8.1
 9 -16 -5 24.7 17.2
 -9 16 5 -3.2 6
 -9 16 5 1.3 8.9
 8 -16 -5 25 17
 8 16 -5 12.3 8.8
 -8 16 5 18.2 12.1
 -8 16 5 46.2 17.5
 -7 -16 5 9.6 7
 7 -16 -5 6.9 11.5
 7 16 -5 11.7 8.8
 -7 16 5 2.8 9.9
 -7 16 5 7.7 8.4
 -6 -16 5 22.5 10.3
 6 -16 -5 12.1 13.5
 -6 16 5 27.8 11.6
 6 16 -5 5.3 6.4
 -6 16 5 24.8 10.9
 -5 -16 5 14.5 8.2
 5 -16 -5 12 13
 -5 16 5 43.9 12.8
 5 16 -5 20.9 9.9
 -5 16 5 12.2 9.9
 4 -16 -5 15.4 12.7
 -4 16 5 51.59 14.9
 -4 16 5 34.1 10.3
 4 16 -5 18.5 9.4
 3 -16 -5 -1.1 9.8
 -3 16 5 5.1 7.3
 3 16 -5 0.2 3
 -3 16 5 7.1 5
 3 16 -5 4.1 3.6
 3 16 -5 4.8 5.5
 2 -16 -5 85.49 21.3
 2 16 -5 56.89 13.6
 -2 16 5 71.09 12.9
 2 16 -5 71.99 12.4
 -2 16 5 60.09 14.5
 2 16 -5 83.09 13.4
 1 -16 -5 -6.7 5.7
 1 16 -5 25.8 10
 -1 16 5 5.1 6.6
 1 16 -5 5.7 6.4
 -1 16 5 9.6 4.8
 0 -16 -5 12.9 10
 0 16 -5 26 11.7
 0 16 5 36 9.4
 0 16 -5 14.7 9.4
 0 16 -5 22 9.8
 -1 -16 -5 10 9
 -1 16 -5 3.9 7.3
 1 16 5 0.4 5.3
 -1 16 -5 8 6.1
 -1 16 -5 -2.2 5.3
 -2 -16 -5 23.5 8.9
 -2 16 -5 25.5 10
 -2 16 -5 10.1 8.1
 2 16 5 19.5 7.7
 -3 -16 -5 5.4 6.3
 -3 16 -5 12.9 9.5
 -3 16 -5 8.9 8.4
 3 16 5 4.8 4.4
 -4 -16 -5 1.9 5.3
 -4 16 -5 9.1 8.4
 4 16 5 -1.1 2.9
 -4 16 -5 6.1 7.8
 4 16 5 0.8 3.7
 -5 -16 -5 -0.3 3.6
 -5 16 -5 7.7 8.5
 -5 16 -5 -6 5.7
 -6 -16 -5 0.4 5.3
 -6 16 -5 -10.6 4.4
 -6 16 -5 6.5 9.1
 -7 -16 -5 10.2 7.7
 -7 16 -5 18.6 13.4
 -7 16 -5 1.1 7.5
 -8 16 -5 -3.8 7.3
 -8 16 -5 14.1 11.4
 -9 16 -5 -2 8.5
 -9 16 -5 -6 7.1
 8 -17 -5 3.5 11.9
 -8 17 5 8.2 12.5
 -8 17 5 2.4 8.4
 7 -17 -5 5.1 12.4
 -7 17 5 5.4 8.7
 7 17 -5 9.6 8.3
 -7 17 5 -5.5 6
 -6 -17 5 -0.4 4.4
 6 -17 -5 6.9 13.7
 6 17 -5 -3.9 4.7
 -6 17 5 13.6 9.3
 -6 17 5 2.9 9.2
 5 -17 -5 6.8 11
 -5 -17 5 -1.1 4
 -5 17 5 5.7 9.2
 -5 17 5 -1 4.6
 5 17 -5 4.1 7
 4 -17 -5 -4.7 6.9
 -4 17 5 0 5.8
 4 17 -5 -2.4 3.8
 -4 17 5 10.6 9.3
 3 -17 -5 6.4 12.4
 -3 17 5 7 7.4
 3 17 -5 -2.9 5.5
 -3 17 5 0.6 3.7
 -3 17 5 -3.6 7.2
 2 -17 -5 5.9 10.8
 2 17 -5 1.7 6.1
 2 17 -5 8.5 5.9
 2 17 -5 6.1 5.5
 -2 17 5 4.3 6.2
 -2 17 5 6.2 7.8
 1 -17 -5 1.1 9
 -1 17 5 -1.5 3.3
 -1 17 5 1.1 2.9
 -1 17 5 -2.4 2.8
 1 17 -5 1.7 5.6
 1 17 -5 1.8 6.5
 0 -17 -5 6.6 8.2
 0 17 -5 1 5.8
 0 17 -5 6.7 6.9
 0 17 5 -2.6 3.6
 0 17 -5 5.1 7.1
 -1 17 -5 -2.5 5.9
 -1 17 -5 11 6
 1 17 5 3.2 4.9
 -2 17 -5 5 7.7
 -2 17 -5 2 7
 -3 -17 -5 1.2 4.7
 -3 17 -5 -0.6 6.3
 3 17 5 4.2 3.9
 -3 17 -5 -0.8 6.2
 -4 -17 -5 7.6 6.9
 -4 17 -5 19.4 11.5
 -4 17 -5 18.9 11.4
 4 17 5 4 4.4
 -5 -17 -5 6.8 7.1
 -5 17 -5 7.3 9.2
 -6 -17 -5 13.5 8.1
 -6 17 -5 23.4 12.4
 -6 17 -5 12.4 9.9
 -7 17 -5 -1.7 8.3
 -7 17 -5 5.3 9.3
 -8 17 -5 9.5 10.7
 -8 17 -5 1.4 7.7
 -7 18 5 -9.1 4.3
 -7 18 5 0.3 8.6
 6 -18 -5 -7.5 7
 6 18 -5 1.9 6.7
 -6 18 5 0.9 7.2
 5 -18 -5 6.3 11.5
 -5 18 5 4.5 10.1
 -5 18 5 -0.8 6.1
 5 18 -5 -0.6 5.5
 4 -18 -5 1.1 9.3
 -4 18 5 -3.6 4.8
 -4 18 5 3.9 8.1
 4 18 -5 5.9 7
 3 -18 -5 9.3 11.6
 -3 18 5 23.2 9.2
 -3 18 5 -5.5 8.1
 3 18 -5 -0.7 5.8
 -3 18 5 0.7 7.1
 2 -18 -5 2 9.2
 2 18 -5 4.3 4.6
 2 18 -5 7 8.3
 -2 18 5 4.1 5.5
 2 18 -5 -0.6 6.1
 -2 18 5 3.1 5.5
 1 -18 -5 -2.3 6.8
 1 18 -5 3.8 7.9
 -1 18 5 -0.5 5
 1 18 -5 2.2 5.8
 0 -18 -5 30.8 13.7
 0 18 -5 14.2 10.3
 0 18 -5 6 7.5
 0 18 -5 18.9 16
 0 18 5 17.3 9.4
 -1 18 -5 -1.4 6.7
 1 18 5 1.1 5.6
 -1 18 -5 4.2 8.5
 -1 18 -5 8.4 7.4
 -2 18 -5 13.1 10.6
 -2 18 -5 9.2 9.4
 -3 18 -5 1.6 7.6
 -3 18 -5 10.6 6.5
 3 18 5 4.4 5.1
 -4 -18 -5 3.7 6.3
 4 18 5 -1.2 3.4
 -4 18 -5 10.8 10
 -4 18 -5 -0.9 7.5
 -5 -18 -5 -1.1 4
 -5 18 -5 5.8 9.8
 -5 18 -5 4.9 10.8
 -6 18 -5 7.5 10.2
 -6 18 -5 18.3 12.6
 -7 18 -5 4.2 12.3
 -7 18 -5 12.2 12.5
 -6 19 5 1.9 7.2
 -6 19 5 -2.4 8.1
 5 -19 -5 5.1 10.2
 5 19 -5 -2.1 4.7
 -5 19 5 -3.1 7.1
 4 -19 -5 -5.9 7.6
 -4 19 5 12.4 10.4
 4 19 -5 5.5 8
 -4 19 5 -4.7 4.3
 3 -19 -5 0.2 8.1
 -3 19 5 8.7 5.7
 -3 19 5 8.5 9
 3 19 -5 13.4 9.8
 2 -19 -5 17.8 13.8
 -2 19 5 18 9.1
 2 19 -5 1.7 7.1
 -2 19 5 1 4.9
 -2 19 5 3.9 5.6
 1 -19 -5 -11.2 4.8
 1 19 -5 -3.4 3.8
 1 19 -5 2.2 5.1
 -1 19 5 0.9 5.6
 1 19 -5 7.7 9
 0 19 -5 -5.9 8.7
 0 19 5 6 7.1
 0 19 -5 2.5 7.6
 0 19 -5 12.6 8.1
 1 19 5 4.3 5.3
 -1 19 -5 16.5 11.3
 -1 19 -5 1.1 12.7
 -1 19 -5 7.4 7.3
 -2 19 -5 2.2 7.6
 -2 19 -5 2.1 8.2
 -3 19 -5 10 10.3
 3 19 5 -1.5 3.1
 -3 19 -5 -7.6 7.7
 -4 19 -5 13.6 18.2
 -4 19 -5 11.1 8.6
 -5 19 -5 -1.9 6.9
 -5 19 -5 -6.1 6.8
 -6 19 -5 7.8 10.2
 -6 19 -5 16 14
 -5 20 5 -4.8 6.1
 -5 20 5 4.5 8.5
 4 -20 -5 11.9 15.4
 -4 20 5 14.4 9.4
 4 20 -5 9.3 10.8
 -4 20 5 25.6 11.5
 3 -20 -5 9.2 14.2
 -3 20 5 16.6 10.9
 3 20 -5 2.8 7.4
 -3 20 5 3.6 6.3
 2 -20 -5 -2.7 8.3
 -2 20 5 4.1 4.6
 -2 20 5 18.8 11.4
 1 20 -5 -5.4 4.3
 1 20 -5 3.8 4.8
 -1 20 5 8.7 8.7
 0 20 -5 1.1 5.2
 0 20 5 5.2 5.9
 0 20 -5 5.5 9.1
 -1 20 -5 -2.4 4.8
 1 20 5 -3.3 4.5
 -1 20 -5 2.9 6.6
 -2 20 -5 0.3 7.2
 -2 20 -5 -0.1 6.3
 -3 20 -5 9.8 9.9
 -3 20 -5 2.3 8.6
 -4 20 -5 -0.8 7.3
 -4 20 -5 -3.2 5
 -2 21 5 1.9 6.4
 2 21 -5 -0.5 7.2
 1 21 -5 15.1 11.1
 -1 21 5 2.6 7.6
 0 21 -5 0.8 5
 0 21 5 -4 7.9
 0 21 -5 -2.8 8.2
 -1 21 -5 8.5 10.1
 -1 21 -5 -3.6 5.8
 -2 21 -5 9.7 10.3
 -2 21 -5 -7 4.2
 13 0 -6 16 13.2
 13 0 -6 18.7 12.8
 12 0 -6 8.9 10.6
 12 0 -6 9.9 10.2
 11 0 -6 6.5 9.5
 11 0 -6 17.4 10.6
 -11 0 6 10.6 9.6
 10 0 -6 199.48 30
 -10 0 6 248.78 34.3
 -9 0 6 2.1 6.4
 9 0 -6 -0.7 5.5
 9 0 -6 4.3 7.6
 8 0 -6 46.3 13.6
 8 0 -6 48.2 13.6
 -8 0 6 30.5 10.2
 -8 0 6 38.8 12.3
 -7 0 6 2.2 4.8
 7 0 -6 3.9 5.9
 -7 0 6 9.3 7.1
 7 0 -6 5.9 6.6
 -6 0 6 31.3 9
 6 0 -6 11 6.4
 6 0 -6 11.4 6.8
 -6 0 6 18 8.1
 -5 0 6 1740.73 88.99
 5 0 -6 1593.34 88.69
 -5 0 6 1810.82 90.09
 5 0 -6 1686.53 89.59
 -4 0 6 226.68 18.8
 4 0 -6 225.88 19.1
 -4 0 6 241.78 21.8
 4 0 -6 222.48 19
 -3 0 6 499.15 34.8
 3 0 -6 522.55 32.2
 -3 0 6 560.04 32.5
 3 0 -6 563.34 33
 -2 0 6 1679.73 104.09
 2 0 -6 1906.31 107.89
 2 0 -6 1840.32 101.69
 -2 0 6 1667.53 99.29
 -1 0 6 2860.31 151.38
 1 0 -6 3003.6 152.68
 -1 0 6 2890.41 146.99
 0 0 6 203.88 12.8
 0 0 -6 196.58 13.1
 0 0 -6 178.78 12.5
 0 0 6 193.88 13.1
 1 0 6 1574.64 96.29
 -1 0 -6 1737.23 96.59
 -1 0 -6 1732.33 91.59
 1 0 6 1606.74 92.29
 2 0 6 7.2 3
 -2 0 -6 8.7 3.1
 -3 0 -6 120.59 10
 -3 0 -6 126.79 10.9
 -4 0 -6 9.9 4.2
 -4 0 -6 7.1 4.7
 -4 0 -6 3 3
 4 0 6 8.8 4.5
 -5 0 -6 6.9 5
 -5 0 -6 2 5.1
 5 0 6 3 4.5
 -6 0 -6 17.2 7.9
 -6 0 -6 37.9 9.6
 6 0 6 32.8 8.8
 -7 0 -6 127.19 20.2
 -7 0 -6 154.18 20.4
 7 0 6 126.29 18.6
 -8 0 -6 94.59 16.8
 8 0 6 123.79 18.9
 -8 0 -6 117.59 19.8
 -9 0 -6 41.9 13.1
 9 0 6 33.1 10.7
 -9 0 -6 36.5 11.1
 -10 0 -6 64.29 15.8
 10 0 6 53.09 13.9
 -11 0 -6 28.8 12.8
 11 0 6 26.7 11.8
 12 0 6 -2.3 6.4
 -12 0 -6 1.8 7.7
 13 0 6 4.4 9
 13 -1 -6 2.8 9.3
 13 -1 -6 4.4 10.8
 13 1 -6 -7.9 4.9
 13 1 -6 4.1 9.1
 12 -1 -6 30.6 14.6
 12 -1 -6 15.4 12.5
 12 1 -6 23.3 12.4
 12 1 -6 22 13.9
 -11 -1 6 1.2 7
 11 -1 -6 -4.5 5.2
 11 -1 -6 -2.3 6.4
 11 1 -6 10.8 9.7
 11 1 -6 -1.6 6.9
 -10 -1 6 114.19 22.5
 10 -1 -6 110.09 21.7
 10 -1 -6 67.69 18.3
 10 1 -6 94.39 20.3
 -10 1 6 123.09 24.3
 10 1 -6 105.69 21.1
 9 -1 -6 60.69 15.3
 -9 -1 6 40.7 13.1
 9 -1 -6 57.09 16.2
 9 1 -6 26.7 11.4
 9 1 -6 47.2 14.5
 -9 1 6 24.4 11.1
 8 -1 -6 420.96 35.4
 8 -1 -6 355.06 33.3
 -8 -1 6 370.46 32.8
 -8 -1 6 390.46 32.6
 -8 1 6 416.16 34.4
 -8 1 6 434.66 34.5
 8 1 -6 432.76 34.2
 8 1 -6 388.76 33.5
 -7 -1 6 4.4 5.8
 7 -1 -6 8.8 7.3
 -7 -1 6 -0.1 5
 7 -1 -6 10.2 7.7
 7 1 -6 0.9 5.1
 -7 1 6 6.9 6.1
 -6 -1 6 456.55 35.7
 -6 -1 6 473.65 36.6
 6 -1 -6 634.34 40.5
 6 -1 -6 694.33 41.9
 -6 1 6 691.13 41.2
 6 1 -6 496.55 36.9
 -6 1 6 636.44 39.6
 6 1 -6 500.45 37.5
 -5 -1 6 2401.06 121.39
 5 -1 -6 2379.46 123.49
 -5 -1 6 2544.75 122.79
 5 -1 -6 2490.45 123.59
 5 1 -6 2388.86 121.89
 -5 1 6 2469.85 123.39
 -5 1 6 2471.05 122.49
 -4 -1 6 540.75 34.1
 4 -1 -6 578.94 35.4
 4 -1 -6 588.94 35.9
 -4 -1 6 531.65 33.2
 -4 1 6 525.45 34.5
 4 1 -6 518.15 33.9
 -4 1 6 542.35 34.2
 4 1 -6 528.65 33.9
 3 -1 -6 40.8 8.4
 -3 -1 6 69.49 10.4
 3 -1 -6 42.3 9
 -3 1 6 42.6 8.9
 3 1 -6 60.99 9.9
 -3 1 6 44.1 8.5
 3 1 -6 46.6 8.2
 2 -1 -6 5030.9 241.98
 -2 -1 6 4494.65 236.68
 -2 1 6 4630.24 238.38
 2 1 -6 4605.74 236.88
 -1 1 6 1414.06 68.39
 0 -1 -6 320.37 17.6
 0 -1 6 317.17 18.7
 0 -1 6 307.77 19
 0 -1 -6 284.77 16.8
 0 1 -6 276.37 18.5
 0 1 -6 296.97 18.5
 0 1 6 294.17 16.8
 0 1 6 284.37 16.9
 -1 -1 -6 3475.95 171.48
 -1 1 -6 3508.65 182.58
 1 1 6 3476.35 173.68
 -2 -1 -6 9849.21 442.46
 2 1 6 9434.06 439.86
 -2 1 -6 9215.18 449.95
 -3 -1 -6 89.39 9.8
 -3 -1 -6 77.69 7.1
 -3 1 -6 81.29 12.1
 -3 1 -6 68.29 9.3
 -3 1 -6 85.39 11.2
 -4 -1 -6 1379.76 68.29
 4 -1 6 1369.36 69.89
 -4 -1 -6 1331.67 66.19
 -4 -1 -6 1381.56 67.59
 -4 1 -6 1331.67 70.89
 4 1 6 1297.87 70.09
 -4 1 -6 1339.67 69.59
 -4 1 -6 1344.77 68.39
 -5 1 -6 3270.07 158.98
 -6 -1 -6 1010.4 56.19
 -6 -1 -6 979.5 54.39
 6 -1 6 956.1 56.19
 -6 1 -6 1059.39 57.39
 -6 1 -6 856.31 56.49
 6 1 6 989.9 54.59
 -7 -1 -6 11.6 6.9
 -7 -1 -6 25.7 7.9
 7 -1 6 31.4 10.1
 -7 1 -6 16.8 9.4
 7 1 6 10.9 6.6
 -7 1 -6 23.3 8.4
 -8 -1 -6 797.32 51.49
 8 -1 6 737.63 50.29
 -8 -1 -6 823.52 49.3
 8 1 6 829.92 49.7
 -8 1 -6 679.93 50.59
 -8 1 -6 718.63 49.7
 9 -1 6 249.18 30.2
 -9 -1 -6 324.77 29.6
 -9 -1 -6 273.47 25.9
 -9 1 -6 249.38 31.3
 9 1 6 283.57 26.1
 -10 -1 -6 -2.6 4.5
 10 -1 6 11.2 8.7
 10 1 6 -0.9 4.5
 -10 1 -6 -4.9 3.8
 -11 -1 -6 21.6 11.2
 11 -1 6 3 6.9
 11 1 6 10.7 8.9
 -11 1 -6 5.1 7.1
 12 -1 6 95.99 21.6
 -12 -1 -6 61.19 17.2
 -12 1 -6 88.79 24.3
 12 1 6 80.59 17.9
 13 -1 6 -4.1 6.4
 13 1 6 -2.3 5.5
 -13 1 -6 7.7 8.4
 13 -2 -6 -2.2 7.1
 13 2 -6 13.2 11.4
 13 2 -6 18.1 10.8
 12 -2 -6 65.59 22.7
 12 -2 -6 9.7 10.6
 -12 -2 6 26.3 13.1
 12 2 -6 14.8 10.7
 12 2 -6 40.3 16.8
 11 -2 -6 8.3 9.2
 11 -2 -6 -5.9 6
 -11 -2 6 3.7 7.4
 11 2 -6 0.1 5.7
 11 2 -6 -1.4 6.5
 -10 -2 6 53.89 14.4
 10 -2 -6 130.09 25.2
 10 -2 -6 77.69 18.2
 10 2 -6 36.3 12.5
 -10 2 6 56.19 16
 10 2 -6 55.59 15.9
 9 -2 -6 47.4 15.1
 9 -2 -6 35.7 13.8
 -9 -2 6 61.79 15
 -9 2 6 69.09 16.8
 9 2 -6 19.2 10.6
 9 2 -6 40.3 13
 8 -2 -6 196.08 27.3
 8 -2 -6 197.58 29.2
 -8 -2 6 185.08 25.7
 -8 -2 6 168.08 22.7
 8 2 -6 166.18 24.4
 -8 2 6 221.88 28.3
 8 2 -6 152.98 23
 -8 2 6 173.98 26.3
 7 -2 -6 9.8 8
 -7 -2 6 18.3 7.7
 -7 -2 6 7.4 6.5
 7 -2 -6 19.5 9.3
 -7 2 6 14.3 9
 7 2 -6 21.9 9
 -7 2 6 12 7.5
 7 2 -6 15.4 8.2
 -6 -2 6 28.1 9
 6 -2 -6 22.6 8.8
 -6 -2 6 44.1 10.7
 6 -2 -6 22.3 11.2
 6 2 -6 27.9 8.6
 -6 2 6 32 10.9
 6 2 -6 33.6 9.9
 -6 2 6 39 10.8
 -5 -2 6 763.92 44.3
 -5 -2 6 704.53 46.3
 5 -2 -6 743.73 46.2
 5 -2 -6 708.33 44.9
 5 2 -6 733.23 44
 5 2 -6 690.83 43
 -5 2 6 690.93 44.3
 -5 2 6 669.93 44.2
 -4 -2 6 7.9 4.6
 4 -2 -6 18.6 6.9
 -4 -2 6 31.2 7.9
 4 -2 -6 15 6.6
 4 2 -6 17.4 7.1
 -4 2 6 10.2 5.9
 -4 2 6 13.7 5.9
 4 2 -6 10 5.1
 -3 -2 6 2.4 3.2
 -3 -2 6 -2.9 1.7
 3 -2 -6 -1.9 2.9
 3 -2 -6 5.1 4.1
 3 2 -6 4.3 3.8
 3 2 -6 5.8 3.7
 -3 2 6 3.2 3.3
 -3 2 6 1.7 2.5
 -2 -2 6 495.95 29.2
 -2 -2 6 497.15 29.1
 2 -2 -6 512.35 30.3
 2 -2 -6 534.75 30.4
 2 2 -6 516.85 29.7
 -2 2 6 490.85 29.5
 -2 2 6 508.55 29.9
 2 2 -6 514.65 29.6
 -1 -2 6 48 7.4
 -1 -2 6 41.8 7
 1 -2 -6 34.3 6.1
 1 -2 -6 57.39 8.2
 -1 2 6 45.1 7
 1 2 -6 43 7.1
 -1 2 6 51.19 7
 1 2 -6 32.4 6.2
 0 -2 6 151.98 12.7
 0 -2 6 168.28 13.2
 0 -2 -6 162.48 10.5
 0 -2 -6 162.88 10.8
 0 2 -6 143.89 12.6
 0 2 6 153.68 10.4
 0 2 -6 154.68 12.8
 0 2 6 168.38 10.2
 1 -2 6 491.95 27.5
 1 -2 6 480.25 27.7
 -1 -2 -6 465.85 24
 -1 -2 -6 491.35 23.5
 -1 2 -6 484.05 27.5
 -1 2 -6 489.95 28.1
 1 2 6 485.05 24.4
 2 -2 6 1.4 2.4
 -2 -2 -6 2 1.7
 -2 2 -6 3.8 2.8
 -2 2 -6 2.3 2.8
 2 2 6 2.6 1.4
 -3 -2 -6 132.59 9.7
 -3 -2 -6 147.49 9.5
 -3 2 -6 128.49 12.7
 -3 2 -6 136.59 12.1
 -4 -2 -6 69.89 9.2
 -4 -2 -6 72.99 9.9
 -4 -2 -6 82.69 9.2
 4 2 6 79.39 9.6
 -4 2 -6 57.39 10.7
 -4 2 -6 69.59 11.4
 -4 2 -6 78.49 14.4
 -5 -2 -6 67.99 11
 -5 -2 -6 70.59 10.2
 5 -2 6 83.09 13.4
 -5 2 -6 76.49 14.8
 5 2 6 67.09 10.5
 -5 2 -6 65.69 12.7
 -6 -2 -6 6.4 4.7
 -6 -2 -6 4.7 5.2
 6 -2 6 3.4 5.1
 -6 2 -6 -6.1 3.9
 6 2 6 4.7 4.1
 -6 2 -6 -0.3 3.9
 -7 -2 -6 18.1 7.2
 7 -2 6 17.8 8.5
 -7 -2 -6 34 9.8
 -7 2 -6 34.4 10.3
 -7 2 -6 37.5 12
 7 2 6 28 8.8
 8 -2 6 5.1 7
 -8 -2 -6 3.3 5.2
 -8 -2 -6 -9.5 4.6
 -8 2 -6 -3 4.2
 8 2 6 -0.3 4.6
 -8 2 -6 2.3 7.9
 -9 -2 -6 2.7 5.9
 9 -2 6 -1.3 6
 -9 -2 -6 -4.1 4.1
 -9 2 -6 5.5 5.6
 9 2 6 6.5 6.6
 10 -2 6 4.1 7.7
 -10 -2 -6 -1.3 4.7
 -10 2 -6 -2.8 5
 10 2 6 5.2 7.1
 11 -2 6 0 7.3
 -11 -2 -6 2.2 5.8
 11 2 6 -0.5 4.5
 -11 2 -6 -3.1 5.5
 12 -2 6 12.1 11.1
 -12 -2 -6 22.5 11
 -12 2 -6 29.9 14
 12 2 6 7.3 8.8
 13 -2 6 3.9 8.8
 13 2 6 2.5 8
 -13 2 -6 3.9 7.8
 13 -3 -6 8.1 11.9
 13 -3 -6 -8.2 4.4
 13 3 -6 -4.3 6.2
 13 3 -6 -3.3 6.1
 12 -3 -6 22.9 14.6
 12 -3 -6 33.1 15.5
 -12 -3 6 17.1 11.5
 12 3 -6 54.99 16.9
 12 3 -6 15.1 9.9
 11 -3 -6 -0.7 8.5
 -11 -3 6 2.6 7.4
 11 -3 -6 10.5 11.5
 11 3 -6 -6.4 4.1
 11 3 -6 1.5 6.3
 10 -3 -6 199.98 30.4
 -10 -3 6 116.39 20.9
 10 -3 -6 184.28 29.9
 10 3 -6 142.29 29.1
 10 3 -6 142.19 22.7
 9 -3 -6 4.8 8.1
 9 -3 -6 5.5 7.6
 -9 -3 6 -0.3 4.6
 9 3 -6 -1.8 5
 -9 3 6 2.4 6.4
 9 3 -6 11.9 8
 -8 -3 6 91.59 18.2
 8 -3 -6 75.79 17.3
 8 -3 -6 65.89 16.3
 -8 -3 6 95.89 17.5
 8 3 -6 99.29 19.2
 7 -3 -6 474.55 37.6
 7 -3 -6 465.05 38
 -7 -3 6 515.15 36
 -7 -3 6 438.86 33.5
 -7 3 6 465.85 37.2
 7 3 -6 506.95 36
 -7 3 6 479.95 37
 7 3 -6 451.65 33.8
 -6 -3 6 220.78 20.8
 6 -3 -6 283.97 30.9
 -6 -3 6 214.48 20
 6 -3 -6 182.78 25.7
 -6 3 6 279.97 24.1
 6 3 -6 218.58 20.8
 -6 3 6 192.98 24.9
 6 3 -6 243.98 21.2
 5 -3 -6 108.59 17.1
 -5 -3 6 145.89 17.3
 5 -3 -6 119.09 18.7
 -5 -3 6 116.29 17
 5 3 -6 146.69 18.4
 -5 3 6 131.79 18.8
 -5 3 6 132.09 18.3
 5 3 -6 138.39 17.9
 -4 -3 6 827.62 44.7
 -4 -3 6 797.92 45.2
 4 -3 -6 730.03 46.1
 4 -3 -6 752.12 47.3
 -4 3 6 771.92 46.3
 4 3 -6 806.52 45
 -4 3 6 722.73 46.1
 4 3 -6 854.81 45.9
 -3 -3 6 3831.32 206.68
 3 -3 -6 4048.09 216.18
 3 -3 -6 3879.91 205.98
 3 3 -6 4083.79 209.78
 -3 3 6 3626.74 210.48
 -3 3 6 3685.03 202.98
 2 -3 -6 232.08 17.9
 -2 -3 6 251.67 17.7
 2 -3 -6 257.87 18.8
 -2 -3 6 250.07 17.5
 -2 3 6 257.47 18.3
 2 3 -6 267.17 18.1
 2 3 -6 243.58 17.9
 -2 3 6 277.77 20.9
 1 -3 -6 479.65 28.4
 1 -3 -6 518.95 28.7
 -1 3 6 505.25 28.4
 -1 3 6 517.35 27.8
 0 -3 6 8744.03 424.66
 0 -3 -6 8139.99 403.16
 0 3 -6 9275.37 426.86
 0 3 6 8639.34 403.86
 1 -3 6 2225.68 132.59
 -1 -3 -6 2058.39 107.39
 1 -3 6 2390.76 127.09
 1 3 6 2119.69 107.19
 -1 3 -6 2316.67 125.49
 -1 3 -6 2312.17 132.29
 -2 -3 -6 231.88 11.5
 -2 -3 -6 234.88 11.7
 -2 3 -6 231.78 16.8
 -2 3 -6 229.78 16.6
 -3 -3 -6 4709.53 215.68
 -3 -3 -6 4344.47 214.38
 -3 3 -6 4715.93 246.18
 -4 -3 -6 4768.12 230.78
 -4 -3 -6 4808.92 230.58
 -4 3 -6 4528.75 259.77
 -4 3 -6 4698.03 251.87
 -4 3 -6 4863.81 260.17
 -5 -3 -6 351.16 21.8
 -5 -3 -6 334.87 20.5
 5 -3 6 286.27 24.8
 -5 3 -6 292.97 25.7
 5 3 6 322.57 20.6
 -5 3 -6 306.17 24
 -6 -3 -6 1096.59 56.49
 6 -3 6 1147.89 63.59
 -6 -3 -6 1005.8 57.49
 -6 3 -6 1049.59 62.69
 -6 3 -6 1062.99 64.29
 6 3 6 1059.79 56.39
 -7 -3 -6 2107.19 103.09
 7 -3 6 2070.79 109.79
 -7 -3 -6 2076.09 105.49
 -7 3 -6 1760.52 129.79
 7 3 6 2151.88 103.49
 -7 3 -6 2006.2 109.49
 -8 -3 -6 125.49 19.7
 -8 -3 -6 97.29 15.2
 8 -3 6 85.69 17.5
 -8 3 -6 104.99 18.9
 -8 3 -6 109.29 21
 8 3 6 92.79 15.6
 -9 -3 -6 -1.8 3
 9 -3 6 9.8 8.5
 9 3 6 6.1 5.9
 -10 -3 -6 174.18 27.5
 -10 -3 -6 211.08 26.4
 10 -3 6 190.98 28.2
 -10 3 -6 192.38 29.9
 10 3 6 198.48 25.4
 11 -3 6 -6 4.5
 -11 -3 -6 3.9 9
 -11 3 -6 8.5 8.6
 11 3 6 1.9 6.5
 -12 -3 -6 28.2 11.8
 12 -3 6 -2.4 5.9
 -12 3 -6 10.8 9.2
 12 3 6 20.7 10
 13 -3 6 16.8 12.8
 -13 3 -6 8 6.7
 13 -4 -6 12.8 13
 13 -4 -6 18.5 15
 13 4 -6 25.3 10
 13 4 -6 6.5 9.6
 12 -4 -6 37.7 17.8
 12 4 -6 5 7
 12 4 -6 21.8 11.9
 11 -4 -6 10.9 11.3
 11 -4 -6 2.2 8.1
 -11 -4 6 -2.1 5.2
 11 4 -6 2.2 6.6
 11 4 -6 3 7.5
 -10 -4 6 53.99 13.3
 10 -4 -6 32.4 14.6
 10 -4 -6 45.5 14.3
 10 4 -6 32.9 10.8
 10 4 -6 9.3 8.6
 9 -4 -6 4.7 8.9
 9 -4 -6 0.2 6.3
 -9 -4 6 -5.3 2.8
 9 4 -6 -3.1 5.2
 -9 4 6 5.1 6.6
 9 4 -6 -4.6 3.9
 8 -4 -6 117.49 22.6
 -8 -4 6 168.98 25.3
 8 -4 -6 187.68 28.6
 -8 -4 6 171.78 23.1
 8 4 -6 190.38 25.5
 8 4 -6 177.28 22.8
 -8 4 6 116.79 21
 7 -4 -6 263.27 33.7
 -7 -4 6 229.98 23.1
 7 -4 -6 283.27 33.4
 -7 -4 6 299.17 24.6
 7 4 -6 285.27 24.2
 -7 4 6 262.07 32.5
 7 4 -6 285.67 25.4
 -7 4 6 278.07 27.2
 6 -4 -6 52.99 14.6
 -6 -4 6 82.19 14.3
 6 -4 -6 70.09 14.7
 -6 -4 6 82.19 13.9
 6 4 -6 112.49 17.3
 6 4 -6 95.69 15.3
 -6 4 6 91.69 16.9
 -6 4 6 69.39 14
 -5 -4 6 60.29 10.9
 5 -4 -6 51.49 12.1
 -5 -4 6 93.39 14
 5 -4 -6 48.3 11.4
 -5 4 6 68.59 13
 5 4 -6 60.29 11.2
 5 4 -6 79.89 13.5
 -5 4 6 56.49 12
 -4 -4 6 323.37 23.7
 4 -4 -6 335.17 26.8
 4 -4 -6 392.06 27.1
 -4 -4 6 320.37 23.2
 4 4 -6 362.76 24.7
 -4 4 6 331.77 25.7
 4 4 -6 312.27 23
 -4 4 6 314.97 25.4
 -3 -4 6 2077.69 102.29
 3 -4 -6 2130.59 105.49
 3 -4 -6 2072.29 104.29
 -3 4 6 2098.59 103.99
 -3 4 6 2062.19 104.09
 2 -4 -6 78.49 12
 -2 -4 6 76.19 10.5
 2 -4 -6 72.19 10.9
 2 4 -6 52.69 9.2
 -2 4 6 77.59 11
 2 4 -6 100.49 13.3
 -2 4 6 99.19 12.6
 -1 -4 6 376.46 22.8
 1 -4 -6 297.37 20.1
 1 -4 -6 352.26 21.1
 -1 -4 6 329.27 22.3
 1 4 -6 310.37 21.9
 -1 4 6 288.47 19
 1 4 -6 322.57 21.8
 -1 4 6 302.27 20
 0 -4 6 601.34 35.5
 0 -4 -6 637.14 31.8
 0 -4 -6 608.14 31.2
 0 -4 6 583.44 34.9
 0 4 6 576.84 29.1
 0 4 6 600.24 31.5
 0 4 -6 597.84 35.4
 0 4 -6 628.84 36
 1 -4 6 261.57 18.9
 -1 -4 -6 255.47 13.8
 -1 4 -6 249.08 18.3
 1 4 6 246.88 13.6
 -1 4 -6 270.77 18.9
 2 -4 6 5.6 3.4
 2 -4 6 5 3.7
 -2 4 -6 0.3 2.3
 -2 4 -6 2.9 3.6
 -2 4 -6 -0.7 2.8
 -3 4 -6 43.7 8.9
 -3 4 -6 67.29 11.1
 -3 4 -6 69.49 12.4
 -4 -4 -6 8.3 2.5
 -4 -4 -6 6.9 2.5
 -4 4 -6 3.4 5.3
 -4 4 -6 6.1 6.4
 -4 4 -6 9 5.5
 -4 4 -6 6.7 6
 5 -4 6 32.3 9.6
 5 4 6 24.1 5.4
 -5 4 -6 23.3 9.3
 -5 4 -6 57.79 12.8
 -6 -4 -6 9.9 4.4
 6 -4 6 -1.8 5.3
 -6 4 -6 8.5 6.3
 -6 4 -6 4.7 7.3
 -6 4 -6 1.2 5.1
 7 -4 6 2.8 6.7
 -7 -4 -6 1.4 5.3
 -7 -4 -6 1 4.1
 -7 4 -6 5.2 7.5
 7 4 6 1.8 4.2
 -7 4 -6 0.8 7
 -8 -4 -6 0.9 3.9
 -8 -4 -6 -5.4 3.7
 8 -4 6 9.8 7.5
 8 4 6 0 3.8
 -8 4 -6 10.2 8.5
 9 -4 6 -9.3 2.7
 -9 -4 -6 1.7 5.9
 -9 -4 -6 0.9 3.6
 9 4 6 1.2 4.2
 -9 4 -6 4.8 5.7
 -10 -4 -6 -7.8 4.2
 -10 -4 -6 0 3.8
 10 -4 6 2.5 8
 -10 4 -6 -2.2 6.1
 10 4 6 -0.4 4.5
 -11 -4 -6 0.2 5.1
 11 -4 6 1.6 7.5
 11 4 6 2.8 6.3
 -11 4 -6 4.9 8.5
 12 -4 6 3.2 9.4
 -12 -4 -6 4.1 6.4
 12 4 6 6.2 7.1
 -12 4 -6 6.2 9
 13 4 6 0 6.1
 13 -5 -6 1.3 9.2
 13 -5 -6 7.6 11.8
 13 5 -6 13.5 11.9
 13 5 -6 15.3 11.9
 12 -5 -6 12.1 11.4
 12 5 -6 4.7 8.5
 11 -5 -6 17.8 13
 -11 -5 6 6.4 7.2
 11 -5 -6 16.5 13.1
 11 5 -6 21.1 10.5
 10 -5 -6 128.79 24.5
 -10 -5 6 120.49 20.6
 10 -5 -6 154.08 27.8
 10 5 -6 139.29 23.8
 -9 -5 6 -1 4.3
 9 -5 -6 -4.1 6.3
 9 -5 -6 3.5 9.3
 9 5 -6 -0.7 5.3
 9 5 -6 8.7 5.8
 8 -5 -6 8.8 8.9
 -8 -5 6 14.5 7.8
 -8 -5 6 3.8 5.1
 8 -5 -6 8.8 9.2
 -8 5 6 7.2 8.8
 8 5 -6 -0.3 5
 8 5 -6 9.8 7
 -7 -5 6 589.84 38.6
 7 -5 -6 591.84 45.3
 7 -5 -6 571.94 43.3
 -7 -5 6 549.05 38.6
 7 5 -6 520.15 38.6
 -7 5 6 533.95 42.3
 -7 5 6 580.24 43.5
 7 5 -6 525.05 36.4
 6 -5 -6 363.96 31
 6 -5 -6 330.17 31
 -6 -5 6 361.96 29.9
 -6 -5 6 371.46 28.1
 -6 5 6 328.17 29.6
 6 5 -6 377.16 26.8
 6 5 -6 341.37 27.4
 -5 -5 6 30.7 8.6
 5 -5 -6 8 7.3
 -5 -5 6 13.7 5.6
 5 -5 -6 16.9 9.4
 5 5 -6 27.1 7.6
 -5 5 6 26.8 9.3
 -5 5 6 36.4 10.4
 5 5 -6 25.3 7.6
 4 -5 -6 713.13 46.1
 -4 -5 6 694.73 41.5
 -4 -5 6 722.73 42.3
 4 -5 -6 712.03 45.2
 -4 5 6 751.72 45.7
 4 5 -6 724.23 41.7
 4 5 -6 727.03 42.6
 -4 5 6 744.83 45.4
 -3 -5 6 1412.26 72.09
 3 -5 -6 1355.96 74.19
 -3 -5 6 1467.85 72.49
 3 -5 -6 1400.56 75.69
 -3 5 6 1408.66 74.69
 3 5 -6 1435.26 72.99
 3 5 -6 1397.06 71.89
 -3 5 6 1393.46 74.29
 -2 -5 6 116.19 11.5
 -2 -5 6 133.39 15.7
 2 -5 -6 118.69 14.9
 2 -5 -6 129.89 15.9
 2 5 -6 91.19 12.7
 -2 5 6 132.59 15.9
 2 5 -6 119.29 14.2
 -2 5 6 119.49 14.3
 1 -5 -6 147.19 12.5
 -1 -5 6 139.79 13.5
 -1 -5 6 137.59 13.3
 1 -5 -6 150.58 12.4
 -1 5 6 116.09 10.6
 1 5 -6 145.69 13.5
 -1 5 6 129.79 11.7
 1 5 -6 133.29 16.3
 0 -5 6 1442.46 73.99
 0 -5 6 1359.46 73.79
 0 -5 -6 1445.56 69.49
 0 -5 -6 1434.56 69.59
 0 5 6 1461.05 69.49
 0 5 -6 1446.26 74.59
 0 5 -6 1467.35 74.29
 -1 -5 -6 70.49 5
 -1 -5 -6 62.59 4.6
 -1 -5 -6 77.39 5.9
 1 -5 6 67.29 11.3
 -1 5 -6 55.79 9.8
 -1 5 -6 55.09 9.6
 1 5 6 71.89 5.7
 -1 5 -6 58.79 12.2
 2 -5 6 122.29 15
 2 -5 6 112.89 14.2
 -2 5 -6 107.99 13.9
 -2 5 -6 139.59 16.3
 -2 5 -6 138.39 17.8
 -2 5 -6 108.69 16.1
 -3 5 -6 1304.47 72.79
 -3 5 -6 1262.27 70.89
 -3 5 -6 1267.57 69.09
 -3 5 -6 1399.86 69.69
 -4 5 -6 1696.73 88.99
 -4 5 -6 1695.73 90.89
 -4 5 -6 1697.03 89.09
 -4 5 -6 1800.92 93.59
 -5 -5 -6 48.6 7.4
 5 5 6 38.5 5.6
 -5 5 -6 37.3 10.6
 -5 5 -6 58.99 12.4
 -5 5 -6 42.7 11.9
 -5 5 -6 26.1 8.7
 -6 -5 -6 537.25 31.8
 -6 -5 -6 504.05 29
 6 -5 6 552.74 40.2
 -6 5 -6 613.64 39.3
 -6 5 -6 485.45 38
 6 5 6 511.25 29.5
 7 -5 6 771.82 53.79
 -7 -5 -6 811.02 46.7
 -7 -5 -6 787.02 43.2
 -7 5 -6 819.32 54.29
 -7 5 -6 839.12 52.49
 -7 5 -6 704.33 53.49
 -8 -5 -6 7.8 4.9
 8 -5 6 8.2 7.9
 -8 -5 -6 3.7 5.9
 8 5 6 21.7 6.9
 -8 5 -6 7 7.8
 -9 -5 -6 45.4 9.5
 -9 -5 -6 46.1 12.4
 9 -5 6 40.8 12.8
 -9 5 -6 79.99 19.9
 10 -5 6 52.89 15.7
 -10 -5 -6 60.69 12.5
 -10 -5 -6 54.49 14.1
 10 5 6 71.79 14.5
 -10 5 -6 56.69 16.7
 -10 5 -6 40.8 13.5
 11 -5 6 -5.8 5
 -11 -5 -6 -0.5 4.1
 11 5 6 -4.9 3.4
 -11 5 -6 -3.1 4.5
 -12 -5 -6 2.3 6.1
 12 -5 6 27.1 15
 12 5 6 25.4 9.8
 -12 5 -6 26.5 13.2
 -13 -5 -6 -4.2 4.4
 -13 5 -6 13.9 8.1
 13 -6 -6 18.1 13.8
 13 -6 -6 15.8 14.3
 13 6 -6 45.6 16.1
 -12 -6 6 0.2 6.2
 12 -6 -6 -5.4 6.1
 12 -6 -6 4.5 8.6
 12 6 -6 6.9 5.8
 12 6 -6 -1.8 7.1
 11 -6 -6 7 12.1
 -11 -6 6 4.4 6.8
 11 -6 -6 -0.1 9.3
 11 6 -6 -1.9 5.3
 11 6 -6 8.4 6.6
 -10 -6 6 84.49 17.6
 10 -6 -6 59.79 22.7
 10 -6 -6 64.09 19.2
 10 6 -6 67.49 13
 10 6 -6 56.09 15.7
 -9 -6 6 7.8 7
 9 -6 -6 45.5 16.9
 9 -6 -6 2.6 7.9
 9 6 -6 6.1 6.5
 9 6 -6 23.7 8.2
 8 -6 -6 21.7 12.9
 8 -6 -6 8 8.8
 -8 -6 6 23.6 8.4
 -8 -6 6 8.8 7.2
 8 6 -6 32.8 9.4
 8 6 -6 20.4 9.4
 7 -6 -6 210.98 28.8
 -7 -6 6 207.88 20
 7 -6 -6 209.28 31.1
 -7 -6 6 211.38 25.6
 -7 6 6 270.27 33.8
 -7 6 6 257.17 32.5
 7 6 -6 199.98 24.8
 7 6 -6 196.38 18.5
 -6 -6 6 209.78 20.6
 6 -6 -6 279.97 32.4
 6 -6 -6 248.28 31.2
 -6 -6 6 238.48 20.5
 6 6 -6 250.97 22.1
 6 6 -6 227.88 19.8
 -6 6 6 275.27 32.6
 -5 -6 6 67.69 11.7
 5 -6 -6 93.69 16.4
 -5 -6 6 49.99 10.6
 5 -6 -6 46.8 13.1
 5 6 -6 67.89 11.5
 -5 6 6 42.4 11.7
 5 6 -6 76.29 12.9
 -5 6 6 41 11.3
 -4 -6 6 228.88 18.4
 4 -6 -6 240.48 26.7
 -4 -6 6 214.48 18.5
 4 -6 -6 245.38 28
 4 6 -6 225.28 17.9
 -4 6 6 199.88 19.8
 4 6 -6 206.38 18.4
 -4 6 6 207.38 20.1
 3 -6 -6 820.12 48.8
 -3 -6 6 827.52 47
 -3 -6 6 806.42 46.2
 3 -6 -6 898.21 50.89
 3 6 -6 828.12 47.4
 -3 6 6 876.41 49.6
 3 6 -6 814.82 45.8
 -3 6 6 772.12 47.8
 2 -6 -6 -0.9 2.8
 -2 -6 6 10.4 5.2
 -2 -6 6 -0.5 3
 2 -6 -6 -0.6 3.8
 2 6 -6 1.7 3.5
 -2 6 6 0.7 3.3
 -2 6 6 -1.2 2.3
 2 6 -6 0.3 3.1
 -1 -6 6 4.3 3.5
 1 -6 -6 17.1 5.1
 1 -6 -6 24.5 6.1
 1 6 -6 2.8 3.7
 -1 6 6 21.9 4.5
 1 6 -6 10.3 4.6
 0 -6 -6 76.69 9.6
 0 -6 6 75.89 12.4
 0 -6 6 80.99 13.6
 0 -6 -6 83.79 10
 0 6 -6 52.89 11
 0 6 6 81.79 5.8
 0 6 6 69.19 9
 0 6 -6 82.49 12.8
 0 6 6 85.19 8.2
 -1 -6 -6 12.4 2.6
 -1 -6 -6 6.9 2.7
 1 -6 6 12.6 5.2
 -1 -6 -6 8.2 2.8
 1 -6 6 11 5.2
 -1 6 -6 4.4 5
 1 6 6 7.5 2.7
 -1 6 -6 5.1 4.2
 -1 6 -6 8.1 5
 2 -6 6 617.84 36.4
 2 -6 6 597.34 35.9
 -2 6 -6 597.04 37.8
 -2 6 -6 583.94 35.6
 -2 6 -6 494.65 34.2
 -2 6 -6 536.25 38
 -3 6 -6 43.6 9.7
 -3 6 -6 53.39 12.1
 -3 6 -6 34.6 11.2
 -3 6 -6 26.3 7.5
 -4 6 -6 17.2 7.2
 -4 6 -6 15 7.3
 -5 6 -6 11.8 5.8
 -5 6 -6 22.6 7.6
 -5 6 -6 -1.6 4.1
 -5 6 -6 10.7 8
 -6 -6 -6 94.39 12
 -6 -6 -6 83.99 7.8
 -6 6 -6 88.69 16.5
 -6 6 -6 96.59 17.1
 6 6 6 84.29 8
 -6 6 -6 60.09 13.3
 -6 6 -6 73.59 15.5
 -7 -6 -6 3.6 4.7
 7 -6 6 5.6 8
 -7 -6 -6 7.8 3.8
 -7 6 -6 0.4 6.1
 7 6 6 6 4
 -7 6 -6 4.9 6.5
 -8 -6 -6 0 2.7
 -8 -6 -6 -6.4 3
 8 -6 6 9.4 8.8
 -8 6 -6 -3.1 5
 -8 6 -6 3 6.7
 -9 -6 -6 13.3 8.3
 9 -6 6 15.2 10.8
 -9 -6 -6 15.4 6.6
 -9 6 -6 5.4 8
 -9 6 -6 27 12
 -10 -6 -6 8.1 7.2
 10 -6 6 11.2 9.3
 -10 -6 -6 7.5 5.6
 10 6 6 5.2 5.1
 -10 6 -6 9 8.2
 11 -6 6 -0.3 7.9
 -11 -6 -6 8.3 5.9
 -11 6 -6 -6.6 4.3
 -12 -6 -6 -1.1 4.1
 12 6 6 5.3 7.1
 -12 6 -6 5 9.3
 -13 -6 -6 0.5 4.7
 -13 6 -6 8 10.3
 13 -7 -6 5.9 13
 13 -7 -6 0 9
 13 7 -6 -4.9 5.6
 12 -7 -6 -0.4 10.2
 12 -7 -6 3.7 11.1
 12 7 -6 10.1 11.3
 11 -7 -6 -4.1 6.2
 -11 -7 6 3.7 6.2
 11 -7 -6 -9.1 8.2
 11 7 -6 1.2 7.4
 11 7 -6 -2.1 3
 10 -7 -6 13 12.8
 10 -7 -6 25.7 12.3
 -10 -7 6 11.6 8.5
 10 7 -6 18.5 6.6
 10 7 -6 6.5 7.4
 9 -7 -6 22.9 12
 -9 -7 6 34.9 10.3
 9 -7 -6 24 14.7
 9 7 -6 18.4 7.7
 9 7 -6 18.9 9.7
 -8 -7 6 2.8 5.9
 -8 -7 6 9.3 6.1
 8 -7 -6 4.3 9.1
 8 -7 -6 9.5 9.8
 8 7 -6 1.4 4.5
 8 7 -6 7.7 6.8
 -7 -7 6 162.98 22.5
 7 -7 -6 144.69 25.2
 7 -7 -6 132.49 22.4
 7 7 -6 161.98 15.5
 7 7 -6 156.38 22.4
 -7 7 6 122.19 21.9
 6 -7 -6 9 7.6
 6 -7 -6 14.3 9.3
 -6 -7 6 5.9 5.9
 -6 -7 6 1.6 4.6
 6 7 -6 3.4 4.6
 -6 7 6 1.1 6.1
 -6 7 6 -3.3 4.6
 6 7 -6 5 5.3
 -5 -7 6 207.18 18.8
 5 -7 -6 198.28 27.6
 5 -7 -6 254.97 29.4
 -5 -7 6 192.48 18
 5 7 -6 202.78 17.6
 -5 7 6 231.58 28.4
 -5 7 6 172.28 23.6
 5 7 -6 208.68 19.2
 4 -7 -6 12 7.7
 4 -7 -6 21.3 8.2
 -4 -7 6 29.7 7.8
 -4 -7 6 26.7 6.9
 -4 7 6 13.8 7.4
 -4 7 6 37.1 10.6
 4 7 -6 18 6.9
 4 7 -6 29 8
 3 -7 -6 29.9 8.6
 3 -7 -6 6.7 5.4
 -3 -7 6 4.1 4.5
 -3 -7 6 6.4 4.6
 3 7 -6 14.5 5.7
 -3 7 6 5.4 5.2
 3 7 -6 7.2 4.9
 -3 7 6 12.9 6
 -2 -7 6 1460.15 81.99
 2 -7 -6 1732.63 84.49
 -2 -7 6 1503.05 81.89
 2 -7 -6 1644.44 82.99
 2 7 -6 1450.95 80.59
 2 7 -6 1484.45 82.49
 -2 7 6 1817.72 82.49
 -2 7 6 1680.93 83.19
 -1 -7 6 1498.65 76.79
 1 -7 -6 1438.86 73.09
 1 -7 -6 1344.97 73.19
 -1 -7 6 1462.75 75.49
 -1 7 6 1439.26 70.89
 1 7 -6 1487.55 76.29
 -1 7 6 1388.76 72.79
 -1 7 6 1443.96 69.59
 1 7 -6 1331.17 74.39
 0 -7 -6 465.05 27.7
 0 -7 6 457.95 34.1
 0 -7 -6 438.76 27.7
 0 -7 6 479.05 31.7
 0 7 6 449.76 23.4
 0 7 -6 511.65 32.5
 0 7 6 463.45 27.6
 0 7 6 449.95 24
 0 7 -6 494.25 33.1
 0 7 -6 500.95 31.7
 1 -7 6 2297.47 109.99
 1 -7 6 2082.19 109.19
 -1 7 -6 2161.48 109.29
 -1 7 -6 2159.08 108.69
 -1 7 -6 2207.18 112.09
 2 -7 6 2073.09 106.19
 -2 7 -6 2110.49 109.99
 -2 7 -6 2100.79 108.59
 2 7 6 2090.49 96.49
 -2 7 -6 2164.78 106.49
 -3 7 -6 275.27 24.2
 -3 7 -6 296.47 26.4
 -3 7 -6 245.28 22.2
 -3 7 -6 270.27 22.4
 -4 7 -6 64.29 12.7
 -4 7 -6 107.99 18.5
 -4 7 -6 78.69 14.6
 -4 7 -6 70.09 13.3
 -5 -7 -6 484.15 26.1
 -5 7 -6 495.15 36.4
 -5 7 -6 489.05 37.6
 -5 7 -6 520.35 36.5
 -5 7 -6 494.95 39.5
 -6 -7 -6 21.7 5.4
 -6 -7 -6 12.2 3.2
 -6 7 -6 22.5 10.2
 -6 7 -6 20.2 8.4
 -6 7 -6 17.9 8.5
 -6 7 -6 -2.6 5.9
 6 7 6 12.7 3.3
 -7 -7 -6 11.2 5.8
 -7 -7 -6 7.9 3.3
 7 7 6 7.2 4.1
 -7 7 -6 1.3 6.3
 -7 7 -6 1.3 5.8
 -7 7 -6 3.5 6.8
 -8 -7 -6 112.09 15.9
 -8 7 -6 90.99 19.1
 8 7 6 85.69 11.2
 -8 7 -6 100.19 19.2
 -9 -7 -6 162.28 22
 -9 -7 -6 197.68 15.9
 9 7 6 184.38 16.2
 -10 -7 -6 0.1 5
 -10 -7 -6 -0.9 3.1
 -10 7 -6 3.3 7.5
 -11 -7 -6 29.3 8.8
 -11 7 -6 23.5 12.8
 -12 -7 -6 54.79 11.6
 -12 -7 -6 61.79 11.3
 -12 7 -6 43.7 16.1
 12 -8 -6 16.9 12.6
 12 -8 -6 16.5 13.9
 12 8 -6 16.4 10.6
 11 -8 -6 38.2 16
 11 -8 -6 19.3 13.2
 -11 -8 6 25.4 12.1
 11 8 -6 17.5 10.4
 10 -8 -6 0.1 7.1
 -10 -8 6 4.9 6.3
 10 -8 -6 -6.7 7.4
 10 8 -6 10.4 7.8
 9 -8 -6 77.89 31.5
 9 -8 -6 32.8 15
 -9 -8 6 88.79 16.5
 9 8 -6 91.99 18.3
 9 8 -6 65.79 9.4
 8 -8 -6 127.69 24.8
 8 -8 -6 95.19 22.2
 -8 -8 6 108.89 18.7
 -8 -8 6 142.09 20.5
 8 8 -6 102.09 18.2
 8 8 -6 136.99 12.8
 7 -8 -6 7.9 9.9
 7 -8 -6 8.3 9.4
 -7 -8 6 49.6 10.8
 7 8 -6 33.1 7.9
 7 8 -6 48.4 11.8
 6 -8 -6 3.6 5.8
 6 -8 -6 -0.6 7.5
 -6 -8 6 1.8 4.6
 -6 -8 6 3.3 4.9
 6 8 -6 5.1 4.6
 -6 8 6 1.8 6.9
 -6 8 6 1.2 5.9
 6 8 -6 3.5 5.2
 5 -8 -6 177.78 26.8
 5 -8 -6 150.28 22.5
 -5 -8 6 194.48 18.7
 -5 -8 6 197.58 18.1
 5 8 -6 189.88 16.5
 -5 8 6 188.78 26.4
 5 8 -6 206.78 19.1
 -5 8 6 192.48 25.2
 4 -8 -6 186.18 25.4
 -4 -8 6 192.68 21.9
 4 -8 -6 201.48 24.1
 -4 -8 6 168.68 16.6
 4 8 -6 171.38 21.3
 -4 8 6 160.48 21.6
 -4 8 6 210.38 25.1
 4 8 -6 179.88 15.9
 3 -8 -6 16.8 7.5
 3 -8 -6 43.8 11.6
 -3 -8 6 28.5 7.8
 -3 -8 6 35 9.4
 3 8 -6 15.7 5.7
 3 8 -6 19.7 7.4
 -3 8 6 38.4 9.1
 -3 8 6 33.1 8.5
 2 -8 -6 111.69 16
 -2 -8 6 165.08 20.1
 -2 -8 6 106.99 16.4
 2 -8 -6 113.99 17.3
 2 8 -6 103.39 15.9
 -2 8 6 142.39 17.9
 2 8 -6 149.99 17.9
 -2 8 6 133.39 12.5
 -2 8 6 115.19 15.6
 -1 -8 6 890.71 54.89
 -1 -8 6 921.01 55.19
 1 -8 -6 971.9 53.49
 1 -8 -6 951.4 53.79
 -1 8 6 968.4 50.69
 1 8 -6 1060.19 56.89
 1 8 -6 935.91 55.69
 -1 8 6 984.8 49.6
 1 8 -6 916.11 54.49
 -1 8 6 1003.8 53.59
 0 -8 -6 333.97 23.2
 0 -8 6 351.66 26.1
 0 -8 -6 388.16 23.6
 0 -8 6 402.16 27.5
 0 8 6 356.06 23
 0 8 -6 311.47 26.7
 0 8 6 313.87 18.7
 0 8 -6 317.07 25.6
 0 8 6 342.07 18.2
 0 8 -6 338.57 25.8
 1 -8 6 2.6 4.8
 -1 -8 -6 5.8 3.7
 -1 -8 -6 10.1 3.7
 1 -8 6 2.2 4.3
 -1 8 -6 4.4 6.1
 -1 8 -6 6.8 6.2
 1 8 6 0.3 2.6
 -1 8 -6 3.2 4.3
 2 -8 6 236.58 20.6
 -2 -8 -6 216.38 14.1
 -2 -8 -6 221.98 14
 -2 8 -6 227.28 20.2
 -2 8 -6 223.38 26.3
 2 8 6 223.28 13.8
 -2 8 -6 225.98 22.3
 2 8 6 226.58 14.3
 -2 8 -6 200.58 19.6
 -3 8 -6 40.8 9.5
 -3 8 -6 23.7 8.2
 -3 8 -6 27.8 9.4
 -3 8 -6 23 8.9
 -4 8 -6 146.69 23.6
 -4 8 -6 104.79 17.5
 -4 8 -6 125.29 21.1
 -4 8 -6 133.09 20
 -5 -8 -6 36.4 5.6
 -5 8 -6 53.09 14.1
 -5 8 -6 35.3 11
 -5 8 -6 35.5 14
 -5 8 -6 45.5 11.5
 -6 -8 -6 -2.5 2.5
 -6 8 -6 -0.2 5.6
 -6 8 -6 -2.7 3.5
 -6 8 -6 1.3 5.7
 -7 -8 -6 80.99 11.5
 -7 -8 -6 71.59 6.6
 -7 8 -6 50.89 14.8
 7 8 6 77.19 6.8
 -7 8 -6 66.99 15.7
 -7 8 -6 132.29 24.4
 -8 -8 -6 88.29 13.6
 -8 -8 -6 64.39 8.4
 -8 8 -6 56.79 16.2
 -8 8 -6 65.49 16.3
 8 8 6 58.59 8.5
 -9 -8 -6 10.3 7.1
 -9 -8 -6 6.6 4.2
 -9 8 -6 11.4 6.6
 -9 8 -6 0.7 7.1
 9 8 6 -1.8 2.9
 -10 -8 -6 4.1 4.4
 -10 -8 -6 2.1 5.4
 10 8 6 3.1 4.2
 -10 8 -6 0.4 4.6
 -10 8 -6 1.2 6.6
 -11 -8 -6 31.8 8.3
 -11 8 -6 21.2 13.3
 11 8 6 12.9 6.7
 -11 8 -6 1.1 8.4
 -12 8 -6 -4.7 8.3
 -12 8 -6 8.2 10.4
 12 -9 -6 10.7 13
 12 -9 -6 15.6 14.1
 12 9 -6 7.8 8.3
 11 -9 -6 -0.5 9.8
 11 -9 -6 -6.2 6.1
 -11 -9 6 -4.6 4.6
 11 9 -6 3.1 6.8
 10 -9 -6 4.4 8.1
 10 -9 -6 -5.1 7.5
 -10 -9 6 -3.4 4
 10 9 -6 0.7 5
 -9 -9 6 89.79 17.4
 9 -9 -6 61.29 19.4
 9 9 -6 54.09 14.5
 8 -9 -6 10.3 10.4
 8 -9 -6 49 16.9
 -8 -9 6 32 10.8
 8 9 -6 41.6 6.8
 8 9 -6 25.4 9.6
 7 -9 -6 -0.7 5.4
 -7 -9 6 -2.5 3.5
 7 -9 -6 21.7 12.8
 -7 -9 6 2.6 4.9
 7 9 -6 2.3 5.2
 7 9 -6 2.1 3.6
 6 -9 -6 109.09 22.8
 6 -9 -6 133.39 23.5
 -6 -9 6 152.68 20.6
 -6 -9 6 128.69 18.6
 6 9 -6 120.49 18.4
 -6 9 6 119.99 21.6
 6 9 -6 144.39 16
 -5 -9 6 236.68 20.3
 5 -9 -6 173.68 26.7
 -5 -9 6 179.68 22.3
 5 -9 -6 135.69 22.5
 5 9 -6 201.58 16.5
 -5 9 6 174.58 25.7
 5 9 -6 218.08 19.9
 -5 9 6 179.48 25.4
 4 -9 -6 9.3 7.3
 -4 -9 6 18.5 5.8
 -4 -9 6 4.8 5.1
 4 -9 -6 -0.1 4.3
 -4 9 6 1.6 5.8
 4 9 -6 1.7 3.3
 4 9 -6 -1.1 3.4
 -4 9 6 -5.1 4.1
 -3 -9 6 9.1 5.6
 -3 -9 6 6 5.4
 3 -9 -6 16.3 7.1
 3 -9 -6 4.7 6.6
 3 9 -6 -0.6 4.4
 -3 9 6 8 5.3
 3 9 -6 5.2 5.1
 -3 9 6 14.4 6.1
 -3 9 6 2.3 5.3
 3 9 -6 2.6 3.6
 -2 -9 6 145.69 19.7
 2 -9 -6 158.98 20.8
 2 -9 -6 158.18 22
 -2 -9 6 126.49 18.3
 -2 9 6 154.58 19.9
 -2 9 6 157.88 18.5
 2 9 -6 171.28 19.9
 2 9 -6 192.78 18.2
 2 9 -6 162.88 20.2
 -2 9 6 154.78 14
 -1 -9 6 1.9 3.9
 1 -9 -6 7.7 5.8
 1 -9 -6 4.3 4.8
 -1 -9 6 11.4 5
 1 9 -6 11.5 5.3
 -1 9 6 16.9 5.3
 -1 9 6 8.5 4.8
 1 9 -6 14.1 6.4
 1 9 -6 10.2 6.7
 -1 9 6 21.2 6.6
 0 -9 6 14.4 6.6
 0 -9 6 5 4.9
 0 -9 -6 13 6.2
 0 9 6 10.6 4.4
 0 9 6 10.3 3.1
 0 9 -6 24.6 8.1
 0 9 -6 15.2 7.8
 0 9 -6 8.9 5.7
 0 9 6 8.3 4.4
 0 9 6 14.7 3.2
 -1 -9 -6 24.1 6.8
 1 -9 6 28.1 8.6
 1 -9 6 19.5 8
 -1 -9 -6 18 4.5
 -1 9 -6 26.1 7.8
 1 9 6 23.5 5.7
 1 9 6 17.7 4.8
 -1 9 -6 30.1 10.3
 -1 9 -6 30.4 10
 2 -9 6 194.78 19
 -2 -9 -6 187.48 13.2
 -2 -9 -6 191.88 14.1
 -2 9 -6 212.08 20
 2 9 6 191.08 13
 -2 9 -6 165.28 20.7
 -2 9 -6 214.78 25.9
 2 9 6 167.68 12.3
 -2 9 -6 159.28 23.1
 -3 -9 -6 72.49 8.6
 -3 -9 -6 72.39 6.7
 -3 9 -6 71.69 15.2
 -3 9 -6 57.49 13
 -3 9 -6 83.89 17.5
 -4 -9 -6 0.2 1.7
 -4 9 -6 -6.2 3
 -4 9 -6 3.3 5.4
 -4 9 -6 5.7 7.9
 -4 9 -6 1.3 5.2
 -5 -9 -6 35.8 5.8
 -5 9 -6 37.3 11.3
 -5 9 -6 45.3 12.2
 -5 9 -6 6.1 8.7
 -5 9 -6 41.1 11.6
 -6 -9 -6 4.2 3.4
 -6 9 -6 2.9 6.8
 -6 9 -6 -5.2 3.5
 -6 9 -6 -2.2 4.4
 -7 -9 -6 103.29 13.6
 -7 9 -6 102.59 21
 -7 9 -6 89.59 18.8
 -8 -9 -6 11.9 6.6
 -8 9 -6 11.1 9.8
 -8 9 -6 7.3 8.4
 -9 -9 -6 18.9 8.2
 -9 -9 -6 15.5 4.4
 -9 9 -6 -0.5 6.7
 -9 9 -6 15.3 10.4
 9 9 6 18.4 4.8
 -10 -9 -6 5.8 4.1
 -10 -9 -6 2.8 2.7
 -10 -9 -6 -1.9 4.5
 -10 9 -6 -5.5 4.2
 -10 9 -6 1.7 7
 -11 -9 -6 -0.7 2.7
 -11 -9 -6 3 3.8
 -11 9 -6 6.8 9.2
 -11 9 -6 -4.8 7.9
 -12 -9 -6 18.4 5.8
 -12 9 -6 -6.8 12.1
 -12 9 -6 23.9 13.8
 12 -10 -6 4.1 12
 12 10 -6 3.5 8.7
 11 -10 -6 34.9 17.2
 11 -10 -6 42.7 19.4
 -11 -10 6 12.8 11.1
 11 10 -6 33.1 11.8
 10 -10 -6 -1.2 8
 -10 -10 6 -0.7 5.1
 10 -10 -6 -5.9 6.9
 10 10 -6 4.6 6.9
 9 -10 -6 8.4 11.7
 9 -10 -6 -5.1 4.9
 9 10 -6 6.4 7.2
 -8 -10 6 39.5 12
 8 -10 -6 61.09 23.2
 8 -10 -6 23.7 13
 8 10 -6 46 12.9
 -7 -10 6 47.7 12.6
 7 -10 -6 72.19 19.8
 -7 -10 6 41 11.2
 7 -10 -6 40.5 14.3
 7 10 -6 38.4 6.1
 7 10 -6 35.3 9.8
 7 10 -6 49.8 6.4
 -6 -10 6 173.18 22.2
 -6 -10 6 184.88 35.4
 6 -10 -6 153.48 24.8
 6 -10 -6 158.38 28.6
 6 10 -6 143.49 20.8
 6 10 -6 120.99 12.3
 6 10 -6 145.09 12.4
 5 -10 -6 17.6 9.1
 -5 -10 6 52.29 12
 -5 -10 6 27.6 9.6
 5 -10 -6 23.6 12.1
 5 10 -6 27.1 9.4
 5 10 -6 52.69 10
 -5 10 6 42.9 12.7
 5 10 -6 44.8 8.9
 4 -10 -6 36.7 11.6
 -4 -10 6 52.49 11.3
 4 -10 -6 25.1 11.7
 -4 -10 6 44 11.8
 -4 10 6 38.1 11.9
 -4 10 6 32.1 10.1
 -4 10 6 30.5 8.9
 4 10 -6 48.7 10
 4 10 -6 28.6 9.1
 4 10 -6 32.1 10.3
 -3 -10 6 16.4 6.7
 3 -10 -6 8.5 7.7
 3 -10 -6 21.2 10
 -3 -10 6 8.3 6.2
 -3 10 6 3 5.9
 -3 10 6 7.1 5.5
 3 10 -6 8.8 6.2
 3 10 -6 5.9 5.3
 -3 10 6 12.6 7.3
 3 10 -6 18.2 7.9
 2 -10 -6 7.5 6.6
 -2 -10 6 23.4 6.9
 2 -10 -6 4.2 5.8
 2 10 -6 0.3 5.3
 -2 10 6 3.8 4
 2 10 -6 4.2 4.8
 2 10 -6 13.6 6.5
 -2 10 6 0.8 3.6
 -2 10 6 1.4 3.7
 1 -10 -6 295.87 24.7
 -1 -10 6 281.77 24.7
 1 -10 -6 308.17 24
 -1 -10 6 267.87 23.5
 1 10 -6 269.77 24.4
 1 10 -6 271.27 24.5
 -1 10 6 290.77 20.1
 -1 10 6 317.87 23.8
 -1 10 6 289.27 20.4
 0 -10 -6 0.3 4.6
 0 -10 6 -1.9 4.8
 0 -10 6 9.5 6.7
 0 10 6 1.7 2.1
 0 10 6 3.1 2.4
 0 10 -6 3.5 6.4
 0 10 -6 -2.1 5.2
 0 10 6 4 3.9
 0 10 -6 5.3 6.3
 0 10 6 3.3 4.1
 -1 -10 -6 36.1 8.7
 -1 -10 -6 54.59 9.1
 1 -10 6 41.9 11.1
 -1 10 -6 49.2 13
 1 10 6 55.49 8.9
 -1 10 -6 63.59 14.6
 -1 10 -6 50.09 11.7
 1 10 6 49 7.8
 -2 -10 -6 -1 3.6
 -2 -10 -6 -0.4 2.4
 2 10 6 1.2 2.8
 -2 10 -6 -3.8 3.9
 -2 10 -6 9.2 6.4
 2 10 6 4.3 3
 -2 10 -6 3 6.6
 -2 10 -6 1.1 4.4
 -3 -10 -6 2.2 4
 -3 -10 -6 1.6 3
 -3 10 -6 -3.5 4.2
 -3 10 -6 -2.9 3.9
 3 10 6 2.7 2.4
 3 10 6 2.6 2.5
 -3 10 -6 5.2 7.1
 -4 -10 -6 204.68 14.3
 -4 10 -6 258.17 24.7
 -4 10 -6 239.98 32.3
 -4 10 -6 268.97 31.9
 -4 10 -6 257.47 30.5
 -5 -10 -6 15.6 4.4
 -5 10 -6 22.9 9.5
 -5 10 -6 13.7 9.5
 -5 10 -6 2.5 8
 -6 -10 -6 31.9 6.3
 -6 10 -6 16.4 9.7
 -6 10 -6 34.7 13.1
 -7 -10 -6 2.6 4
 -7 10 -6 -7.8 4.2
 -7 10 -6 0.1 6.5
 -8 -10 -6 21.3 7.8
 -8 10 -6 16.2 10.8
 -9 -10 -6 30.9 9.4
 -9 10 -6 13.7 10.2
 -9 10 -6 18.1 10.8
 -10 -10 -6 17.1 9.6
 -10 10 -6 2.7 9
 -10 10 -6 15.1 12.2
 -11 10 -6 10.7 12
 -11 10 -6 9.9 11.4
 -12 10 -6 9.5 10.3
 -12 10 -6 -2.1 7.3
 11 -11 -6 5.5 12
 11 -11 -6 78.89 23.3
 11 11 -6 42.7 13.7
 10 -11 -6 -0.5 9.3
 -10 -11 6 4.8 12.9
 10 -11 -6 16.3 12.9
 10 11 -6 4.6 8.4
 9 -11 -6 18.6 12
 -9 -11 6 24.6 9.5
 9 -11 -6 63.19 21.5
 9 11 -6 13.1 8.2
 8 -11 -6 2.7 7
 8 -11 -6 -4.9 6.8
 -8 -11 6 2.2 5.5
 8 11 -6 7.9 6.6
 7 -11 -6 -8.9 3.9
 -7 -11 6 -1.4 4
 -7 -11 6 -4.1 3.2
 7 -11 -6 1 8.9
 7 11 -6 5.4 6.1
 -6 -11 6 182.88 23.6
 6 -11 -6 137.39 24.2
 6 -11 -6 167.98 29.1
 -6 -11 6 180.18 24.3
 6 11 -6 176.48 22.9
 6 11 -6 157.88 12
 6 11 -6 183.58 12.2
 5 -11 -6 52.39 16.8
 -5 -11 6 122.69 18.7
 5 -11 -6 108.49 21.5
 -5 -11 6 80.99 15.3
 5 11 -6 91.19 12.3
 5 11 -6 98.39 16.4
 -5 11 6 79.19 17.8
 -5 11 6 107.69 18.2
 4 -11 -6 3.6 8.6
 -4 -11 6 15.5 6.9
 4 -11 -6 27.7 10.2
 -4 -11 6 -2.8 4.4
 -4 11 6 -1.5 4.9
 4 11 -6 7.1 5.3
 -4 11 6 28.9 9.9
 4 11 -6 7.9 6.6
 3 -11 -6 10.2 8.1
 3 -11 -6 11.9 9.7
 -3 -11 6 14.5 8.8
 -3 -11 6 20.6 7.8
 -3 11 6 15.9 8.8
 -3 11 6 12.5 7.9
 3 11 -6 16.9 8.4
 3 11 -6 28 7.9
 3 11 -6 6.7 6
 -2 -11 6 22.7 7.4
 2 -11 -6 9.9 8.5
 2 -11 -6 6.8 7
 -2 -11 6 11.4 7.5
 -2 11 6 18.8 7.5
 -2 11 6 12.6 6.1
 2 11 -6 5.4 5.7
 2 11 -6 23.8 8.3
 2 11 -6 14.1 7.5
 -2 11 6 6.8 6.5
 -1 -11 6 205.58 24.7
 1 -11 -6 197.78 25
 1 11 -6 229.18 26.8
 -1 11 6 190.78 17.1
 -1 11 6 172.18 21.4
 -1 11 6 176.68 17.3
 1 11 -6 200.28 23.8
 1 11 -6 219.88 20.7
 -1 11 6 172.98 15.5
 0 -11 6 174.98 22.3
 0 -11 -6 191.08 22.9
 0 -11 6 127.19 19.4
 0 11 6 140.59 9.4
 0 11 6 150.08 18.2
 0 11 -6 150.88 20.9
 0 11 -6 214.08 25
 0 11 6 167.98 18.1
 0 11 6 144.59 10.1
 0 11 -6 171.88 22.1
 1 -11 6 42.6 12.8
 -1 -11 -6 18.9 6.1
 -1 -11 -6 25.2 8.5
 -1 11 -6 28.4 11.9
 1 11 6 37.3 8
 -1 11 -6 31.3 10.5
 1 11 6 54.29 8.8
 -1 11 -6 40.4 12.2
 -1 11 -6 38.9 11.2
 -2 -11 -6 12.1 6.5
 2 -11 6 -0.7 5.1
 -2 -11 -6 20.6 6
 -2 11 -6 3.8 6.1
 -2 11 -6 10 7.4
 2 11 6 3.2 4
 -2 11 -6 13.9 8.4
 2 11 6 1.7 3.2
 -2 11 -6 11.5 9.5
 -3 -11 -6 27.3 7.5
 -3 -11 -6 24.5 6.6
 -3 11 -6 17.5 9.1
 -3 11 -6 58.99 14.1
 3 11 6 24 5.3
 3 11 6 29.2 5.2
 -3 11 -6 13.9 8.6
 -3 11 -6 43.8 13
 -4 -11 -6 7.6 3.8
 -4 11 -6 6.1 7.5
 -4 11 -6 -3.3 5.4
 -4 11 -6 -1.2 7.1
 -5 -11 -6 27.9 5.8
 -5 11 -6 10.9 8.2
 -5 11 -6 15.3 8.6
 -6 -11 -6 21.9 5.7
 -6 11 -6 27.9 10.7
 -6 11 -6 9.4 9.4
 -7 -11 -6 13.3 5.6
 -7 11 -6 21.7 11.2
 -7 11 -6 13.8 10.3
 -8 -11 -6 2.3 4.3
 -8 11 -6 9.6 8.5
 -8 11 -6 -6.1 3.6
 -9 -11 -6 -0.2 4.7
 -9 11 -6 -2.1 7.5
 -9 11 -6 1.7 7.6
 -10 -11 -6 1.2 5.9
 -10 11 -6 -2.3 7.8
 -10 11 -6 -8.6 4.1
 -11 11 -6 15.5 12.4
 -11 11 -6 6.8 9.5
 11 -12 -6 21.3 11.7
 11 12 -6 -5.6 7.3
 10 -12 -6 19.2 13.3
 10 -12 -6 12 14.2
 -10 -12 6 41.7 13.2
 10 12 -6 14.1 9.4
 9 -12 -6 38.6 18
 9 -12 -6 65.19 18.9
 -9 -12 6 39 12.1
 9 12 -6 56.19 14.1
 -8 -12 6 4.1 6.4
 8 -12 -6 0.2 10
 8 -12 -6 2.4 8.4
 8 12 -6 2.4 5.3
 -7 -12 6 55.19 13
 7 -12 -6 44.3 13.5
 7 -12 -6 28.2 15.4
 -7 12 6 62.89 14.9
 7 12 -6 27 9.8
 6 -12 -6 142.39 25.4
 6 -12 -6 185.08 31.1
 -6 -12 6 187.68 24.7
 -6 -12 6 170.88 23.8
 -6 12 6 153.68 24.1
 6 12 -6 160.18 22.8
 5 -12 -6 86.69 17.8
 -5 -12 6 63.59 14.8
 -5 -12 6 77.09 14.7
 5 -12 -6 35 15.5
 5 12 -6 72.09 9.4
 5 12 -6 81.89 15.3
 -5 12 6 77.29 17
 5 12 -6 76.49 9.5
 -5 12 6 68.59 15.7
 4 -12 -6 -3.3 6.5
 -4 -12 6 9.3 6.2
 -4 -12 6 6.3 6.3
 4 -12 -6 3.5 6.7
 -4 12 6 8.3 6.7
 4 12 -6 4.2 7.9
 4 12 -6 5.5 4.7
 -4 12 6 6.1 7.5
 4 12 -6 9 6.1
 -3 -12 6 153.28 35.3
 -3 -12 6 122.09 18.4
 3 -12 -6 112.49 19.9
 3 -12 -6 96.79 19.7
 3 12 -6 111.99 15.9
 3 12 -6 127.59 16.9
 3 12 -6 163.18 22.9
 -3 12 6 122.79 18.9
 -3 12 6 94.89 15.4
 -2 -12 6 118.99 18.4
 2 -12 -6 89.69 16.3
 2 -12 -6 113.79 20.3
 -2 12 6 106.69 15.4
 2 12 -6 92.49 15.3
 -2 12 6 102.89 16.8
 -2 12 6 95.19 14.7
 2 12 -6 104.29 18
 2 12 -6 111.59 17.1
 -2 12 6 119.09 18.6
 -1 -12 6 121.09 21.4
 1 -12 -6 78.89 18.7
 -1 -12 6 102.39 16.8
 1 12 -6 98.79 16.7
 -1 12 6 78.39 14.2
 -1 12 6 74.79 12.9
 1 12 -6 89.69 16.8
 -1 12 6 92.59 13.3
 1 12 -6 87.39 16.1
 0 -12 6 13.9 5.9
 0 -12 -6 7.4 7.2
 0 -12 6 17.1 6.9
 0 12 -6 9.7 6.5
 0 12 6 -2 4
 0 12 -6 9.2 6.2
 0 12 -6 24.3 9.4
 1 -12 6 92.19 18.4
 -1 -12 -6 151.38 19.9
 -1 -12 -6 109.59 14.8
 1 12 6 113.49 15.1
 -1 12 -6 84.29 18
 -1 12 -6 131.49 21.6
 -1 12 -6 123.19 20.1
 -1 12 -6 109.09 19.9
 -2 -12 -6 11 5.4
 -2 -12 -6 14.7 6.9
 2 -12 6 10.6 8.3
 -2 12 -6 8.7 9.1
 -2 12 -6 21.7 8.6
 -2 12 -6 13.4 8.6
 2 12 6 11.3 5.2
 -3 -12 -6 53.59 9.6
 -3 -12 -6 48.4 9.7
 3 12 6 55.69 7.8
 -3 12 -6 50.79 16
 -3 12 -6 20.8 9.7
 -3 12 -6 38.8 12.3
 3 12 6 49.7 7.7
 -4 12 -6 71.79 15
 -4 12 -6 78.79 17.4
 -5 12 -6 2.4 6.8
 -5 12 -6 5 7.7
 -6 -12 -6 122.59 11.8
 -6 12 -6 107.79 20.5
 -6 12 -6 125.09 23
 -7 -12 -6 13.3 5.4
 -7 12 -6 5.4 8.6
 -7 12 -6 16.5 11.1
 -8 -12 -6 4.6 4.7
 -8 12 -6 15.7 11.1
 -8 12 -6 17.7 11.5
 -9 -12 -6 88.49 15.8
 -9 12 -6 64.99 18.9
 -9 12 -6 46.9 16.8
 -10 -12 -6 41.6 14.4
 -10 12 -6 60.19 20.4
 -10 12 -6 53.49 18.6
 -11 12 -6 9.8 9.8
 -11 12 -6 2.4 9
 11 -13 -6 -1.8 11.5
 11 -13 -6 46.8 20
 -11 13 6 24.4 15.4
 10 -13 -6 1.4 10.4
 10 -13 -6 31.3 16
 10 13 -6 4.4 7.1
 -10 13 6 -1.3 9.2
 -9 -13 6 5.8 7.5
 9 -13 -6 9.9 12.9
 9 -13 -6 2.1 9.4
 9 13 -6 -2.5 5.2
 -9 13 6 2 8.4
 -8 -13 6 -2.7 4
 8 -13 -6 -1.7 7.9
 8 -13 -6 12.7 13.9
 -8 13 6 2.8 7.7
 8 13 -6 5.3 7
 7 -13 -6 4.6 8.7
 -7 -13 6 -2.4 4
 7 -13 -6 7.3 11.9
 7 13 -6 1.3 4.8
 -6 -13 6 15.8 8.4
 6 -13 -6 4.7 8.6
 6 -13 -6 37.1 24.4
 -6 -13 6 12.4 11.2
 6 13 -6 51.59 12.7
 -6 13 6 11.7 8.1
 -5 -13 6 -2.5 4
 -5 -13 6 1.9 4.2
 5 -13 -6 -2.6 7.7
 5 -13 -6 -1.4 5.9
 -5 13 6 12.6 7.8
 5 13 -6 4 5.7
 -4 -13 6 79.79 17.3
 4 -13 -6 83.59 20.7
 4 -13 -6 67.69 16.5
 -4 13 6 109.19 19.6
 -4 13 6 79.69 14.7
 4 13 -6 88.59 17
 4 13 -6 99.39 12.9
 4 13 -6 87.09 12.1
 -3 -13 6 10.5 7.1
 -3 -13 6 30.6 10.5
 3 -13 -6 23.4 12.3
 3 -13 -6 14.9 9.2
 3 13 -6 11.2 6.7
 -3 13 6 8.5 7.3
 -3 13 6 11.5 6.9
 -3 13 6 7.7 6.7
 3 13 -6 6.9 7.2
 3 13 -6 7.8 5.6
 -2 -13 6 6.3 6.1
 2 -13 -6 33 12.3
 -2 -13 6 16.5 7.7
 2 13 -6 4.7 6.3
 -2 13 6 7.7 6.5
 2 13 -6 13.7 7.6
 -2 13 6 9.4 5.1
 -2 13 6 4.1 5.8
 2 13 -6 21.3 8.3
 1 -13 -6 59.69 15.4
 -1 -13 6 45.9 13.1
 -1 -13 6 60.29 13.5
 1 13 -6 65.39 15.8
 -1 13 6 68.59 13.9
 -1 13 6 74.59 12.9
 1 13 -6 58.19 13.6
 -1 13 6 64.69 11.3
 1 13 -6 75.39 15.8
 0 -13 6 53.89 14.2
 0 13 6 56.59 11.6
 0 13 -6 61.29 14.7
 0 13 -6 81.49 15.5
 0 13 -6 47.7 13.2
 0 13 6 54.99 10.9
 -1 -13 -6 0.5 5.8
 1 13 6 -0.8 3.2
 -1 13 -6 25.7 12.9
 -1 13 -6 9.6 6.6
 1 13 6 2.4 4
 -2 -13 -6 9 6.9
 -2 -13 -6 9.1 4.7
 -2 13 -6 1.1 5.8
 -2 13 -6 1.6 6.6
 2 13 6 11 5
 -2 13 -6 0.2 5.9
 -3 -13 -6 27.2 8.8
 -3 -13 -6 24 7.1
 3 13 6 27.3 6.6
 3 13 6 13.8 5
 -3 13 -6 10.6 9.1
 -3 13 -6 19.8 9.7
 -4 -13 -6 0.4 3.5
 4 13 6 -1.3 1.9
 -4 13 -6 -1.4 5.6
 -4 13 -6 -4.9 3.5
 4 13 6 0.8 2.2
 -5 -13 -6 28 8.4
 -5 13 -6 58.59 16.4
 -5 13 -6 56.89 15
 -6 -13 -6 9.4 5.1
 -6 13 -6 13 10
 -7 -13 -6 6 4.9
 -7 13 -6 -1 7.2
 -7 13 -6 2 7.1
 -8 -13 -6 -5.9 2.6
 -8 13 -6 -3.2 7.1
 -8 13 -6 1.9 7.8
 -9 -13 -6 6.2 5.9
 -9 13 -6 -2.4 8.6
 -9 13 -6 -6.1 6.2
 -10 13 -6 -5.7 8
 -10 13 -6 26 12.8
 10 -14 -6 3.8 11.9
 -10 14 6 -0.3 8
 9 -14 -6 3.3 11.8
 -9 -14 6 3 6
 9 -14 -6 28.2 16.5
 -9 14 6 11.7 10.3
 9 14 -6 -0.1 5.2
 8 -14 -6 8.9 9.2
 -8 -14 6 18.5 10
 8 -14 -6 0.2 10.2
 8 14 -6 28.6 10.9
 -8 14 6 26.8 11.7
 7 -14 -6 0.3 9.9
 7 -14 -6 14.9 11.4
 -7 -14 6 5.9 6.6
 -7 14 6 11.7 9.9
 7 14 -6 5.7 6.7
 6 -14 -6 30.4 14.2
 -6 -14 6 6.5 6.1
 6 -14 -6 4.8 9
 -6 14 6 18.7 10.3
 6 14 -6 5.3 6.8
 -5 -14 6 7.2 7.1
 5 -14 -6 3.2 9.4
 5 -14 -6 10.2 9.9
 5 14 -6 7.6 7.1
 -5 14 6 2.5 6.4
 -4 -14 6 147.39 21.6
 4 -14 -6 141.89 24.3
 4 -14 -6 137.49 26.1
 -4 -14 6 178.28 30.3
 -4 14 6 153.58 23.8
 4 14 -6 150.48 12.9
 -4 14 6 165.78 22.8
 4 14 -6 160.08 24.3
 -4 14 6 150.08 25.1
 4 14 -6 163.68 13.1
 -3 -14 6 36.4 11.9
 3 -14 -6 25 14
 -3 -14 6 0.3 5.3
 3 14 -6 13.4 9.2
 -3 14 6 39.7 11.6
 -3 14 6 28 10
 3 14 -6 20.2 7.5
 3 14 -6 14.7 6.7
 -3 14 6 21.5 8.2
 -2 -14 6 1 5.8
 -2 -14 6 7.1 6.9
 2 -14 -6 8.9 9.6
 2 14 -6 -3.2 4.2
 2 14 -6 5.8 5.6
 2 14 -6 3.5 5.5
 -2 14 6 2.6 5.8
 -2 14 6 5.7 5.7
 1 -14 -6 162.78 24.8
 1 14 -6 194.18 25.8
 -1 14 6 178.78 21.8
 1 14 -6 145.99 22.3
 -1 14 6 177.38 15.5
 1 14 -6 142.69 21.8
 0 -14 -6 61.49 15.6
 0 14 -6 93.19 17.9
 0 14 6 77.19 17
 0 14 -6 63.49 16
 0 14 6 75.79 12.9
 0 14 -6 91.29 16.7
 1 14 6 59.59 10.9
 1 14 6 90.29 14.4
 -1 14 -6 66.19 16
 -1 14 -6 71.19 17
 -1 14 -6 103.59 19.8
 -2 -14 -6 84.49 14.8
 -2 -14 -6 56.39 11.3
 -2 14 -6 55.69 12.9
 2 14 6 63.19 10.7
 -2 14 -6 35.2 12.8
 -2 14 -6 88.59 18.9
 -3 -14 -6 12.2 6.5
 3 14 6 19.4 6.2
 -3 14 -6 7.5 7.5
 3 14 6 9.4 5
 -3 14 -6 24.2 9.9
 -4 -14 -6 84.59 13.2
 -4 14 -6 62.69 15.3
 4 14 6 64.39 7.8
 -4 14 -6 59.59 16.1
 4 14 6 69.69 6.8
 -5 -14 -6 47 9.9
 -5 14 -6 23.9 11.2
 -5 14 -6 64.89 15.9
 -6 -14 -6 17.5 6.9
 -6 14 -6 17 10.1
 -6 14 -6 -5.6 5.4
 -7 -14 -6 21.1 7.9
 -7 14 -6 9.7 9.2
 -7 14 -6 49.6 15.2
 -8 -14 -6 31.8 9.1
 -8 14 -6 4.3 9
 -8 14 -6 44.6 16
 -9 14 -6 17.1 11.3
 -9 14 -6 -5.8 6.9
 -10 14 -6 -3.5 6.9
 9 -15 -6 21.6 15
 9 -15 -6 22.9 16.4
 -9 15 6 31 12.9
 -8 -15 6 -1 4.6
 8 -15 -6 5.1 10.1
 8 -15 -6 13.7 13.7
 -8 15 6 20.1 11.2
 8 15 -6 -2.9 4.8
 7 -15 -6 33.8 15.4
 -7 -15 6 8.7 7.5
 7 -15 -6 12.6 11.6
 7 15 -6 10.6 8.7
 -7 15 6 5 8.4
 6 -15 -6 7.6 10
 -6 -15 6 5.1 5.6
 6 -15 -6 -1 9.9
 -6 15 6 4.4 7
 -6 15 6 -2.7 4.7
 6 15 -6 1.1 4.6
 5 -15 -6 6.7 10.5
 -5 -15 6 4.2 8.1
 5 15 -6 17.7 9.7
 -5 15 6 10.7 9.6
 -5 15 6 -4.1 5.2
 4 -15 -6 119.09 24
 -4 -15 6 117.19 20.5
 -4 15 6 132.49 19.7
 4 15 -6 133.49 10
 -4 15 6 134.39 23.4
 -4 15 6 138.39 23.3
 4 15 -6 102.39 19.3
 -3 -15 6 3.4 6.7
 3 -15 -6 5.2 9.7
 -3 15 6 4 7.2
 3 15 -6 0.9 4.3
 -3 15 6 19.1 7.5
 3 15 -6 6.9 5.5
 3 15 -6 2.9 6.2
 2 -15 -6 70.49 17.6
 -2 -15 6 62.19 15.6
 -2 15 6 69.59 15.2
 2 15 -6 46.7 11.2
 2 15 -6 63.19 12.8
 -2 15 6 77.79 14
 -2 15 6 70.99 13.6
 2 15 -6 90.89 17.3
 1 -15 -6 59.59 17
 1 15 -6 27.7 9.4
 -1 15 6 47.1 8.9
 1 15 -6 54.29 12.8
 1 15 -6 35.8 12.1
 -1 15 6 48.7 8.8
 -1 15 6 56.69 12.4
 0 -15 -6 39.5 13.6
 0 15 -6 47.6 13.6
 0 15 -6 50.89 12.9
 0 15 6 56.59 11.9
 -1 -15 -6 3.9 7.7
 -1 15 -6 15.4 7.9
 -1 15 -6 3.1 6.7
 -1 15 -6 2.6 6.9
 1 15 6 -3.2 3.5
 -2 -15 -6 47.8 11.1
 2 15 6 17.7 8.2
 2 15 6 13.3 6.5
 -2 15 -6 19.7 11.3
 -2 15 -6 61.59 16
 -3 -15 -6 7.6 6.3
 -3 15 -6 12.2 8.8
 3 15 6 12.3 5.7
 -3 15 -6 2.1 7.2
 3 15 6 3.8 4.4
 -4 -15 -6 26 8.5
 4 15 6 17.5 5.1
 -4 15 -6 27.5 11.1
 -4 15 -6 52.19 14.8
 4 15 6 19 5
 -5 -15 -6 -3.2 3
 -5 15 -6 -6.1 4.8
 -5 15 -6 16.4 9.5
 -6 -15 -6 35.7 9.8
 -6 15 -6 44.6 15.6
 -6 15 -6 16.3 10.4
 -7 -15 -6 3.5 5.4
 -7 15 -6 -6.4 7
 -7 15 -6 7.3 9.4
 -8 -15 -6 19.8 8.7
 -8 15 -6 31.6 13.7
 -8 15 -6 21.7 14.7
 -9 15 -6 8.9 11
 -9 15 -6 -5.9 5.1
 9 -16 -6 10.3 14.6
 9 -16 -6 9.5 11.9
 -9 16 6 10.3 10.7
 -9 16 6 8.8 10.7
 8 -16 -6 28.8 18.7
 8 -16 -6 17.6 14.7
 -8 16 6 -2.5 8
 8 16 -6 17.9 9.7
 -8 16 6 8.1 10.5
 7 -16 -6 -1.1 10.3
 -7 -16 6 0.2 5.2
 -7 16 6 5.5 10
 7 16 -6 0.4 5.4
 -7 16 6 -6.1 6.1
 6 -16 -6 -6.8 7.1
 -6 -16 6 11.3 8.1
 -6 16 6 -1.4 7.9
 -6 16 6 13.5 10.9
 6 16 -6 2.8 6
 5 -16 -6 11.9 11.2
 -5 16 6 2.2 7.5
 5 16 -6 2.2 5.6
 -5 16 6 12.1 8.8
 4 -16 -6 6.4 10.6
 -4 -16 6 26.1 10.1
 4 16 -6 11.6 8.4
 -4 16 6 16.6 10.1
 -4 16 6 22.2 11.1
 -4 16 6 17.4 9.5
 -3 -16 6 30 10.7
 3 -16 -6 30.2 14.6
 -3 16 6 36.9 9.8
 3 16 -6 50.19 9.5
 3 16 -6 46.4 13.7
 -3 16 6 77.79 15.4
 -3 16 6 23.4 11
 2 -16 -6 12.6 11.9
 -2 16 6 6.3 7.1
 2 16 -6 8.6 6.9
 2 16 -6 17.7 8.2
 -2 16 6 20.9 7.6
 2 16 -6 23.7 10.2
 -2 16 6 29.8 9
 1 -16 -6 68.49 17.7
 -1 16 6 61.29 8.7
 1 16 -6 47.7 14.5
 1 16 -6 32.5 10.8
 -1 16 6 44.3 8.1
 1 16 -6 40.1 12
 -1 16 6 44.6 10.7
 0 -16 -6 2 8
 0 16 6 10.3 5.9
 0 16 -6 2.8 6.2
 0 16 -6 -7 4
 -1 -16 -6 54.39 14.9
 -1 16 -6 32.8 12.3
 -1 16 -6 28.3 10.6
 -1 16 -6 44.3 13.8
 1 16 6 50.29 11.8
 2 16 6 14.1 6.5
 -2 16 -6 31.8 12.7
 -2 16 -6 16.6 9.8
 -3 -16 -6 18.1 8.1
 3 16 6 15.9 6.4
 -3 16 -6 11 10.4
 -3 16 -6 12.6 10.4
 3 16 6 25.1 7.3
 -4 -16 -6 45 11.1
 4 16 6 50.99 8.2
 -4 16 -6 76.69 18.1
 -4 16 -6 82.89 20.8
 4 16 6 60.09 8.3
 -5 -16 -6 10.2 6.7
 -5 16 -6 25.7 11.6
 -5 16 -6 20.4 11.6
 -6 -16 -6 -2.8 3.6
 -6 16 -6 -4.1 5.6
 -6 16 -6 16.1 10.6
 -7 -16 -6 42.9 11.8
 -7 16 -6 23.6 13.8
 -7 16 -6 49.1 15.5
 -8 16 -6 56.49 19.6
 -9 16 -6 12.9 14.6
 -9 16 -6 -0.7 7.5
 8 -17 -6 -2.5 10.1
 -8 17 6 0.2 9
 -8 17 6 -1.5 7
 7 -17 -6 -6.9 8.1
 -7 17 6 7.5 9
 7 17 -6 4.3 6.8
 -7 17 6 2.6 8.5
 6 -17 -6 12.5 13.9
 -6 -17 6 30.2 11
 -6 17 6 7.6 9.3
 6 17 -6 11 9.5
 -6 17 6 9.9 10.6
 -5 -17 6 0.4 6.6
 5 -17 -6 -0.8 10
 5 17 -6 -2 6
 -5 17 6 1 7.3
 -5 17 6 3.3 5.2
 4 -17 -6 2.8 10.3
 -4 -17 6 0.1 4.3
 -4 17 6 3.8 7.9
 -4 17 6 0.4 6.4
 4 17 -6 4.6 7
 3 -17 -6 22.2 21.8
 3 17 -6 7.4 4.5
 3 17 -6 14.9 5.7
 -3 17 6 12.2 8.2
 3 17 -6 36.2 12.1
 -3 17 6 21.1 10.4
 -3 17 6 31.9 10.9
 2 -17 -6 -11.7 6.1
 2 17 -6 -0.1 4
 -2 17 6 1.2 4.8
 2 17 -6 10.2 6.3
 -2 17 6 4.3 7.2
 -2 17 6 11.2 6.6
 2 17 -6 7.1 7.6
 1 -17 -6 -1.6 7.4
 1 17 -6 3.7 6.9
 -1 17 6 4 6.2
 1 17 -6 -1.2 3.6
 1 17 -6 1.9 5.5
 0 -17 -6 5.6 8.7
 0 17 -6 19.8 11.7
 0 17 -6 1.5 6.3
 0 17 6 1.6 4.9
 0 17 -6 11.7 9.1
 -1 -17 -6 44.3 14.4
 -1 17 -6 17.5 10.9
 -1 17 -6 2 7.4
 -1 17 -6 27.2 10.7
 1 17 6 14.5 7.8
 2 17 6 6.9 5.8
 -2 17 -6 4.7 7.5
 -2 17 -6 8.9 9.6
 -3 -17 -6 12.7 8.2
 -3 17 -6 2.1 6.9
 -3 17 -6 2 7.2
 3 17 6 7.3 4.8
 -4 -17 -6 4.9 6.8
 -4 17 -6 5.2 7.7
 -4 17 -6 -8.6 4.8
 4 17 6 -0.1 2.8
 4 17 6 1.1 3.1
 -5 -17 -6 6.4 7.3
 -5 17 -6 4.1 8.6
 -5 17 -6 8.2 9.9
 -6 -17 -6 1.5 5.1
 -6 17 -6 -1.9 8
 -6 17 -6 3 6.5
 -7 17 -6 9.4 10.9
 -7 17 -6 6.1 9.3
 -8 17 -6 -6.4 5.2
 7 -18 -6 -7.9 8.3
 -7 18 6 0.1 8.6
 -7 18 6 -6.1 5.1
 6 -18 -6 24 16.8
 -6 18 6 32.8 20
 -6 18 6 29.7 11.6
 6 18 -6 43.3 14.7
 5 -18 -6 14.5 13.5
 -5 18 6 10.4 9
 5 18 -6 6.6 7.7
 -5 18 6 37.1 13.8
 4 -18 -6 -2.5 8.8
 -4 18 6 1.8 6
 4 18 -6 -0.5 6.1
 -4 18 6 -1.4 6.3
 3 -18 -6 36.8 17.1
 3 18 -6 49.4 14.9
 -3 18 6 49 14.4
 -3 18 6 42.9 12.8
 -3 18 6 38 12.3
 2 -18 -6 23.6 15.8
 2 18 -6 22.2 7.8
 2 18 -6 36.2 12.3
 -2 18 6 39.4 9.6
 -2 18 6 49.6 14.3
 -2 18 6 39.6 10
 2 18 -6 34.2 9.9
 1 -18 -6 25.5 13.8
 1 18 -6 15.3 9.9
 1 18 -6 5.9 5.7
 -1 18 6 1.9 5.6
 1 18 -6 6.7 6.9
 0 -18 -6 0.2 7.7
 0 18 -6 1.2 5.4
 0 18 -6 -2.4 7
 0 18 6 0.4 5.6
 0 18 -6 1.5 6.3
 -1 18 -6 30.3 11.6
 1 18 6 28.5 9.1
 -1 18 -6 10 9.8
 2 18 6 13.2 7.3
 -2 18 -6 31.8 14
 -2 18 -6 15.8 10.9
 3 18 6 21.2 7.8
 -3 18 -6 15.9 11.5
 -4 -18 -6 -4 3.4
 -4 18 -6 6.6 10.4
 -4 18 -6 -3 6.8
 -5 -18 -6 1.5 5.2
 -5 18 -6 1.2 8.4
 -5 18 -6 -7.7 5.4
 -6 18 -6 17.4 13
 -6 18 -6 37.8 17.9
 -7 18 -6 -0.9 8.2
 -7 18 -6 -7.2 6.2
 -6 19 6 5.8 9.3
 -6 19 6 15.4 12.4
 5 -19 -6 -11.3 5.2
 -5 19 6 1.4 8.2
 -5 19 6 11 9.4
 5 19 -6 6.3 8.9
 4 -19 -6 -8.9 6.6
 -4 19 6 -10.7 5.1
 4 19 -6 2.9 7.3
 -4 19 6 4.3 7.4
 3 -19 -6 5.9 11.6
 3 19 -6 4.3 7.7
 -3 19 6 1.3 6
 -3 19 6 5.4 8.6
 -3 19 6 4.8 7
 2 -19 -6 0.5 10.4
 2 19 -6 13 6
 -2 19 6 19.1 7.2
 -2 19 6 10.7 9.4
 2 19 -6 28 16
 1 -19 -6 -1.1 9.1
 1 19 -6 -3.2 4.8
 1 19 -6 -2.2 3.7
 -1 19 6 5.6 7.2
 1 19 -6 3.3 6.8
 0 19 -6 10.4 8.2
 0 19 -6 25.8 12
 0 19 6 4 6.6
 0 19 -6 2.4 7.8
 1 19 6 11.7 7.9
 -1 19 -6 6.2 8.8
 -1 19 -6 4.7 7.3
 -2 19 -6 5.8 8.2
 -2 19 -6 -3 6.6
 2 19 6 12 7.4
 3 19 6 -0.2 4
 -3 19 -6 4.5 8.6
 -3 19 -6 19.8 12.7
 -4 19 -6 33.5 14.9
 -4 19 -6 4 8.7
 -5 19 -6 4.1 10
 -5 19 -6 -5.1 6.2
 -6 19 -6 1.4 9.2
 -6 19 -6 -1.7 7
 -5 20 6 0.3 7.4
 4 -20 -6 15.2 13.8
 -4 20 6 2.5 5.4
 4 20 -6 3.6 7.2
 -4 20 6 17.9 11.3
 3 -20 -6 4.7 10.7
 -3 20 6 -2 6.6
 3 20 -6 0 6.7
 -3 20 6 4.4 6.4
 2 -20 -6 -2.2 9.5
 -2 20 6 -8.4 3.8
 2 20 -6 -4.5 5.2
 -1 20 6 59.19 15.7
 1 20 -6 52.39 15.8
 0 20 -6 7.5 6.6
 0 20 6 -1.5 4.6
 0 20 -6 3 8.1
 -1 20 -6 4.5 7.7
 -1 20 -6 3 8.9
 1 20 6 -1 5.7
 -2 20 -6 6.8 8.9
 -2 20 -6 -5.9 6.4
 -3 20 -6 17.1 11.2
 -4 20 -6 -3.8 5.8
 -4 20 -6 -5.8 6.4
 2 21 -6 6.7 8.4
 -2 21 6 -3.8 5.9
 1 21 -6 6 9.9
 -1 21 6 13.4 10.5
 0 21 -6 -3.5 4.1
 0 21 -6 -2.7 5.5
 -1 21 -6 2.4 8
 -1 21 -6 1 7.1
 -2 21 -6 6.5 9.8
 13 0 -7 6.8 9.7
 13 0 -7 -4.5 6.2
 12 0 -7 -5.9 4.8
 12 0 -7 -3.7 6.9
 -11 0 7 -2.9 4
 11 0 -7 1.6 8.5
 11 0 -7 -3 7
 10 0 -7 -5.7 4.9
 10 0 -7 2.8 8.1
 -10 0 7 0.8 6.3
 9 0 -7 -5.7 5.1
 9 0 -7 -2.2 5.2
 -9 0 7 -1 4.7
 8 0 -7 4.3 7.3
 8 0 -7 -5.3 5.4
 -8 0 7 -2.1 4.7
 -8 0 7 3.4 6.7
 7 0 -7 -2.3 5.2
 7 0 -7 0.8 5.1
 -7 0 7 8.8 6
 -6 0 7 -3.3 3.1
 6 0 -7 -4.4 3.3
 6 0 -7 4 4.8
 -6 0 7 0.4 4.2
 -5 0 7 0.3 4.3
 5 0 -7 3.2 4.7
 -5 0 7 -2.8 3.4
 5 0 -7 -1.4 4.2
 4 0 -7 -0.3 3.4
 -4 0 7 0.7 3.4
 4 0 -7 0.5 3
 -4 0 7 -5.2 2.4
 -3 0 7 -5.5 1.9
 -3 0 7 1.2 3
 3 0 -7 0.8 2.8
 3 0 -7 0.2 3.1
 2 0 -7 -0.9 2.7
 -2 0 7 2.7 2.7
 -2 0 7 1.6 2.9
 2 0 -7 -4 2.6
 1 0 -7 -1.6 1.6
 -1 0 7 -3.8 1.5
 1 0 -7 -0.9 2.1
 -1 0 7 2.1 2.5
 0 0 -7 2.3 2.2
 0 0 7 1.4 2
 0 0 7 0.2 1.7
 0 0 -7 0 2
 1 0 7 28.4 14.3
 1 0 7 70.29 17.7
 -2 0 -7 10.4 9
 -3 0 -7 0.3 2
 -3 0 -7 -1.2 2
 -4 0 -7 1.4 3.7
 -4 0 -7 -0.5 2.3
 -4 0 -7 -0.5 2.5
 5 0 7 -2.8 3.5
 -5 0 -7 6.8 4.4
 -5 0 -7 -6.2 2.6
 -5 0 -7 -5.5 3.9
 -6 0 -7 3.1 5.7
 6 0 7 8.1 5.2
 -6 0 -7 0.1 3.6
 -7 0 -7 1.3 6.1
 -7 0 -7 -5.4 2.7
 7 0 7 -2.2 4
 8 0 7 1.6 5.9
 -8 0 -7 -4.2 3.7
 -8 0 -7 -3.2 7
 -9 0 -7 -8.3 3.8
 9 0 7 -1 5.4
 -9 0 -7 6.5 6.9
 -10 0 -7 -2.8 4.2
 10 0 7 0.1 5.7
 11 0 7 1.3 5.9
 -11 0 -7 -7.6 3.3
 -12 0 -7 -3.7 3.8
 -12 0 -7 -3.6 4.9
 12 0 7 6.8 9.4
 -13 0 -7 -0.4 6.3
 13 -1 -7 7.2 10.6
 13 -1 -7 13.7 11.1
 13 1 -7 -2.6 7.4
 13 1 -7 35.4 13.8
 12 -1 -7 -1.6 7.8
 12 -1 -7 -1.2 7.6
 12 1 -7 -4.5 5.9
 12 1 -7 10.1 9.5
 11 -1 -7 11.7 11.1
 11 -1 -7 2.7 7.8
 -11 -1 7 11.4 9.9
 11 1 -7 6.6 9.1
 11 1 -7 3.9 8.4
 10 -1 -7 0.4 6.9
 10 -1 -7 -4.5 5.8
 10 1 -7 -1.6 7.1
 -10 1 7 4 7.6
 10 1 -7 -2.8 4.8
 -9 -1 7 10.7 9
 9 -1 -7 2.4 7.4
 9 -1 -7 -5.7 5.1
 9 1 -7 10.9 8.7
 9 1 -7 -5.5 4.1
 -9 1 7 8.3 9.1
 -8 -1 7 0 5.1
 -8 -1 7 -1.5 5.7
 8 -1 -7 7.1 8.5
 8 -1 -7 7.4 8
 -8 1 7 0.6 6.3
 8 1 -7 4 6.5
 -8 1 7 -4.1 5.3
 8 1 -7 3.9 7.1
 -7 -1 7 13.4 9.4
 -7 -1 7 22.4 8.6
 7 -1 -7 19.1 9.3
 7 -1 -7 24.1 10.3
 -7 1 7 9.9 7.6
 7 1 -7 4.1 6.7
 -7 1 7 5.4 7.6
 7 1 -7 13.1 7.9
 6 -1 -7 -2.5 3.6
 -6 -1 7 10.5 6.5
 -6 -1 7 -1.8 3
 -6 1 7 5.8 5.9
 6 1 -7 -3.2 3.3
 -6 1 7 -2.6 3.8
 6 1 -7 -5.7 3.1
 -5 -1 7 81.09 13.8
 5 -1 -7 131.89 18.7
 5 -1 -7 117.99 18.4
 -5 -1 7 91.39 14.7
 5 1 -7 107.39 17.2
 -5 1 7 110.49 16.9
 5 1 -7 96.39 16.1
 -5 1 7 114.59 17.3
 -4 -1 7 5.5 5
 -4 -1 7 22.7 7.2
 4 -1 -7 -0.4 3.5
 4 -1 -7 7.3 5
 -4 1 7 5.6 4.8
 4 1 -7 12.8 5.5
 -4 1 7 13.1 5.4
 4 1 -7 9.4 5.6
 3 -1 -7 18.2 6
 -3 -1 7 22.1 6.3
 3 -1 -7 23.1 6.7
 -3 -1 7 23.9 6.5
 -3 1 7 13.5 6.1
 3 1 -7 24.9 7
 -3 1 7 24.1 7.5
 3 1 -7 27.3 7.4
 -2 -1 7 58.89 9
 2 -1 -7 35.3 7.1
 2 -1 -7 60.89 9.9
 -2 -1 7 35.9 6.7
 -2 1 7 40.4 7.8
 2 1 -7 51.29 8.5
 2 1 -7 70.99 10.5
 -2 1 7 64.69 9.5
 -1 -1 7 73.69 9
 -1 -1 7 109.69 12.1
 1 -1 -7 118.29 9.6
 1 1 -7 103.39 11.9
 -1 1 7 62.39 8.6
 1 1 -7 87.39 10.6
 0 -1 7 126.69 11.6
 0 -1 -7 143.79 10.8
 0 -1 -7 152.38 10.6
 0 -1 7 164.28 12.1
 0 1 7 145.89 10.7
 0 1 -7 126.49 11.5
 0 1 -7 156.88 12.1
 0 1 7 140.59 10.2
 1 -1 7 21.2 4.8
 1 -1 7 18 4.8
 1 1 7 18.5 3
 -1 1 -7 21.9 5.5
 -1 1 -7 19.8 4.7
 -2 -1 -7 56.29 5.5
 -2 -1 -7 68.49 8
 2 -1 7 59.59 8.3
 -2 1 -7 66.09 9.2
 2 1 7 68.39 7.5
 -2 1 -7 62.49 8.3
 -3 -1 -7 48 6.9
 -3 -1 -7 40.3 6.9
 -3 1 -7 79.09 10
 -3 1 -7 68.19 9.6
 -4 -1 -7 37.7 6.8
 -4 -1 -7 38.3 7.9
 -4 -1 -7 31.5 6.7
 -4 1 -7 36.3 8.4
 -4 1 -7 30.3 9
 -4 1 -7 24.7 6.2
 -5 -1 -7 124.99 11.8
 -5 -1 -7 133.89 15.9
 -5 -1 -7 155.08 18.1
 5 1 7 122.79 15.5
 -5 1 -7 109.59 17
 -5 1 -7 190.08 19.6
 -5 1 -7 111.49 15.7
 -6 -1 -7 39.4 9.2
 6 -1 7 26.5 8.1
 -6 -1 -7 33.5 9.2
 -6 1 -7 43.7 11.4
 -6 1 -7 25.8 8
 6 1 7 33.3 8.3
 -7 -1 -7 39.2 11.9
 7 -1 7 53.09 12.1
 -7 1 -7 40.1 10.8
 7 1 7 42.5 9.9
 -7 1 -7 32.5 10.5
 -8 -1 -7 57.59 12.1
 -8 -1 -7 68.49 16.2
 8 -1 7 70.29 15.3
 -8 1 -7 61.99 14.9
 8 1 7 72.39 14.6
 -8 1 -7 53.49 13.3
 -9 -1 -7 -4.1 5.3
 9 -1 7 5.1 7
 -9 1 -7 1.1 5.4
 9 1 7 4 6.5
 -10 -1 -7 8.3 7.4
 10 -1 7 5 7.9
 -10 1 -7 1.2 5.7
 10 1 7 2.6 6.5
 11 -1 7 -7.6 4
 -11 -1 -7 3.3 6.2
 -11 1 -7 -3.9 4.1
 11 1 7 -3.7 5.2
 -12 -1 -7 6 7.6
 12 -1 7 6.6 8.8
 -12 -1 -7 -5.4 4.3
 12 1 7 -3.1 6.2
 -12 1 -7 -1 5.9
 -12 1 -7 5.3 7
 -13 -1 -7 -0.6 4.3
 -13 1 -7 15.2 9.8
 13 -2 -7 8.4 10.3
 13 -2 -7 19.5 14.3
 13 2 -7 2.1 8.1
 13 2 -7 15.3 12.1
 -12 -2 7 1.3 8.1
 12 -2 -7 -2 7.9
 12 -2 -7 43.7 15.9
 12 2 -7 2.1 9
 12 2 -7 7.2 9.6
 11 -2 -7 24.2 13.9
 11 -2 -7 48.2 16
 -11 -2 7 35.2 12.9
 11 2 -7 28.5 13.3
 11 2 -7 29.3 13.2
 10 -2 -7 79.99 20.8
 10 -2 -7 110.89 23.7
 -10 -2 7 58.49 14.8
 10 2 -7 125.79 22.2
 10 2 -7 63.29 16.7
 -10 2 7 88.39 22.7
 9 -2 -7 72.79 17.2
 -9 -2 7 126.69 21.4
 9 -2 -7 185.68 29.1
 9 2 -7 73.29 21.5
 -9 2 7 90.69 19.7
 -8 -2 7 633.74 46.2
 8 -2 -7 660.93 48.8
 8 -2 -7 635.14 48.5
 -8 -2 7 618.24 44.6
 8 2 -7 711.63 47
 8 2 -7 730.13 48.6
 -8 2 7 651.43 47.4
 -7 -2 7 617.44 41.8
 7 -2 -7 537.25 42.2
 7 -2 -7 656.23 44.5
 -7 -2 7 565.44 39.6
 -7 2 7 560.74 42
 7 2 -7 553.64 40.9
 -7 2 7 572.44 41.3
 -6 -2 7 1222.48 66.69
 6 -2 -7 1152.78 68.69
 -6 -2 7 1155.48 66.89
 6 -2 -7 1174.38 69.49
 -6 2 7 1201.48 68.99
 6 2 -7 1261.97 68.49
 -6 2 7 1127.49 67.29
 6 2 -7 1131.39 66.39
 5 -2 -7 1931.01 102.49
 5 -2 -7 2008.3 103.89
 -5 -2 7 1980 101.19
 -5 -2 7 1999.8 100.49
 -5 2 7 2021.7 102.99
 5 2 -7 1966.3 101.39
 5 2 -7 1971.9 100.99
 -5 2 7 1890.51 101.39
 4 -2 -7 2787.22 146.19
 4 -2 -7 3015.2 147.59
 -4 -2 7 3072.89 149.29
 -4 2 7 3111.89 147.29
 -4 2 7 3053.59 146.39
 -3 -2 7 697.93 40.4
 3 -2 -7 749.03 42.5
 3 -2 -7 760.02 42.9
 -3 -2 7 757.52 41.4
 -3 2 7 696.63 41.4
 -3 2 7 719.13 41.8
 3 2 -7 715.43 41.2
 3 2 -7 700.73 41.1
 2 -2 -7 1669.23 81.19
 -2 -2 7 1608.74 80.09
 2 2 -7 1519.95 79.89
 -2 2 7 1666.73 80.59
 -2 2 7 1651.53 80.29
 -1 -2 7 3065.69 163.58
 1 -2 -7 2845.72 157.48
 1 2 -7 2959.5 157.38
 1 2 -7 3053.39 164.88
 0 -2 -7 305.07 17.9
 0 -2 7 286.47 20.3
 0 -2 -7 307.87 17.8
 0 -2 7 291.27 20.4
 0 2 7 305.97 17.6
 0 2 7 330.67 17.7
 0 2 -7 282.77 20.2
 0 2 -7 306.77 20.5
 -1 -2 -7 173.78 11
 1 -2 7 151.68 12.4
 1 -2 7 133.19 12.3
 -1 -2 -7 157.08 10
 -1 2 -7 137.89 12.2
 -1 2 -7 163.68 13.2
 1 2 7 164.48 10.3
 -2 -2 -7 332.07 18
 -2 2 -7 316.27 20.5
 2 2 7 334.37 17.5
 -2 2 -7 304.17 20.8
 -3 -2 -7 150.38 10.1
 -3 -2 -7 132.99 9.9
 -3 2 -7 146.69 13.6
 -3 2 -7 135.59 12.3
 -3 2 -7 149.88 18
 -3 2 -7 133.49 12.4
 -4 -2 -7 0.8 2.3
 -4 -2 -7 0.2 2
 -4 2 -7 -0.6 3
 -4 2 -7 -0.2 2.9
 -4 2 -7 1.3 4.4
 -5 -2 -7 95.39 11.9
 -5 -2 -7 95.09 11.2
 -5 -2 -7 90.59 12.6
 -5 2 -7 66.39 11.5
 5 2 7 80.89 11.3
 -5 2 -7 85.89 14.4
 -5 2 -7 82.79 15.4
 -6 -2 -7 -0.6 3.8
 6 -2 7 3.4 5.1
 -6 -2 -7 1.1 3.6
 -6 2 -7 2.7 5.2
 6 2 7 -3.4 2.4
 -6 2 -7 -4.6 2.8
 -6 2 -7 -0.2 4
 -7 -2 -7 12.5 7.4
 -7 -2 -7 19.5 7.5
 7 -2 7 11.9 7.8
 -7 2 -7 12.8 9
 -7 2 -7 6.1 6.2
 7 2 7 7.5 5.5
 8 -2 7 4.7 7
 -8 -2 -7 -0.2 4.4
 -8 -2 -7 2.9 6.6
 -8 2 -7 -6.6 3.3
 8 2 7 2.1 5.4
 -8 2 -7 -3.8 5.5
 -9 -2 -7 5.8 6.3
 9 -2 7 -2.6 5.3
 -9 -2 -7 -4.8 4.5
 9 2 7 0.1 4.5
 -9 2 -7 1 5.9
 -10 -2 -7 3 6.2
 10 -2 7 13.2 10.4
 10 2 7 3.9 6.3
 -10 2 -7 20 10.2
 -11 -2 -7 -0.4 5.5
 11 -2 7 6.5 8.1
 -11 2 -7 -5.2 3.9
 11 2 7 -0.7 4.4
 -11 2 -7 -1.4 5.4
 -12 -2 -7 -1.7 4.9
 -12 -2 -7 3.9 6.3
 12 -2 7 0.5 7.2
 -12 2 -7 -0.5 6.9
 12 2 7 -1.3 6
 -12 2 -7 2.1 7.6
 -13 -2 -7 -5.6 4.9
 -13 2 -7 2 7.7
 13 -3 -7 -1 10.2
 13 -3 -7 -0.5 8.2
 13 3 -7 -11.2 5
 13 3 -7 1.1 8.4
 12 -3 -7 3.7 9.8
 -12 -3 7 -1.1 6.3
 12 -3 -7 24.6 14.5
 12 3 -7 2.6 7.2
 12 3 -7 3.9 8.7
 11 -3 -7 2 8.5
 11 -3 -7 -5.6 5.8
 11 3 -7 6.6 8.8
 11 3 -7 -5 5.3
 10 -3 -7 13 10.2
 -10 -3 7 18.9 10.6
 10 -3 -7 28.4 14
 10 3 -7 15.4 10.2
 10 3 -7 14.1 9.5
 -9 -3 7 20.6 9.3
 9 -3 -7 25.6 12.4
 -9 3 7 28.7 11.4
 9 3 -7 20.5 10.2
 9 3 -7 37.4 12.4
 -8 -3 7 4.8 7.1
 8 -3 -7 8.6 8.6
 8 -3 -7 4.7 8.4
 -8 -3 7 21.3 8.7
 8 3 -7 21.4 9.5
 -8 3 7 14.4 9.1
 8 3 -7 21.6 9.1
 7 -3 -7 233.88 31.7
 7 -3 -7 283.87 33
 -7 -3 7 258.17 23.2
 -7 -3 7 250.77 23.8
 7 3 -7 267.07 24.5
 7 3 -7 269.37 24.3
 -7 3 7 192.78 27.1
 -7 3 7 209.58 28.9
 6 -3 -7 10 7.7
 -6 -3 7 25.7 8.2
 -6 -3 7 15.5 6.6
 6 -3 -7 12.6 7.5
 -6 3 7 35.6 11
 6 3 -7 12.4 8.3
 6 3 -7 9.9 6.2
 -6 3 7 25.6 9.5
 5 -3 -7 13.6 6.8
 5 -3 -7 21.5 8.8
 -5 -3 7 18 6.4
 -5 -3 7 28.4 8
 -5 3 7 12.8 6.7
 -5 3 7 9.6 6.3
 5 3 -7 18.8 7.6
 5 3 -7 13.6 6.1
 4 -3 -7 153.68 19.6
 -4 -3 7 115.59 15.5
 -4 -3 7 90.99 13
 4 -3 -7 124.09 17.2
 -4 3 7 133.19 17.9
 4 3 -7 99.89 14.4
 4 3 -7 131.69 16.2
 -4 3 7 101.89 15.2
 3 -3 -7 408.76 28.7
 -3 -3 7 436.56 27.8
 -3 -3 7 454.45 27.8
 3 -3 -7 424.86 29.4
 3 3 -7 436.96 28.1
 -3 3 7 432.26 28.8
 3 3 -7 423.56 28
 -3 3 7 467.45 29.4
 2 -3 -7 4.2 3.2
 2 -3 -7 3.6 3.5
 -2 -3 7 4.2 3.3
 2 3 -7 6.7 3.7
 -2 3 7 0.2 2.5
 2 3 -7 0.8 2.6
 -2 3 7 6 3.8
 -1 -3 7 537.65 30.4
 -1 -3 7 503.85 29.7
 1 -3 -7 475.05 28.4
 1 -3 -7 483.95 28.4
 1 3 -7 533.25 30.8
 1 3 -7 500.45 30.2
 -1 3 7 481.95 27.3
 -1 3 7 492.35 28.4
 0 -3 7 1272.27 65.89
 0 -3 7 1294.77 65.89
 1 -3 7 81.79 11.5
 -1 -3 -7 71.49 5.6
 -1 -3 -7 63.19 5.2
 1 -3 7 68.99 9.7
 1 3 7 67.49 5.3
 -1 3 -7 51.59 8.7
 -1 3 -7 69.59 10.2
 2 -3 7 126.19 12.1
 -2 -3 -7 130.49 7.8
 2 3 7 133.59 7.7
 -2 3 -7 140.29 12.2
 -2 3 -7 142.29 12.5
 -3 -3 -7 1026.4 48.3
 -3 -3 -7 1000 48.3
 -3 3 -7 999.1 54.09
 -3 3 -7 980.2 54.09
 -3 3 -7 1053.39 56.19
 -3 3 -7 1053.99 58.09
 -4 -3 -7 91.09 7.6
 -4 -3 -7 94.39 8.1
 -4 3 -7 102.59 14.5
 -4 3 -7 87.59 15.9
 -4 3 -7 85.39 12.5
 -4 3 -7 118.29 19.6
 -5 -3 -7 7.5 3.8
 -5 -3 -7 13.7 4.1
 -5 -3 -7 14.9 5.3
 -5 3 -7 16.4 6.1
 -5 3 -7 23.7 9
 -5 3 -7 8.4 5.4
 -6 -3 -7 55.09 10.9
 6 -3 7 50.89 11.9
 -6 -3 -7 42.1 8.3
 6 3 7 53.19 9.2
 -6 3 -7 76.89 14.9
 -6 3 -7 55.59 11.3
 -6 3 -7 42.7 11.8
 7 -3 7 117.69 19.4
 -7 -3 -7 126.49 18
 -7 -3 -7 124.89 16.1
 -7 3 -7 136.29 22.3
 -7 3 -7 100.49 17.1
 7 3 7 96.19 14.4
 -7 3 -7 122.79 20.6
 -8 -3 -7 32.6 10
 -8 -3 -7 57.49 11.2
 8 -3 7 44.7 12.5
 8 3 7 21.4 7.5
 -8 3 -7 20.3 11
 -8 3 -7 34.1 11.1
 9 -3 7 25.7 12
 -9 -3 -7 21.6 8.5
 -9 3 -7 22.4 11.1
 9 3 7 36.3 10.1
 -10 -3 -7 46.4 11.6
 -10 -3 -7 46.3 14.7
 10 -3 7 35.6 15.1
 -10 3 -7 51.49 16
 10 3 7 61.29 13.3
 -10 3 -7 20.5 12.1
 -11 -3 -7 2.2 5
 11 -3 7 -4.9 5.6
 -11 3 -7 4.5 6.7
 11 3 7 1.4 5.4
 -11 3 -7 6.7 8.8
 -12 -3 -7 1.5 7.6
 -12 -3 -7 0.6 6.2
 -12 3 -7 3.3 10.4
 12 3 7 -1.2 5.6
 -12 3 -7 -1.2 6.3
 -13 -3 -7 12.2 8.6
 -13 3 -7 22.5 12.6
 13 -4 -7 0 9.4
 13 -4 -7 5.1 11.5
 13 4 -7 15.5 13
 13 4 -7 10.1 8
 -12 -4 7 8.2 8.8
 12 -4 -7 7.1 10.9
 12 -4 -7 -8 8.3
 12 4 -7 -1.1 5.6
 12 4 -7 16.6 10
 11 -4 -7 9 10.9
 -11 -4 7 4.4 7.6
 11 -4 -7 13.5 11.6
 11 4 -7 -4.2 5.6
 11 4 -7 5 8
 10 -4 -7 44.1 15.6
 -10 -4 7 45.7 13.6
 10 -4 -7 58.49 16.6
 10 4 -7 54.69 14.5
 10 4 -7 50.99 17.2
 9 -4 -7 140.19 26.6
 9 -4 -7 178.48 28.7
 -9 -4 7 211.88 26.9
 9 4 -7 167.58 25.3
 9 4 -7 162.08 23.5
 8 -4 -7 15.6 10.7
 -8 -4 7 32.8 11.4
 8 -4 -7 5.2 6.5
 -8 -4 7 9.9 7
 8 4 -7 11.3 7.8
 -8 4 7 5 7.6
 7 -4 -7 113.69 20.7
 -7 -4 7 91.29 15.7
 -7 -4 7 103.19 17.5
 7 -4 -7 61.19 17
 -7 4 7 108.59 21.2
 7 4 -7 105.09 18.3
 7 4 -7 83.39 15.7
 -7 4 7 70.49 18.6
 6 -4 -7 284.17 26.1
 -6 -4 7 212.18 20.5
 -6 -4 7 241.78 22.4
 6 -4 -7 227.18 29.4
 -6 4 7 253.27 24
 6 4 -7 247.38 22.7
 6 4 -7 248.08 21.9
 -6 4 7 278.87 25.5
 -5 -4 7 173.28 17
 -5 -4 7 153.68 21.5
 5 -4 -7 184.98 22.9
 5 4 -7 174.88 20.6
 5 4 -7 186.78 22.1
 -5 4 7 237.68 27.3
 -5 4 7 210.18 19.9
 4 -4 -7 -5.2 3.1
 4 -4 -7 5.2 5.1
 -4 -4 7 0.3 2.9
 -4 -4 7 2.2 4
 4 4 -7 -2 3.5
 -4 4 7 -0.3 3.2
 -4 4 7 4.5 5.3
 4 4 -7 2.8 3.7
 -3 -4 7 829.72 46
 3 -4 -7 820.32 48.2
 3 -4 -7 794.72 47.3
 -3 -4 7 817.92 45.5
 3 4 -7 842.22 46.2
 3 4 -7 782.32 45.9
 -3 4 7 803.52 47.1
 -3 4 7 872.51 47.8
 2 -4 -7 21.7 6.5
 2 -4 -7 11.3 4.9
 -2 -4 7 34.2 7.2
 -2 -4 7 22.5 6
 2 4 -7 24.4 6.5
 -2 4 7 31.9 7.1
 -2 4 7 31.1 7.2
 2 4 -7 22.7 6.3
 -1 -4 7 131.09 17.6
 1 -4 -7 111.19 10.8
 1 -4 -7 137.79 11.5
 -1 -4 7 147.59 16.3
 -1 4 7 113.19 9.7
 1 4 -7 132.59 12.7
 1 4 -7 97.09 13.1
 0 -4 -7 77.99 7.1
 0 -4 7 102.39 16
 0 -4 7 83.59 12
 0 -4 -7 76.69 7.5
 0 4 -7 72.89 11.5
 0 4 7 85.49 7.6
 0 4 7 76.69 5.9
 0 4 -7 112.49 14.9
 1 -4 7 279.17 19.8
 -1 -4 -7 270.37 13.9
 -1 -4 -7 257.57 14.6
 -1 4 -7 276.57 20
 -1 4 -7 248.88 19.2
 1 4 7 257.47 14.4
 2 -4 7 79.69 11.5
 2 -4 7 86.59 12.8
 -2 4 -7 74.49 11.3
 -2 4 -7 80.69 11.8
 -3 4 -7 21.9 6.7
 -3 4 -7 11.7 6.5
 -3 4 -7 12.1 6.5
 -3 4 -7 9.4 5.2
 -4 -4 -7 181.48 10.6
 -4 4 -7 153.98 21.6
 -4 4 -7 167.28 20.8
 -4 4 -7 176.28 16.8
 -4 4 -7 183.78 17
 -5 -4 -7 -1.4 2.7
 -5 -4 -7 0 1.8
 -5 -4 -7 0.3 2
 -5 4 -7 0.6 4.2
 -5 4 -7 0.9 5
 -5 4 -7 1.2 4
 -6 -4 -7 43 10.6
 -6 -4 -7 32.5 6.7
 -6 4 -7 43.1 11.2
 -6 4 -7 45.9 13.1
 -6 4 -7 39 12.3
 7 -4 7 33 12.6
 -7 -4 -7 22.1 6.8
 -7 -4 -7 18.4 8.8
 -7 4 -7 29.2 10.4
 -7 4 -7 27.5 12.9
 -7 4 -7 40 11.6
 7 4 7 30.4 7.6
 -8 -4 -7 1.4 3.8
 8 -4 7 -0.9 5.8
 -8 -4 -7 -1.1 4.4
 -8 4 -7 -2.5 3.6
 -8 4 -7 2.8 5.7
 -9 -4 -7 63.49 12
 9 -4 7 51.89 14.6
 -9 -4 -7 65.29 14.7
 -9 4 -7 89.19 17.3
 9 4 7 77.49 13.5
 -9 4 -7 44.9 13.6
 -10 -4 -7 7 6.1
 10 -4 7 9.5 9
 -10 -4 -7 -6.9 4.6
 -10 4 -7 9 9.3
 10 4 7 9.2 7
 -10 4 -7 -1 5.2
 11 -4 7 13.5 11.2
 -11 -4 -7 6.7 6.7
 11 4 7 -1.5 4.8
 -11 4 -7 5.5 9.6
 -11 4 -7 13.6 9.8
 -12 -4 -7 9.4 7.8
 -12 -4 -7 28.1 10.2
 12 4 7 20.5 11.1
 -12 4 -7 18.7 11.6
 -13 -4 -7 4.1 6.2
 13 -5 -7 -4.5 6.6
 13 -5 -7 17.4 15
 13 5 -7 0.9 5.8
 13 5 -7 -1.8 7.4
 12 -5 -7 1.4 9.8
 12 -5 -7 -7.7 7.3
 12 5 -7 5.8 6.7
 12 5 -7 4.1 7.5
 11 -5 -7 -6.9 5.5
 11 -5 -7 1.3 8.8
 -11 -5 7 -0.6 5.7
 11 5 -7 0.7 6
 11 5 -7 7.7 8.5
 10 -5 -7 68.89 20.4
 -10 -5 7 44.1 12.2
 10 -5 -7 60.69 17.6
 10 5 -7 86.39 19.3
 10 5 -7 57.29 14
 -9 -5 7 7.3 6.5
 9 -5 -7 4.3 8.6
 9 -5 -7 10.4 8
 9 5 -7 -0.1 6.1
 9 5 -7 1.7 6
 8 -5 -7 8.7 8.1
 -8 -5 7 2 5.3
 -8 -5 7 12.1 8.2
 8 -5 -7 -2.6 6.7
 8 5 -7 6.6 6.7
 -8 5 7 13.3 9.7
 8 5 -7 12.8 8.4
 7 -5 -7 139.89 25.4
 7 -5 -7 90.89 18.9
 -7 -5 7 132.69 19
 -7 -5 7 127.79 20
 7 5 -7 109.09 18.2
 7 5 -7 124.19 18.7
 -7 5 7 174.68 27.4
 -7 5 7 138.89 21.8
 -6 -5 7 94.19 15.1
 6 -5 -7 94.19 17.7
 6 -5 -7 86.99 18
 -6 -5 7 94.49 15.8
 -6 5 7 94.79 17
 6 5 -7 129.09 19.3
 6 5 -7 93.79 15.5
 -6 5 7 157.98 27.2
 5 -5 -7 26.5 8.7
 -5 -5 7 56.39 10.5
 -5 -5 7 36.2 9.5
 5 -5 -7 20.9 8.9
 5 5 -7 36.6 8.5
 5 5 -7 32 8.7
 -5 5 7 24.3 8.6
 -5 5 7 18.2 8.1
 -4 -5 7 35.4 8
 4 -5 -7 16 6.6
 -4 -5 7 22.5 6.4
 4 -5 -7 18.1 9.5
 -4 5 7 22.9 8.1
 4 5 -7 22.7 6.9
 4 5 -7 18.8 6.7
 -4 5 7 35.1 9.5
 3 -5 -7 52.09 11.5
 -3 -5 7 80.59 12.2
 -3 -5 7 58.69 10
 3 -5 -7 59.39 11.3
 -3 5 7 53.99 10.6
 3 5 -7 82.89 12.6
 -3 5 7 64.69 11.4
 3 5 -7 60.09 10.5
 2 -5 -7 354.76 24.2
 -2 -5 7 306.27 22.1
 -2 -5 7 300.87 22.6
 2 -5 -7 315.87 22.6
 2 5 -7 292.27 21.9
 2 5 -7 340.77 23.7
 -1 -5 7 127.29 15.2
 -1 -5 7 158.28 18.2
 1 -5 -7 116.39 11.1
 1 -5 -7 119.89 11.3
 1 5 -7 102.99 14.6
 1 5 -7 109.59 14.6
 -1 5 7 126.79 11.3
 -1 5 7 113.69 9.9
 0 -5 7 187.18 16.8
 0 -5 7 217.18 17.7
 0 -5 -7 178.88 13.6
 0 -5 -7 199.78 14
 0 5 -7 200.08 17.5
 0 5 7 220.38 14.3
 0 5 7 212.98 11.5
 0 5 -7 206.58 17.6
 1 -5 7 86.09 12.9
 1 -5 7 114.69 15.2
 -1 -5 -7 89.69 6.8
 -1 -5 -7 92.89 7.2
 -1 5 -7 115.09 14.4
 -1 5 -7 114.39 15.2
 1 5 7 104.39 7.3
 2 -5 7 56.59 10.2
 2 -5 7 49.1 10
 -2 5 -7 38.4 8.8
 -2 5 -7 36.8 10.1
 -2 5 -7 48.5 9.5
 -3 5 -7 648.64 39.7
 -3 5 -7 682.03 39.9
 -3 5 -7 649.14 41.4
 -3 5 -7 627.94 42.6
 -4 5 -7 338.67 25.6
 -4 5 -7 348.07 29.1
 -4 5 -7 315.97 26.4
 -4 5 -7 332.87 25.6
 -5 -5 -7 15.5 3.2
 -5 -5 -7 16.9 4.3
 -5 -5 -7 13.8 3
 -5 5 -7 13 7.7
 -5 5 -7 2.8 4.4
 -5 5 -7 2.6 4.6
 -5 5 -7 11.1 9.5
 -6 -5 -7 311.77 21.3
 -6 -5 -7 305.97 19
 -6 5 -7 324.57 30.4
 -6 5 -7 305.87 27.7
 -6 5 -7 322.27 26.9
 6 5 7 291.27 19
 -7 -5 -7 220.48 18
 -7 -5 -7 161.38 14.1
 -7 5 -7 170.38 26.5
 -7 5 -7 204.48 27.3
 -7 5 -7 188.68 24.7
 -8 -5 -7 1.6 4.8
 8 -5 7 0.7 6.2
 -8 -5 -7 -0.3 3.2
 -8 5 -7 -2.3 5
 8 5 7 -2.5 5.4
 -8 5 -7 -0.2 5.7
 9 -5 7 39.8 13.6
 -9 -5 -7 10.4 7.5
 -9 -5 -7 15.7 6.4
 9 5 7 25.6 7.8
 -9 5 -7 36.9 12.1
 -9 5 -7 30 12.8
 -10 -5 -7 38.2 12.9
 -10 -5 -7 14.3 6.7
 -10 5 -7 13.2 9
 -10 5 -7 23.3 12.6
 10 5 7 33 13
 -11 -5 -7 0.8 4.2
 -11 5 -7 3.4 8.3
 11 5 7 0 5.5
 -12 -5 -7 1.2 5.1
 -12 -5 -7 -1.3 4
 12 5 7 0.2 5
 -12 5 -7 -0.5 7.2
 -13 -5 -7 13.5 8.4
 -13 5 -7 -3 6.7
 13 -6 -7 -1.9 8.6
 13 -6 -7 -1.5 8.3
 13 6 -7 8.8 9.4
 12 -6 -7 10.5 11.1
 -12 -6 7 5.7 8.2
 12 -6 -7 13.1 14.2
 12 6 -7 1.5 5.4
 12 6 -7 -3 5.7
 -11 -6 7 3.4 6.2
 11 -6 -7 8.6 10.9
 11 -6 -7 2.6 8
 11 6 -7 6.5 14.1
 10 -6 -7 23.8 13.7
 10 -6 -7 18.5 12.1
 -10 -6 7 20.7 10.5
 10 6 -7 35.2 12.4
 10 6 -7 38.9 15.8
 9 -6 -7 83.79 18.8
 -9 -6 7 77.09 16.6
 9 -6 -7 93.39 22.2
 9 6 -7 58.69 12.6
 9 6 -7 87.79 18.6
 8 -6 -7 88.79 21.1
 8 -6 -7 85.39 19.6
 -8 -6 7 83.09 16.2
 -8 -6 7 69.89 15.5
 8 6 -7 39.9 10
 8 6 -7 64.09 15
 -7 -6 7 171.28 22.1
 7 -6 -7 176.58 29.4
 7 -6 -7 144.49 24.4
 7 6 -7 156.78 22.7
 7 6 -7 173.98 21.9
 -7 6 7 151.38 24.1
 6 -6 -7 760.02 52.19
 -6 -6 7 623.94 43
 -6 -6 7 788.62 46.5
 6 -6 -7 722.63 49.8
 6 6 -7 711.73 45.8
 -6 6 7 708.63 49.2
 6 6 -7 713.73 43.8
 -6 6 7 723.23 49.7
 5 -6 -7 319.97 27.4
 -5 -6 7 278.67 23.1
 -5 -6 7 286.77 23.4
 5 -6 -7 268.37 27.1
 5 6 -7 279.67 22.4
 5 6 -7 291.47 23.9
 -5 6 7 328.07 27.4
 -5 6 7 307.67 26.7
 4 -6 -7 151.48 21.4
 4 -6 -7 143.19 23.3
 -4 -6 7 158.08 15.2
 -4 -6 7 169.98 15.7
 4 6 -7 152.48 15.1
 -4 6 7 174.58 22.4
 4 6 -7 168.98 16.2
 -4 6 7 118.09 18.2
 -3 -6 7 579.84 35.7
 3 -6 -7 521.45 37.3
 -3 -6 7 553.94 34.9
 3 -6 -7 556.34 36.9
 -3 6 7 579.64 36.7
 3 6 -7 590.14 36.5
 3 6 -7 546.65 34.7
 -3 6 7 619.84 37.8
 2 -6 -7 309.77 23.7
 2 -6 -7 297.87 24
 -2 -6 7 348.57 24.2
 -2 -6 7 316.37 24.3
 -2 6 7 352.46 23.9
 2 6 -7 334.47 24.9
 2 6 -7 359.86 24.6
 -2 6 7 334.97 24
 -1 -6 7 68.49 11.8
 1 -6 -7 63.69 10.6
 1 -6 -7 65.99 10.3
 -1 -6 7 61.49 11.5
 -1 6 7 59.59 8.5
 1 6 -7 91.99 13.9
 -1 6 7 66.89 10.1
 1 6 -7 42.5 9.3
 -1 6 7 70.19 8.6
 0 -6 -7 7.3 3.6
 0 -6 7 19.3 6
 0 -6 7 23.8 6.3
 0 -6 -7 15 4.5
 0 6 7 6.7 3.3
 0 6 -7 15.6 6.1
 0 6 7 9.8 2.2
 0 6 -7 18.3 6.4
 -1 -6 -7 5.1 2.6
 -1 -6 -7 10.1 3.2
 1 -6 7 8.7 5.4
 1 -6 7 17.2 5.9
 -1 6 -7 12.6 6
 1 6 7 12.2 3.3
 -1 6 -7 4.4 5.3
 -1 6 -7 16.5 6
 2 -6 7 78.79 12.8
 2 -6 7 112.19 15.9
 -2 6 -7 98.59 14.5
 -2 6 -7 111.19 15.2
 -2 6 -7 94.09 16.6
 -3 6 -7 9.1 5.3
 -3 6 -7 21.6 7.6
 -3 6 -7 1.9 4.4
 -3 6 -7 4.5 5.6
 -4 6 -7 235.88 23.3
 -4 6 -7 274.77 32.1
 -4 6 -7 304.37 24.2
 -5 -6 -7 22.7 4.4
 -5 6 -7 11.1 7.2
 -5 6 -7 17.3 8.5
 -5 6 -7 10.2 6.5
 -5 6 -7 21.2 9.8
 -6 -6 -7 13 3.3
 -6 -6 -7 8.4 2.9
 -6 -6 -7 17.7 5.4
 -6 6 -7 21.6 9.5
 -6 6 -7 10.3 7.6
 -6 6 -7 8.1 6.7
 -6 6 -7 16.4 9.3
 -7 -6 -7 268.87 20.7
 -7 6 -7 209.48 27.4
 -7 6 -7 236.78 31.7
 -7 6 -7 284.77 32.8
 7 6 7 282.27 18.1
 -8 -6 -7 6 4.1
 -8 -6 -7 2.8 5.6
 8 6 7 9.1 4.7
 -8 6 -7 5.5 7
 -8 6 -7 -3.8 4.8
 -9 -6 -7 3.7 6.3
 -9 -6 -7 3.9 4.3
 -9 6 -7 -4.1 5.1
 -9 6 -7 18.9 10
 -10 -6 -7 2.4 5.3
 -10 -6 -7 8.3 5.1
 -10 6 -7 8.1 8.2
 -11 -6 -7 3.7 4.5
 -11 -6 -7 -0.6 4.2
 -11 6 -7 -6.9 3.3
 11 6 7 -0.7 4.5
 -12 -6 -7 -0.7 5
 -12 -6 -7 4.4 5.7
 -12 6 -7 4.5 8.7
 -13 -6 -7 2.4 4.5
 -13 6 -7 4.3 8.6
 13 -7 -7 19.8 15.7
 13 -7 -7 -0.3 9.2
 13 7 -7 -0.5 8.7
 12 -7 -7 -0.4 10.5
 12 -7 -7 -8.4 6.8
 12 7 -7 -4 6.6
 12 7 -7 7.9 5.2
 11 -7 -7 11.6 12.1
 11 -7 -7 2.8 8.6
 -11 -7 7 -3.5 4.5
 11 7 -7 4.9 7.2
 11 7 -7 -3.4 3.2
 10 -7 -7 65.19 20.8
 -10 -7 7 36.2 11.7
 10 -7 -7 40.1 18.7
 10 7 -7 38.9 13
 10 7 -7 33.6 9.1
 9 -7 -7 26 13.4
 -9 -7 7 13.1 8.8
 9 -7 -7 21.6 11.3
 9 7 -7 11.2 7
 9 7 -7 4.5 6.5
 8 -7 -7 76.99 20.2
 -8 -7 7 62.79 13
 8 -7 -7 50.69 15.6
 -8 -7 7 39.5 11.5
 8 7 -7 34.5 10.6
 8 7 -7 83.79 13.9
 -7 -7 7 27.7 10.1
 -7 -7 7 9.2 6
 7 -7 -7 9.2 11.1
 7 -7 -7 15.8 10.3
 7 7 -7 8 6.6
 7 7 -7 26.7 8.2
 -6 -7 7 6.2 6.3
 6 -7 -7 4.5 7.8
 6 -7 -7 5.2 8.9
 -6 -7 7 7.8 5.4
 6 7 -7 -0.3 4.3
 -6 7 7 -0.5 5.1
 -6 7 7 -2.6 4.7
 6 7 -7 8.2 5.9
 5 -7 -7 314.27 30.3
 -5 -7 7 332.47 25.7
 -5 -7 7 341.57 26.5
 5 -7 -7 301.37 28.3
 5 7 -7 383.96 27.5
 -5 7 7 397.16 30.8
 5 7 -7 337.27 24.9
 -4 -7 7 4.1 4.8
 -4 -7 7 10.8 5.3
 4 -7 -7 3.8 6.2
 4 -7 -7 1.9 4.9
 -4 7 7 -2.9 1.9
 -4 7 7 4.4 5.6
 4 7 -7 0.8 3.4
 4 7 -7 5.2 4.8
 3 -7 -7 118.79 18
 -3 -7 7 162.18 19.7
 3 -7 -7 121.49 18.5
 -3 -7 7 117.39 16.4
 -3 7 7 114.09 17.2
 3 7 -7 142.59 18.7
 3 7 -7 134.49 16.9
 -3 7 7 109.99 16
 -2 -7 7 721.43 42.4
 2 -7 -7 669.43 41.5
 -2 -7 7 748.63 43.2
 2 -7 -7 627.04 41.7
 -2 7 7 717.73 42.1
 2 7 -7 715.43 41.8
 -2 7 7 661.93 40.1
 2 7 -7 648.84 42.3
 1 -7 -7 1816.42 92.19
 -1 -7 7 1849.42 95.39
 1 -7 -7 1930.61 92.09
 1 7 -7 1898.51 95.09
 1 7 -7 1825.72 94.29
 -1 7 7 1766.72 91.09
 -1 7 7 1776.32 88.59
 0 -7 7 54.39 10.7
 0 -7 -7 49.9 8.8
 0 -7 -7 72.49 9.8
 0 7 7 50.79 4.3
 0 7 7 64.69 9.1
 0 7 -7 82.09 13.5
 -1 -7 -7 1639.44 80.29
 1 -7 7 1662.33 88.19
 1 -7 7 1723.83 88.29
 -1 -7 -7 1698.03 80.39
 -1 7 -7 1705.23 90.99
 -1 7 -7 1691.73 87.39
 1 7 7 1690.53 80.29
 -1 7 -7 1720.23 88.79
 2 -7 7 987.4 56.29
 2 -7 7 944.31 55.69
 -2 7 -7 974.5 55.69
 -2 7 -7 979.6 55.69
 -2 7 -7 957.8 57.79
 2 7 7 955.4 45.5
 2 7 7 996.5 45.4
 -2 7 -7 960.2 59.09
 -3 7 -7 133.29 18.2
 -3 7 -7 167.08 24.7
 -3 7 -7 129.69 19.4
 -4 7 -7 20 7.7
 -4 7 -7 9.7 6.3
 -4 7 -7 7.7 6.5
 -4 7 -7 10.3 7.2
 -5 -7 -7 591.24 29.2
 -5 7 -7 566.24 40
 -5 7 -7 556.94 41.5
 -5 7 -7 581.84 40.5
 -5 7 -7 546.65 43.3
 -6 -7 -7 6.1 4.1
 -6 7 -7 7.6 6.8
 -6 7 -7 16.4 10.3
 -6 7 -7 9.5 7.9
 -6 7 -7 11.4 7.9
 -7 -7 -7 36.4 5.4
 -7 -7 -7 34.7 8.1
 -7 -7 -7 33.3 5.1
 -7 7 -7 36.4 11.9
 -7 7 -7 27.9 11
 -7 7 -7 35.5 11.8
 -8 -7 -7 205.18 14.9
 -8 -7 -7 245.98 19.8
 -8 7 -7 174.48 26.2
 8 7 7 216.88 15.6
 -8 7 -7 182.18 28.9
 -8 7 -7 186.38 26.8
 -9 -7 -7 110.09 14.2
 -9 -7 -7 114.69 18
 9 7 7 105.09 13.4
 -9 7 -7 132.99 33.7
 -9 7 -7 94.09 19.7
 -10 -7 -7 19.3 9.3
 -10 -7 -7 12.4 5.4
 -10 7 -7 -0.4 5.8
 10 7 7 -0.2 3.4
 -11 -7 -7 72.49 11.6
 -11 -7 -7 100.19 16.7
 -11 7 -7 102.29 22.2
 -12 -7 -7 11 8.3
 -12 -7 -7 12.8 7.8
 -12 7 -7 -4.7 7.1
 12 -8 -7 8.7 11.7
 12 -8 -7 6.7 13.2
 11 -8 -7 104.29 25
 -11 -8 7 121.99 21.8
 11 -8 -7 76.19 23.1
 11 8 -7 78.79 18.1
 -10 -8 7 5 7.5
 10 -8 -7 14.6 12.7
 10 -8 -7 11.1 9.6
 10 8 -7 14.6 8.8
 10 8 -7 34.8 7.5
 9 -8 -7 10.1 9.6
 9 -8 -7 -6.2 7.6
 -9 -8 7 25.7 9.8
 9 8 -7 10.4 6.4
 9 8 -7 3.2 6.7
 -8 -8 7 69.89 15
 -8 -8 7 107.99 19.2
 8 -8 -7 79.49 19.3
 8 -8 -7 52.99 18.3
 8 8 -7 68.29 12
 8 8 -7 91.59 18.1
 7 -8 -7 69.39 18
 -7 -8 7 86.49 15.2
 -7 -8 7 61.59 13.3
 7 -8 -7 77.59 19.6
 7 8 -7 68.99 14.2
 7 8 -7 61.89 12.1
 -6 -8 7 38.4 10.8
 6 -8 -7 12 10.6
 6 -8 -7 16.5 9.4
 6 8 -7 11.9 6.7
 6 8 -7 25.1 7.7
 -6 8 7 25.4 10.1
 -6 8 7 29.5 11.3
 5 -8 -7 59.09 14.3
 -5 -8 7 56.99 13.7
 -5 -8 7 61.29 12.3
 5 -8 -7 58.69 16.2
 5 8 -7 50.89 10.1
 -5 8 7 47.8 14.8
 5 8 -7 69.89 13.5
 -5 8 7 51.99 13.7
 4 -8 -7 187.88 25.6
 -4 -8 7 216.08 19.3
 4 -8 -7 209.18 26
 -4 -8 7 217.08 24.6
 4 8 -7 191.78 17.7
 -4 8 7 199.48 25.6
 -4 8 7 219.98 26
 4 8 -7 249.97 27.1
 -3 -8 7 10 5.5
 -3 -8 7 11.5 5.8
 3 -8 -7 2.6 4.9
 3 -8 -7 -1.9 4.2
 3 8 -7 3.8 4.7
 -3 8 7 0.2 3.3
 3 8 -7 -1.6 3
 -3 8 7 0.9 4.2
 2 -8 -7 185.98 22.9
 2 -8 -7 237.78 20.1
 -2 -8 7 215.58 19.8
 2 8 -7 222.68 20.4
 2 8 -7 224.18 19.3
 -2 8 7 217.88 18
 -2 8 7 218.38 19.2
 -2 8 7 193.28 16.1
 1 -8 -7 704.93 41.3
 -1 -8 7 722.03 44.2
 -1 -8 7 695.93 43.3
 1 -8 -7 670.03 41.6
 -1 8 7 665.43 37.9
 -1 8 7 708.63 37.3
 1 8 -7 658.23 44.3
 1 8 -7 734.13 44.7
 1 8 -7 670.13 43.2
 -1 8 7 726.03 41.3
 0 -8 7 366.96 25.8
 0 -8 -7 257.37 20
 0 -8 7 258.47 22.9
 0 -8 -7 310.17 20.6
 0 8 -7 294.07 25.2
 0 8 7 237.38 19
 0 8 -7 330.57 25.1
 0 8 -7 276.27 23.4
 1 -8 7 49.99 10.8
 1 -8 7 95.59 15.7
 -1 -8 -7 71.09 8.5
 -1 -8 -7 93.59 10.7
 -1 8 -7 55.69 11.9
 -1 8 -7 47.4 11.1
 -1 8 -7 92.49 15.9
 1 8 7 85.89 9.6
 -2 -8 -7 366.76 18.9
 -2 -8 -7 349.57 19
 2 -8 7 284.37 25.7
 2 8 7 339.97 18.4
 -2 8 -7 300.67 27.1
 -2 8 -7 327.37 26.6
 -2 8 -7 324.67 28.8
 -2 8 -7 313.07 26
 -3 8 -7 13.8 7.4
 -3 8 -7 24.3 9.1
 -3 8 -7 15.3 10.1
 -3 8 -7 28.3 8.9
 -4 8 -7 158.48 21.7
 -4 8 -7 166.78 24.3
 -4 8 -7 212.88 26
 -5 -8 -7 47.1 5.6
 -5 8 -7 38.2 11.4
 -5 8 -7 37.5 11.4
 -5 8 -7 36.8 12.2
 -6 -8 -7 2.3 3.1
 -6 8 -7 2.3 5.8
 -6 8 -7 2.1 5.7
 -6 8 -7 1.9 5.9
 -7 8 -7 212.68 32
 -7 8 -7 200.88 28.3
 -8 -8 -7 9.6 3.4
 -8 -8 -7 7.6 2.8
 -8 -8 -7 14.1 6.8
 -8 8 -7 -2.5 5.9
 -8 8 -7 9.9 9.1
 -9 -8 -7 1.6 4.9
 -9 -8 -7 2.4 3
 -9 -8 -7 3.3 3.3
 -9 8 -7 -7 4.2
 -9 8 -7 -0.3 6.2
 -10 -8 -7 -2.3 2.3
 -10 -8 -7 13 11.9
 -10 -8 -7 -3.8 2.1
 -10 8 -7 2.1 7
 -10 8 -7 -2.5 5.8
 -11 -8 -7 10.7 5
 -11 -8 -7 4 4.4
 -11 8 -7 12.5 12.6
 -11 8 -7 3.4 9.1
 -12 -8 -7 5 4.8
 -12 -8 -7 0 4
 -12 8 -7 2.7 7.4
 12 -9 -7 5.1 12.2
 12 -9 -7 8.7 13.7
 12 9 -7 19.8 12.3
 -11 -9 7 3.7 7.4
 11 -9 -7 19.2 15.5
 11 -9 -7 13.7 14
 11 9 -7 35.1 13.1
 -10 -9 7 -2.1 4.5
 10 -9 -7 -3.7 6.8
 10 -9 -7 7 11.7
 10 9 -7 2 5.7
 9 -9 -7 116.69 27.9
 9 -9 -7 45.3 16
 -9 -9 7 75.19 16.4
 9 9 -7 80.89 17
 9 9 -7 62.19 9.1
 8 -9 -7 145.79 26
 -8 -9 7 101.79 17.3
 8 -9 -7 155.08 28.6
 8 9 -7 99.59 18.9
 8 9 -7 105.29 13.8
 7 -9 -7 -6.9 5.5
 7 -9 -7 -5.7 6.8
 -7 -9 7 -0.6 4.8
 -7 -9 7 -0.6 4.5
 7 9 -7 -3.7 3.3
 7 9 -7 2.6 4.5
 6 -9 -7 9.4 7.5
 6 -9 -7 15.2 11.9
 6 9 -7 7.6 5.3
 6 9 -7 10.3 6.6
 -6 9 7 10.8 8.8
 -5 -9 7 315.67 24
 -5 -9 7 253.77 23.5
 5 -9 -7 273.57 34.2
 5 -9 -7 241.38 30.3
 5 9 -7 216.18 19.5
 -5 9 7 268.87 25.9
 5 9 -7 258.77 23.1
 -5 9 7 215.68 29.2
 -4 -9 7 19.1 8
 4 -9 -7 14.5 9.6
 4 -9 -7 16.8 9
 -4 -9 7 31 8.4
 -4 9 7 16.1 8.5
 4 9 -7 23.9 8.1
 -4 9 7 16.8 9
 4 9 -7 22.3 7.1
 -3 -9 7 36.8 9.2
 3 -9 -7 14.3 8.8
 3 -9 -7 24.1 9.1
 3 9 -7 23.4 8
 3 9 -7 17.3 6.8
 -3 9 7 7.5 6
 -3 9 7 14 7.3
 -3 9 7 8 5.3
 -2 -9 7 70.69 13.2
 2 -9 -7 67.69 14.2
 -2 -9 7 61.89 12.1
 2 -9 -7 65.79 12.6
 -2 9 7 64.99 12.5
 2 9 -7 58.79 12.7
 -2 9 7 63.79 10.2
 -2 9 7 81.49 12.7
 2 9 -7 78.69 14.2
 2 9 -7 51.69 11.6
 1 -9 -7 1.4 4.6
 -1 -9 7 6.9 3.9
 1 -9 -7 4.8 4.5
 -1 -9 7 1.8 4.2
 1 9 -7 14.1 7.5
 1 9 -7 -2.5 4.5
 -1 9 7 4.2 4.4
 -1 9 7 5.4 3.9
 1 9 -7 8.7 5.1
 -1 9 7 16.5 4.3
 0 -9 -7 115.49 15.1
 0 -9 7 105.49 16.4
 0 -9 -7 123.29 14.7
 0 -9 7 122.19 18.2
 0 9 -7 111.59 18.2
 0 9 -7 90.09 15.8
 0 9 -7 83.69 15.1
 -1 -9 -7 66.99 10
 1 -9 7 47.7 11.1
 1 -9 7 59.09 12.3
 -1 9 -7 80.49 14.7
 -1 9 -7 47 11.4
 -1 9 -7 49.5 12.5
 1 9 7 67.89 9.4
 2 -9 7 18.8 7.4
 -2 -9 -7 9 4.1
 -2 -9 -7 10.2 3.3
 -2 9 -7 18.4 7.3
 -2 9 -7 -1.4 5.4
 -2 9 -7 12.5 7.6
 2 9 7 4.8 2.8
 2 9 7 8.6 3.3
 -2 9 -7 11.4 6.2
 -3 -9 -7 68.09 6.8
 -3 -9 -7 87.79 6.9
 -3 9 -7 71.59 14.8
 -3 9 -7 70.99 16.8
 -3 9 -7 53.69 12.1
 -3 9 -7 114.29 17.7
 -4 9 -7 -5.3 4.7
 -4 9 -7 4.1 7.8
 -4 9 -7 4.7 5.7
 -4 9 -7 -2.8 3.8
 -5 -9 -7 114.89 8.5
 -5 9 -7 138.59 21.9
 -5 9 -7 113.89 21.5
 -5 9 -7 144.19 24.7
 -5 9 -7 115.59 20
 -6 -9 -7 20 5
 -6 9 -7 9.2 9.5
 -6 9 -7 9.5 8.3
 -6 9 -7 12.7 9.1
 -7 9 -7 3.4 7
 -7 9 -7 -2.6 6.1
 -8 -9 -7 108.69 15.1
 -8 9 -7 104.39 23
 -8 9 -7 118.09 22.2
 -9 -9 -7 36.3 9.6
 -9 9 -7 53.79 16.1
 -9 9 -7 18.5 12.1
 -10 9 -7 9.8 9.5
 -10 9 -7 -1.1 7.1
 -11 9 -7 15.2 12.5
 -11 9 -7 28.5 14.5
 -12 -9 -7 4.4 4.1
 -12 -9 -7 1.5 3.2
 -12 9 -7 6.7 10
 -12 9 -7 10.1 13.1
 12 -10 -7 1.2 9.5
 12 -10 -7 7.3 22.7
 12 10 -7 1 6.3
 11 -10 -7 27.5 15.3
 11 -10 -7 -8.9 8.7
 11 10 -7 12.5 9.5
 10 -10 -7 1 9.9
 -10 -10 7 0 4.7
 10 -10 -7 13.7 12.6
 10 10 -7 3.8 6.7
 9 -10 -7 7.3 9.6
 9 -10 -7 23.1 14.4
 -9 -10 7 18.9 10.5
 9 10 -7 14.3 9.5
 -8 -10 7 22.2 9.8
 8 -10 -7 31.6 13.3
 8 -10 -7 -2.9 5.6
 8 10 -7 6.5 3.7
 8 10 -7 8.6 4.2
 8 10 -7 9.5 7.1
 -7 -10 7 -0.8 4.7
 7 -10 -7 0.8 9
 -7 -10 7 -7.3 2.5
 7 -10 -7 -6.2 4.4
 7 10 -7 3.1 4.2
 7 10 -7 2.6 4.9
 6 -10 -7 95.89 21
 6 -10 -7 85.59 20.2
 -6 -10 7 140.99 21.4
 6 10 -7 123.49 15.1
 6 10 -7 132.39 19.5
 5 -10 -7 47.4 13.5
 -5 -10 7 44 12.8
 -5 -10 7 49.99 12.7
 5 -10 -7 16.8 11.2
 5 10 -7 40 11.4
 -5 10 7 47.2 13.4
 5 10 -7 52.59 10
 4 -10 -7 12.5 10.2
 4 -10 -7 8.4 7.5
 -4 -10 7 31.8 9.2
 -4 10 7 18.6 8.2
 4 10 -7 11.6 7.4
 -4 10 7 35.8 11
 4 10 -7 20.2 7.8
 4 10 -7 16.3 6.9
 -4 10 7 8.2 7.8
 -3 -10 7 215.28 20.8
 3 -10 -7 227.28 29.5
 3 -10 -7 255.97 28.6
 -3 -10 7 247.18 22.3
 -3 10 7 226.88 27.1
 3 10 -7 220.98 20.5
 3 10 -7 221.38 26.2
 -3 10 7 210.68 19.3
 3 10 -7 204.78 19.2
 -3 10 7 212.68 20.4
 -2 -10 7 3.9 4.4
 -2 -10 7 10.3 5.9
 2 -10 -7 2.7 4.7
 2 -10 -7 -0.1 5.7
 2 10 -7 2.6 4.5
 -2 10 7 8.9 5.7
 -2 10 7 12.5 5
 2 10 -7 11.2 6.4
 2 10 -7 12.2 7.8
 1 -10 -7 35.8 9.1
 1 -10 -7 39.8 10.9
 -1 -10 7 37 10.1
 -1 -10 7 39 9.7
 1 10 -7 43.6 11.4
 1 10 -7 29.8 9.6
 -1 10 7 26.4 6.4
 1 10 -7 62.49 14.3
 -1 10 7 40.1 9.5
 -1 10 7 29.5 6.7
 0 -10 7 3.4 4.4
 0 -10 7 1.6 4.7
 0 -10 -7 16.7 6.9
 0 10 -7 4.4 6.8
 0 10 -7 5.5 6.2
 0 10 7 9.1 5
 0 10 -7 -16.3 5.4
 0 10 7 6.8 3.9
 -1 -10 -7 53.69 10.5
 1 -10 7 72.09 14.6
 1 -10 7 63.19 13.6
 -1 10 -7 50.59 13.4
 -1 10 -7 42.1 11.1
 1 10 7 51.89 8.8
 1 10 7 47.3 7.7
 -1 10 -7 43.3 12
 2 -10 7 124.39 19.8
 -2 -10 -7 93.59 12
 -2 -10 -7 96.29 9.1
 2 10 7 108.89 9.2
 -2 10 -7 104.89 18.1
 -2 10 -7 90.69 17.4
 -2 10 -7 83.79 15.3
 -2 10 -7 76.19 15.3
 2 10 7 105.29 9.2
 -3 -10 -7 8.9 4.2
 -3 -10 -7 2.3 3.9
 -3 10 -7 2.9 7
 -3 10 -7 20 10.5
 -3 10 -7 13.5 7.9
 -3 10 -7 18.2 8.3
 -4 -10 -7 68.59 6.2
 -4 -10 -7 52.69 7.5
 -4 10 -7 52.19 13.2
 -4 10 -7 84.69 17
 -4 10 -7 101.89 18.7
 -4 10 -7 83.79 19
 -5 -10 -7 3 2.6
 -5 10 -7 4.1 6.7
 -5 10 -7 -1.4 4.8
 -6 -10 -7 12.4 4.5
 -6 10 -7 13.9 9.7
 -6 10 -7 3.8 6.5
 -7 -10 -7 8 7.6
 -7 10 -7 5.3 7.6
 -7 10 -7 14.2 10
 -8 -10 -7 6.5 5.2
 -8 10 -7 8.6 9.5
 -8 10 -7 3 6.8
 -9 -10 -7 57.39 12.1
 -9 10 -7 55.29 16.3
 -9 10 -7 33.2 14
 -10 -10 -7 5.2 9
 -10 10 -7 -4.2 6.2
 -10 10 -7 11.1 10.6
 -11 10 -7 18.4 13.1
 -11 10 -7 0.9 8
 -12 10 -7 34.8 15.5
 -12 10 -7 39.4 16.7
 11 -11 -7 4.2 10.9
 11 -11 -7 -10.7 6.5
 11 11 -7 5.4 6.8
 -10 -11 7 8.2 7.9
 10 -11 -7 11.8 11.3
 10 -11 -7 11.6 14.1
 10 11 -7 15 10.4
 9 -11 -7 1.4 8.5
 9 -11 -7 7.6 9.9
 -9 -11 7 -3.4 4.4
 9 11 -7 -2.7 4.7
 -8 -11 7 12.9 9.3
 8 -11 -7 33.2 17.2
 8 -11 -7 13.6 10.1
 8 11 -7 7.8 6.6
 -7 -11 7 58.39 16.6
 7 -11 -7 86.79 20.7
 7 -11 -7 97.19 24
 7 11 -7 60.49 8
 7 11 -7 69.29 15.7
 7 11 -7 79.19 9.1
 6 -11 -7 2.7 8.1
 6 -11 -7 9.4 11.3
 -6 -11 7 7 7.1
 6 11 -7 2.8 4.6
 6 11 -7 2.7 4.5
 6 11 -7 2.4 5.8
 -5 -11 7 4.7 4.8
 5 -11 -7 3.9 6.6
 5 -11 -7 3.3 8.3
 -5 11 7 0 5.8
 5 11 -7 1.7 5.7
 5 11 -7 -3.3 3.3
 5 11 -7 0.2 5
 -5 11 7 0.1 4.8
 -4 -11 7 19.7 7.9
 -4 -11 7 46.2 12.6
 4 -11 -7 48.7 15
 4 -11 -7 46.3 14.4
 -4 11 7 35.1 11.7
 4 11 -7 46 11.6
 4 11 -7 18.1 8.2
 4 11 -7 33.9 8.7
 -4 11 7 24.8 8.6
 -3 -11 7 222.38 25.9
 3 -11 -7 246.78 28.3
 -3 -11 7 205.98 26.7
 3 -11 -7 211.28 28
 -3 11 7 156.88 22.6
 3 11 -7 205.98 19.6
 3 11 -7 191.98 18.6
 -3 11 7 179.38 22.3
 -2 -11 7 20.2 7.8
 2 -11 -7 15.2 8.8
 2 -11 -7 12.9 7.3
 -2 -11 7 25.1 8.6
 2 11 -7 7.3 6.2
 -2 11 7 13.9 5.8
 2 11 -7 8.2 6.9
 2 11 -7 17 8.4
 -2 11 7 37.8 8.8
 -2 11 7 29.3 9.6
 -1 -11 7 266.07 24.5
 -1 -11 7 211.58 26.6
 1 -11 -7 252.07 23.7
 1 -11 -7 251.07 22.3
 1 11 -7 262.37 24.7
 1 11 -7 238.08 23.8
 -1 11 7 241.78 18
 -1 11 7 245.78 18.3
 -1 11 7 256.07 22.3
 1 11 -7 263.27 23.8
 0 -11 -7 705.33 43.9
 0 -11 7 666.93 45.8
 0 11 -7 690.53 46.4
 0 11 7 749.03 42.6
 0 11 -7 705.63 47.9
 0 11 7 673.73 40.1
 0 11 -7 677.73 46.4
 1 -11 7 123.79 20.7
 -1 -11 -7 131.89 17.3
 -1 11 -7 102.09 18.5
 1 11 7 134.79 12.1
 -1 11 -7 143.69 22.8
 1 11 7 132.79 15.5
 -1 11 -7 176.48 23.7
 -1 11 -7 122.79 20.6
 2 -11 7 140.59 22.4
 -2 -11 -7 135.49 20.1
 -2 -11 -7 108.39 14.7
 -2 11 -7 104.89 20.3
 -2 11 -7 92.59 17.8
 -2 11 -7 122.89 19.3
 2 11 7 139.39 11.5
 2 11 7 118.39 10.8
 -3 -11 -7 749.82 41.4
 -3 -11 -7 736.83 40
 -3 11 -7 731.23 52.79
 3 11 7 784.92 37.1
 -3 11 -7 704.23 49.3
 -3 11 -7 769.42 54.49
 3 11 7 727.73 37
 -3 11 -7 723.83 49.7
 -4 -11 -7 88.89 10.9
 -4 11 -7 75.49 16.8
 -4 11 -7 91.39 16.8
 -5 -11 -7 12.7 4.1
 -5 11 -7 20.5 8.1
 -5 11 -7 7.6 7.2
 -6 -11 -7 132.59 10.9
 -6 11 -7 185.08 28
 -6 11 -7 138.69 24.2
 -7 -11 -7 107.79 13.4
 -7 11 -7 118.39 23.8
 -8 -11 -7 -0.2 3.8
 -8 11 -7 8.2 9.9
 -8 11 -7 -0.4 5.9
 -9 -11 -7 11 7.4
 -9 11 -7 29.4 14
 -9 11 -7 22.6 13.1
 -10 -11 -7 37.3 15.4
 -10 11 -7 48.6 16.5
 -10 11 -7 20 11.5
 -11 11 -7 -9.8 3.7
 11 -12 -7 2.1 10.5
 11 -12 -7 1.7 11
 11 12 -7 5.7 8.2
 10 -12 -7 -2.9 11
 -10 -12 7 6.1 8.5
 10 -12 -7 3.3 9.6
 10 12 -7 6 7.6
 9 -12 -7 12.4 12.1
 9 -12 -7 6.4 12.5
 9 12 -7 3.6 7
 8 -12 -7 1.6 8.7
 8 -12 -7 3.5 9.8
 8 12 -7 16.2 9.3
 7 -12 -7 -2.1 8.7
 7 -12 -7 15.8 11.3
 7 12 -7 11.3 8.4
 -7 12 7 2.2 6.9
 6 -12 -7 53.89 15.7
 -6 -12 7 61.69 14.8
 6 -12 -7 73.59 20.9
 6 12 -7 53.59 12.9
 6 12 -7 53.89 8.1
 6 12 -7 47.1 7.4
 -6 12 7 38.3 12.6
 5 -12 -7 24.7 12.6
 -5 -12 7 11.9 7.7
 5 -12 -7 13.4 10
 5 12 -7 5.5 6.4
 -5 12 7 13.3 6.9
 5 12 -7 2.2 4.2
 5 12 -7 -2 4.5
 -5 12 7 16.1 8.3
 -4 -12 7 -2.7 3.9
 4 -12 -7 5 7
 4 -12 -7 -0.7 7.6
 -4 -12 7 -0.3 5.1
 4 12 -7 4.3 5.2
 4 12 -7 1.2 5.3
 -4 12 7 25.4 8.4
 4 12 -7 3.1 5.3
 -3 -12 7 177.28 25.8
 -3 -12 7 166.88 22.7
 3 -12 -7 175.28 25.4
 3 -12 -7 196.28 28.4
 3 12 -7 180.48 24.2
 -3 12 7 194.18 17.9
 -3 12 7 184.88 22.9
 3 12 -7 132.09 19.1
 3 12 -7 177.68 21.6
 -2 -12 7 28.8 10.1
 2 -12 -7 15.1 8
 -2 -12 7 27.7 9.5
 2 -12 -7 22.4 11
 -2 12 7 12 8.2
 2 12 -7 4.2 6.1
 2 12 -7 16 8.7
 -2 12 7 14.4 6.9
 2 12 -7 11.6 8.7
 -2 12 7 19.8 6.8
 -1 -12 7 16.8 8.4
 -1 -12 7 9.1 6.4
 1 -12 -7 3.3 7.9
 -1 12 7 5.6 6
 1 12 -7 2.6 6.3
 -1 12 7 14.1 5.6
 -1 12 7 4.1 5.1
 1 12 -7 9.7 8.2
 -1 12 7 18.8 5.9
 0 -12 7 -2.4 4.6
 0 -12 7 10.6 6.7
 0 -12 -7 -4.5 5.2
 0 12 7 1.6 4.7
 0 12 -7 3.9 6.8
 0 12 -7 3.8 6
 0 12 -7 0.6 5.9
 -1 -12 -7 9.9 7.3
 1 -12 7 17.1 9.3
 -1 12 -7 18.6 8.9
 -1 12 -7 10.3 9
 -1 12 -7 35.9 10.2
 1 12 7 11.6 5.8
 1 12 7 5 4.2
 -2 -12 -7 48.3 10.6
 -2 -12 -7 68.09 10.5
 -2 12 -7 46.4 13.2
 -2 12 -7 51.89 15.6
 2 12 7 58.29 9.2
 2 12 7 48.1 8.2
 -2 12 -7 49.3 14.3
 -3 -12 -7 62.89 9.8
 -3 -12 -7 37.1 8.6
 3 12 7 51.49 7
 -3 12 -7 51.99 16
 -3 12 -7 71.49 16
 -3 12 -7 58.19 15.1
 3 12 7 57.29 7.4
 -4 -12 -7 25.8 6.2
 -4 12 -7 15.5 10.3
 -4 12 -7 0.1 6.2
 -5 -12 -7 31.6 7.3
 -5 12 -7 29.5 11.8
 -5 12 -7 12.5 8.9
 -6 12 -7 11.3 6.7
 -6 12 -7 -2.9 5.7
 -7 -12 -7 11.6 5
 -7 12 -7 18.7 11.6
 -7 12 -7 14.1 12.4
 -8 -12 -7 3.6 4.4
 -8 12 -7 12 11.3
 -8 12 -7 3 8.2
 -9 -12 -7 7.9 5.8
 -9 12 -7 -0.2 7.3
 -9 12 -7 -6.4 5.6
 -10 12 -7 -1.8 7.6
 -10 12 -7 -1.8 9
 -11 12 -7 16.1 10.9
 -11 12 -7 0.6 9.7
 11 -13 -7 1.2 10.2
 -11 13 7 7.1 9.5
 10 -13 -7 56.79 19.6
 10 -13 -7 53.99 21.7
 -10 13 7 22.7 13.9
 10 13 -7 73.09 16.9
 9 -13 -7 42.6 16.6
 9 -13 -7 20.5 16.3
 -9 -13 7 31.8 12.2
 -9 13 7 34.9 14.2
 9 13 -7 5.5 6.5
 -8 -13 7 10.6 7.2
 8 -13 -7 12.1 11.4
 8 -13 -7 -5.7 7.2
 8 13 -7 1 4.9
 -8 13 7 20 11.8
 7 -13 -7 64.29 19.2
 -7 -13 7 68.39 20.5
 7 -13 -7 104.69 23.7
 7 13 -7 38.1 12.5
 6 -13 -7 2 7.6
 6 13 -7 11.8 7.2
 -6 13 7 -0.9 5.9
 5 -13 -7 -0.6 5.7
 -5 -13 7 4.5 7.2
 -5 -13 7 -0.3 5.1
 5 -13 -7 5.3 10
 5 13 -7 10.5 7.6
 5 13 -7 10.4 5.3
 -5 13 7 14.8 9
 5 13 -7 9 4.6
 -4 -13 7 -0.8 3.7
 -4 -13 7 1.7 4.7
 4 -13 -7 -2 5.2
 4 -13 -7 4.3 9.1
 4 13 -7 2.5 4.4
 4 13 -7 21 9
 -4 13 7 2.4 6.8
 4 13 -7 -1.7 3.8
 -4 13 7 4.4 5.7
 -3 -13 7 19.4 9
 -3 -13 7 17.5 9.8
 3 -13 -7 16.3 10.5
 3 -13 -7 23.4 10.1
 -3 13 7 35.8 10.8
 3 13 -7 28.9 8.6
 3 13 -7 22.1 9.9
 -3 13 7 25.2 8.1
 3 13 -7 33.3 9.7
 -2 -13 7 133.69 21
 -2 -13 7 97.09 18.2
 2 -13 -7 100.09 19.5
 -2 13 7 106.49 16
 2 13 -7 73.89 15.4
 -2 13 7 124.49 16.9
 2 13 -7 116.89 18.3
 2 13 -7 106.59 18.8
 -2 13 7 116.59 19
 -1 -13 7 15.7 8.3
 1 -13 -7 1.9 6.6
 -1 -13 7 6.6 6.9
 -1 13 7 12.6 8.6
 -1 13 7 8.6 4.3
 1 13 -7 8.5 8.4
 -1 13 7 10.9 6.5
 1 13 -7 19 10.2
 1 13 -7 9 6
 -1 13 7 25.8 5.8
 0 -13 7 -0.4 4.7
 0 -13 7 12.4 8.9
 0 -13 -7 8.9 8.4
 0 13 7 5.9 5.4
 0 13 7 5.2 5.1
 0 13 -7 9.3 8
 0 13 -7 6.7 5.8
 0 13 -7 1.7 5.9
 -1 -13 -7 2.2 5.6
 -1 13 -7 12.1 8.4
 -1 13 -7 -1 5.7
 1 13 7 0.8 4.1
 1 13 7 3 5.2
 -1 13 -7 1.7 6.9
 -2 -13 -7 21.3 6.8
 -2 -13 -7 12.4 7.4
 -2 13 -7 17.7 9.5
 2 13 7 21.3 6.8
 -2 13 -7 8.2 8.9
 -2 13 -7 30.9 9.9
 -3 -13 -7 62.19 11.9
 -3 -13 -7 62.99 10.5
 -3 13 -7 39.5 13.8
 3 13 7 37.3 6.8
 -3 13 -7 38.7 12
 3 13 7 61.09 8.3
 -4 -13 -7 5 4.2
 -4 13 -7 10.9 7.1
 -4 13 -7 3.7 7.8
 -5 -13 -7 13.2 5.7
 -5 13 -7 27 10.7
 -5 13 -7 9.3 8.6
 -6 -13 -7 1.9 3.4
 -6 13 -7 2.7 6.8
 -6 13 -7 11.9 6.3
 -7 -13 -7 1.4 4.1
 -7 13 -7 8.1 8.3
 -7 13 -7 5.9 8.1
 -8 -13 -7 9.4 5.5
 -8 13 -7 11.2 9.7
 -8 13 -7 16 12.3
 -9 -13 -7 -1.7 4
 -9 13 -7 2 8.2
 -9 13 -7 -6 6.5
 -10 13 -7 -3.1 6.2
 10 -14 -7 13.6 16.4
 9 -14 -7 -4.4 6.9
 9 -14 -7 -1.2 9.8
 -9 14 7 5 10.3
 9 14 -7 5.4 7.5
 8 -14 -7 7.8 12
 8 -14 -7 4.2 9.4
 -8 -14 7 6 6.9
 -8 14 7 44.8 14.6
 8 14 -7 21.8 9
 7 -14 -7 3.6 8.7
 -7 -14 7 -2.1 4.8
 7 -14 -7 -0.5 8
 -7 14 7 6.8 8.1
 7 14 -7 13 9.1
 6 -14 -7 16.2 14.3
 6 -14 -7 16 10.8
 -6 -14 7 3.2 7.6
 -6 14 7 4.9 7.3
 6 14 -7 5.1 7.3
 5 -14 -7 15.8 13.5
 5 -14 -7 40.4 14.7
 -5 -14 7 26.7 9.9
 5 14 -7 49.2 14
 5 14 -7 37.6 6.3
 5 14 -7 22.4 5.5
 -5 14 7 30 10.9
 -4 -14 7 31.2 10.6
 4 -14 -7 17.4 9.5
 4 -14 -7 36 15.3
 4 14 -7 30.5 7.9
 -4 14 7 22 10.4
 4 14 -7 32.5 11.3
 -4 14 7 29.9 9.3
 3 -14 -7 2.3 8.1
 -3 -14 7 2.7 5.3
 3 14 -7 -3.4 4
 -3 14 7 -4.2 4.3
 3 14 -7 3.7 6.5
 -3 14 7 9.6 6.3
 3 14 -7 0.4 5.3
 -3 14 7 -3 4.2
 -2 -14 7 51.19 14
 2 -14 -7 27.4 12.7
 -2 14 7 52.79 12.4
 -2 14 7 61.99 11.2
 2 14 -7 45 12.2
 2 14 -7 65.59 14.9
 2 14 -7 26.1 10.2
 -2 14 7 43.8 10.3
 -1 -14 7 27.2 10.3
 1 -14 -7 37.3 12.4
 1 14 -7 16.2 9.8
 1 14 -7 42.5 11.5
 -1 14 7 19.1 6.1
 -1 14 7 33.7 6.6
 -1 14 7 37 9.8
 1 14 -7 50.79 14.1
 0 -14 -7 16.8 9.8
 0 14 -7 37.9 10.3
 0 14 7 11.5 8.2
 0 14 -7 9 8.9
 0 14 7 7.6 6
 -1 -14 -7 5.1 6.5
 -1 14 -7 -7.3 4.1
 -1 14 -7 15.8 8.5
 1 14 7 13.1 6
 -1 14 -7 3.2 7.1
 1 14 7 3 5.6
 -2 -14 -7 65.79 13.7
 -2 -14 -7 56.79 11.5
 -2 14 -7 56.19 19.3
 2 14 7 53.39 9.9
 -2 14 -7 67.29 16.4
 -2 14 -7 65.99 16.1
 -3 -14 -7 4.4 4.9
 -3 -14 -7 2.1 5.9
 -3 14 -7 5 7.3
 3 14 7 6.9 4.2
 3 14 7 6.4 3.9
 -3 14 -7 10.4 9.1
 -4 -14 -7 -2.5 2.7
 -4 14 -7 4.8 7.8
 -4 14 -7 6.9 8.6
 -5 -14 -7 -1.3 3.2
 -5 14 -7 14.3 9.9
 -5 14 -7 9.7 9
 -6 -14 -7 7.3 5.5
 -6 14 -7 4.5 8
 -6 14 -7 6 8.5
 -7 -14 -7 2.7 4.6
 -7 14 -7 3.6 7.4
 -7 14 -7 11 10.5
 -8 -14 -7 30 9.1
 -8 14 -7 6.6 9.7
 -8 14 -7 11 10.4
 -9 14 -7 5.2 10.7
 -9 14 -7 0.4 7.2
 -10 14 -7 6.4 10.1
 -10 14 -7 1 13.3
 9 -15 -7 1 19.3
 9 -15 -7 7.5 6.2
 -9 15 7 7.3 9.5
 9 15 -7 -5.8 3.7
 8 -15 -7 -1.9 6.4
 -8 -15 7 -2.4 4.4
 8 -15 -7 0.4 10.2
 -8 15 7 0.6 8
 8 15 -7 0.5 6
 7 -15 -7 5.4 9.7
 -7 -15 7 3.6 6.2
 7 -15 -7 5 10.7
 -7 15 7 4 8.1
 7 15 -7 -0.9 5.1
 6 -15 -7 -5.8 6.4
 6 -15 -7 0.3 8.4
 -6 -15 7 -4 6.8
 -6 15 7 9.9 7.6
 6 15 -7 0.1 5.8
 5 -15 -7 21.1 14.1
 -5 -15 7 3 5.8
 5 -15 -7 3.9 9.4
 -5 15 7 26.5 9.6
 -5 15 7 10.6 9.1
 5 15 -7 42.5 13
 -4 -15 7 0.3 6.3
 4 -15 -7 16.3 12.5
 -4 15 7 11.9 5.1
 -4 15 7 -0.8 6.4
 4 15 -7 -2 3.2
 4 15 -7 -1.4 3.4
 4 15 -7 5.8 7.8
 -4 15 7 4.7 7.4
 3 -15 -7 -0.3 8.3
 -3 -15 7 -4.2 4.8
 -3 15 7 16.4 6.7
 3 15 -7 3.2 5.5
 -3 15 7 -3 4.1
 3 15 -7 14.9 9.4
 3 15 -7 12.2 6
 -3 15 7 -0.2 5.9
 2 -15 -7 41.4 13.9
 -2 -15 7 23.9 11.1
 -2 15 7 27.4 7.9
 2 15 -7 27.9 11.6
 2 15 -7 14.7 8.4
 -2 15 7 25.8 8.6
 -2 15 7 39.8 11.4
 1 -15 -7 23.8 11.8
 -1 15 7 52.09 7.7
 1 15 -7 44.6 12.2
 1 15 -7 18.2 10
 1 15 -7 45.9 11.6
 -1 15 7 21.7 8.1
 -1 15 7 23.9 5.8
 0 -15 -7 -2.5 6.9
 0 15 7 0.2 4
 0 15 -7 8 5.7
 0 15 -7 1.7 5.8
 0 15 -7 -5.9 4.8
 -1 -15 -7 13.8 9.2
 -1 15 -7 21.2 9.2
 -1 15 -7 1.1 8.6
 -1 15 -7 14.1 9.9
 1 15 7 25.8 8.5
 -2 -15 -7 24.8 11.1
 -2 15 -7 11.9 9.5
 2 15 7 16.1 7.2
 -2 15 -7 26.3 10.5
 -3 -15 -7 4.5 4.5
 3 15 7 3.3 4
 -3 15 -7 -1.4 6.6
 3 15 7 -0.3 3.1
 -3 15 -7 4 7.4
 -4 -15 -7 -1.6 3.8
 -4 15 -7 2.4 6.6
 -4 15 -7 -6.8 3.7
 -5 -15 -7 17.6 7
 -5 15 -7 3.4 6.4
 -5 15 -7 -2.5 6
 -6 -15 -7 2 4.5
 -6 15 -7 5.9 9.4
 -6 15 -7 1.6 6.8
 -7 -15 -7 -2.9 3.2
 -7 15 -7 4.3 9.5
 -7 15 -7 -4.8 7.6
 -8 15 -7 22.9 14.4
 -8 15 -7 52.79 17.7
 -9 15 -7 1.9 9.2
 9 -16 -7 2.9 9.8
 9 -16 -7 -3.8 10.5
 -9 16 7 0.3 8.2
 -9 16 7 8.8 11.7
 8 -16 -7 25.1 11.9
 8 -16 -7 14.3 12.9
 -8 16 7 13.9 10.8
 8 16 -7 -0.9 5.3
 -8 16 7 -2.6 6.4
 7 -16 -7 6.5 11.1
 7 -16 -7 11.2 14.1
 -7 -16 7 0.1 4.9
 7 16 -7 -0.5 5.8
 -7 16 7 1.8 10.6
 -7 16 7 0.8 7.7
 6 -16 -7 28.6 17.3
 -6 -16 7 10.8 9.8
 -6 16 7 30.5 14.6
 6 16 -7 7.3 8.6
 -5 -16 7 -2.2 4.3
 5 -16 -7 0.8 10.2
 -5 16 7 5 6
 -5 16 7 -1.8 6.6
 5 16 -7 2.2 5.6
 4 -16 -7 10.1 11
 -4 -16 7 12.8 8.9
 4 16 -7 6.2 8
 -4 16 7 7 8.8
 -4 16 7 5.6 7.5
 4 16 -7 1.7 3.4
 4 16 -7 5.6 3.7
 -4 16 7 8 6.8
 3 -16 -7 -6.5 6.8
 -3 -16 7 0 5.2
 -3 16 7 9.2 8.5
 3 16 -7 3.7 5.4
 3 16 -7 4.4 5.2
 3 16 -7 -3.8 5.1
 -3 16 7 4.1 4.2
 -3 16 7 4.2 6.1
 2 -16 -7 8.3 9.9
 -2 16 7 2.2 4.8
 2 16 -7 13.8 7.8
 -2 16 7 4.4 5.3
 2 16 -7 4.9 7
 -2 16 7 -0.5 5.7
 1 -16 -7 -0.8 7.3
 -1 16 7 -2.5 2
 -1 16 7 0.5 2.4
 1 16 -7 0.4 6.2
 -1 16 7 3.4 4.9
 1 16 -7 -6.9 3.7
 1 16 -7 0.9 5.5
 0 -16 -7 7.9 8.5
 0 16 -7 1.7 6.4
 0 16 7 3 5.5
 0 16 -7 0.2 6.6
 0 16 -7 -0.3 5.4
 -1 -16 -7 8.7 8.6
 1 16 7 4.5 4.9
 -1 16 -7 6.3 6.4
 -1 16 -7 -8.4 5.6
 -1 16 -7 4.7 8.3
 -2 -16 -7 -4.9 4.7
 -2 16 -7 -2.8 5.3
 -2 16 -7 -1.3 5
 -3 -16 -7 5.5 5.5
 3 16 7 6.2 4.6
 3 16 7 6.9 4.6
 -3 16 -7 8.2 8.9
 -4 -16 -7 1.5 4.6
 -4 16 -7 2.1 8.9
 -4 16 -7 16.1 12.1
 -5 -16 -7 2 4.7
 -5 16 -7 -5.1 6.8
 -5 16 -7 -5.3 4.7
 -6 -16 -7 0.2 3.8
 -6 16 -7 -6.8 3.6
 -6 16 -7 -2.5 6.3
 -7 -16 -7 3.6 5.8
 -7 16 -7 12.7 8.5
 -7 16 -7 -2.3 6.2
 -8 16 -7 6 11.1
 -8 16 -7 4.4 9.9
 8 -17 -7 -4.3 8.7
 -8 17 7 -11.2 5.6
 -8 17 7 4.7 9.1
 7 -17 -7 -4.6 8.4
 -7 17 7 8.8 10.2
 -7 17 7 2.7 7.3
 7 17 -7 8.7 8.5
 6 -17 -7 6.6 13.4
 -6 -17 7 3.8 7.2
 6 17 -7 3 7.2
 -6 17 7 3.1 8.9
 -6 17 7 5.9 8.2
 5 -17 -7 4.4 11.1
 -5 -17 7 -2.1 4
 5 17 -7 0.8 6.2
 -5 17 7 -0.7 6.1
 -5 17 7 10.6 10.9
 4 -17 -7 2.4 9.9
 -4 -17 7 0.6 4.6
 -4 17 7 -0.2 5.6
 -4 17 7 -6 4
 -4 17 7 10.3 9.3
 4 17 -7 -1.4 5.7
 3 -17 -7 10.9 14.3
 -3 17 7 6.1 6
 -3 17 7 3.3 5.9
 3 17 -7 1.3 4.6
 3 17 -7 17 10.3
 3 17 -7 3.3 7.9
 -3 17 7 3 7.4
 2 -17 -7 2.8 10.2
 2 17 -7 0.3 4.6
 2 17 -7 1.8 6.7
 -2 17 7 -2.8 4.6
 -2 17 7 1.8 4.5
 -2 17 7 5.5 4.9
 1 -17 -7 8.4 9.8
 1 17 -7 17.3 10.4
 1 17 -7 10.1 7.8
 1 17 -7 9.3 7.4
 -1 17 7 4.3 6.4
 0 -17 -7 3.4 7.7
 0 17 -7 5 6.9
 0 17 -7 10.6 6.8
 0 17 -7 -4.3 4.9
 0 17 7 -0.3 3.9
 -1 -17 -7 13.4 10.4
 1 17 7 38.3 10.3
 -1 17 -7 19 11.6
 -1 17 -7 38.9 13.2
 -2 17 -7 11.1 10.2
 -2 17 -7 0.6 6.1
 -3 -17 -7 -2.7 3.5
 -3 17 -7 12.9 9.9
 -3 17 -7 -2.8 6
 3 17 7 1.6 4.6
 -4 -17 -7 2.1 6.6
 -4 17 -7 5.3 8.9
 -4 17 -7 15.2 12.4
 -5 -17 -7 0.6 4.6
 -5 17 -7 -1.5 6.2
 -5 17 -7 -10.8 4.2
 -6 -17 -7 5.4 6.4
 -6 17 -7 7.4 10.4
 -6 17 -7 -8.8 3.7
 -7 17 -7 -2.7 7.3
 -7 17 -7 -5.2 6.7
 -8 17 -7 6.3 12.1
 -8 17 -7 -1.7 7.1
 7 -18 -7 1 11
 -7 18 7 -2 5.6
 -7 18 7 1.4 9
 6 -18 -7 15 15.1
 -6 18 7 -2.4 6.7
 -6 18 7 2.4 8.6
 6 18 -7 4.4 7.3
 5 -18 -7 0 10.1
 -5 18 7 9.8 8
 -5 18 7 -7.7 6.3
 5 18 -7 -0.8 6.8
 4 -18 -7 4 10.6
 4 18 -7 1.3 6
 -4 18 7 -6.8 5.4
 -4 18 7 11.1 7.4
 -4 18 7 -8.3 4.2
 3 -18 -7 11.3 11.7
 -3 18 7 12.1 7.9
 3 18 -7 2.5 7.9
 3 18 -7 0 3.6
 -3 18 7 3.1 7.5
 -3 18 7 10.3 7.2
 3 18 -7 -0.4 3.7
 2 -18 -7 4.1 15.1
 -2 18 7 0.4 3.8
 2 18 -7 3.5 8.1
 2 18 -7 -1 5.6
 -2 18 7 0.2 5.6
 -2 18 7 2.2 5.6
 2 18 -7 -3.5 5.4
 1 -18 -7 0 9.2
 1 18 -7 -3.1 5.2
 1 18 -7 0.7 4.8
 -1 18 7 0.7 6
 1 18 -7 -5.6 4.5
 0 -18 -7 -3.5 6.2
 0 18 -7 2.2 7.4
 0 18 -7 9.3 8.1
 0 18 7 -3.5 4.6
 0 18 -7 3.4 7
 -1 -18 -7 -3.2 6.4
 -1 18 -7 -0.7 6.6
 -1 18 -7 -6.9 3.8
 1 18 7 0.8 4.2
 -2 18 -7 0.2 7.5
 -2 18 -7 8.9 9.5
 3 18 7 -1.3 3.6
 -3 18 -7 1.4 8.2
 -3 18 -7 13.1 9.1
 -4 -18 -7 -3.1 4.1
 -4 18 -7 9.8 9.3
 -5 18 -7 3.4 8.3
 -5 18 -7 1.8 8.3
 -6 18 -7 -7.9 5.7
 -6 18 -7 -4 7.6
 -7 18 -7 3 8
 -7 18 -7 3.7 11.2
 6 -19 -7 20.6 23.7
 -6 19 7 16.4 12.2
 -6 19 7 -1.1 5.7
 5 -19 -7 1.6 10.6
 -5 19 7 -2 7.2
 5 19 -7 6.5 8.1
 -5 19 7 0.4 7.1
 4 -19 -7 -4.1 8.3
 -4 19 7 7.2 7.5
 -4 19 7 -0.1 8.4
 4 19 -7 -0.7 6.7
 3 -19 -7 2.5 10.1
 3 19 -7 0.4 6.8
 -3 19 7 -7.5 3.8
 -3 19 7 2 6.3
 -3 19 7 1.7 6.7
 2 -19 -7 -2.6 9.3
 2 19 -7 1.1 4.8
 -2 19 7 2.3 3.2
 2 19 -7 0.2 6.2
 2 19 -7 -4.1 3.1
 1 -19 -7 8.2 11.1
 1 19 -7 6.9 6.6
 1 19 -7 2.5 6.9
 1 19 -7 4.1 8.3
 -1 19 7 6.1 8.1
 0 -19 -7 17.5 12.3
 0 19 -7 11 7.5
 0 19 -7 10.9 10.1
 0 19 -7 18 11.3
 0 19 7 7.5 7.3
 -1 19 -7 12.9 9.7
 1 19 7 14.2 8.8
 -1 19 -7 19.6 12.5
 -2 19 -7 9.2 7.9
 -2 19 -7 8.4 10.5
 -3 19 -7 10.4 12.4
 -3 19 -7 8.9 9.2
 3 19 7 1.6 4.9
 -4 19 -7 -0.5 7.6
 -4 19 -7 -5.2 6.3
 -5 19 -7 -7.2 5.9
 -5 19 -7 -2.1 6.6
 -6 19 -7 -5 7.1
 -6 19 -7 0.8 8.4
 4 -20 -7 -8.2 8.1
 -4 20 7 2.2 6.5
 4 20 -7 3.3 7.4
 -4 20 7 6.3 7.2
 3 -20 -7 15.6 14.3
 -3 20 7 -5.6 4.7
 3 20 -7 2.8 7.9
 2 -20 -7 -3.2 9.1
 2 20 -7 3.6 4.5
 -2 20 7 1.5 6.6
 2 20 -7 -4 5.4
 -1 20 7 2.8 6.5
 1 20 -7 -4.1 3.7
 1 20 -7 9.2 9.4
 0 20 -7 -1.9 5.9
 0 20 7 2.4 6.7
 0 20 -7 1.2 5.6
 -1 20 -7 7.6 8.1
 -1 20 -7 2.4 8.6
 1 20 7 -1.6 3.9
 -2 20 -7 -7.3 4.3
 -2 20 -7 10.6 15.1
 -3 20 -7 6 9.1
 -3 20 -7 0.9 7.3
 -4 20 -7 -4.5 6.1
 -4 20 -7 10.8 8.7
 2 -21 -7 4 12
 2 21 -7 2.6 8.8
 -2 21 7 2 6.5
 -1 21 7 10.1 12.3
 1 21 -7 -4.2 6.4
 0 21 -7 3.2 8.9
 0 21 -7 -1.4 5.6
 -1 21 -7 -1.5 6.5
 -1 21 -7 1.9 7.3
 -2 21 -7 8.2 9.3
 13 0 -8 -0.3 8.4
 13 0 -8 -3.6 7.2
 12 0 -8 62.19 18.7
 12 0 -8 47.6 17
 11 0 -8 -8.5 5.6
 11 0 -8 -3.5 5.4
 -10 0 8 60.09 16.4
 10 0 -8 47.6 15
 10 0 -8 26.5 13.4
 9 0 -8 170.78 26.8
 -9 0 8 181.28 30.6
 9 0 -8 162.58 27.3
 -8 0 8 618.44 43.2
 8 0 -8 521.15 41.9
 8 0 -8 600.04 43.7
 -8 0 8 507.65 41.9
 -7 0 8 3.8 5.1
 7 0 -8 -2.8 4.3
 -7 0 8 -0.6 4.3
 7 0 -8 2.5 6.1
 -6 0 8 473.95 33.6
 6 0 -8 391.26 32.8
 -6 0 8 487.55 34.5
 5 0 -8 4224.38 237.98
 -5 0 8 3912.11 220.48
 -5 0 8 3928.91 231.58
 5 0 -8 3911.61 222.98
 4 0 -8 756.02 44.5
 4 0 -8 707.63 43.9
 -4 0 8 735.03 43.3
 -4 0 8 715.63 43.7
 3 0 -8 41.8 9.1
 -3 0 8 39.6 8.4
 -3 0 8 68.99 10.9
 3 0 -8 36.8 8
 -2 0 8 4285.67 224.48
 2 0 -8 4298.87 226.38
 1 0 -8 6806.82 336.37
 -1 0 8 6984.9 336.47
 0 0 -8 198.48 14.5
 0 0 8 235.58 15.6
 0 0 -8 204.38 15
 0 0 8 197.78 14.2
 -1 0 -8 2146.79 119.39
 1 0 8 1727.43 124.19
 -1 0 -8 2245.18 114.79
 -2 0 -8 5269.77 268.77
 2 0 8 5444.56 267.47
 -3 0 -8 754.62 39.5
 -3 0 -8 720.33 40
 -4 0 -8 16.1 5.2
 -4 0 -8 19.6 6.3
 -5 0 -8 2467.65 123.39
 -5 0 -8 2500.25 121.59
 -6 0 -8 43.1 9.2
 -6 0 -8 51.39 12
 -6 0 -8 49.99 11
 -7 0 -8 185.18 21.6
 -7 0 -8 162.58 21.8
 7 0 8 219.98 20.7
 -7 0 -8 233.48 27.7
 -8 0 -8 61.49 13.2
 8 0 8 66.69 13.8
 -8 0 -8 59.69 19.7
 -8 0 -8 92.19 23.3
 9 0 8 121.69 19.9
 -9 0 -8 156.28 23.3
 -9 0 -8 143.29 23.4
 -9 0 -8 129.99 19.5
 -10 0 -8 129.69 20.2
 -10 0 -8 115.99 20.3
 10 0 8 137.89 22.4
 11 0 8 -0.2 6.4
 -11 0 -8 -5.9 3.3
 -11 0 -8 0.9 6.7
 -12 0 -8 21.6 12
 -12 0 -8 5 7.4
 -13 0 -8 7.4 9
 13 -1 -8 12.5 11.6
 13 1 -8 39.9 17.6
 12 -1 -8 25.5 14
 12 -1 -8 46 16.6
 12 1 -8 38 14.9
 12 1 -8 24 13
 11 -1 -8 3.7 9.8
 -11 -1 8 -5.1 3.8
 11 -1 -8 -5.8 5.2
 11 1 -8 4.9 8.9
 11 1 -8 15.9 10.4
 10 -1 -8 106.39 22.9
 10 -1 -8 145.19 26.9
 -10 -1 8 138.59 24.8
 10 1 -8 108.39 21.8
 -10 1 8 150.68 26.1
 10 1 -8 95.19 21.6
 -9 -1 8 7.7 7.4
 9 -1 -8 0.7 6.3
 9 -1 -8 6.1 8.2
 9 1 -8 12.7 9.5
 -9 1 8 6.2 8
 9 1 -8 3.7 6.9
 8 -1 -8 166.58 25.4
 8 -1 -8 180.78 27.2
 -8 -1 8 126.99 20.9
 -8 -1 8 135.19 22.1
 -8 1 8 230.58 29.8
 8 1 -8 157.18 24.2
 7 -1 -8 70.59 15.6
 -7 -1 8 75.09 15.4
 -7 -1 8 77.19 15.8
 -7 1 8 87.29 17.4
 7 1 -8 45.2 13.3
 -7 1 8 52.39 12.5
 7 1 -8 54.09 13.5
 6 -1 -8 69.39 15
 -6 -1 8 83.19 14.9
 6 -1 -8 74.09 15.2
 -6 -1 8 101.49 16.8
 6 1 -8 72.49 14.6
 -6 1 8 101.29 17.2
 6 1 -8 81.59 15.9
 -6 1 8 100.69 17.4
 5 -1 -8 783.12 50.29
 -5 -1 8 861.31 49.4
 -5 -1 8 796.22 49.3
 5 -1 -8 826.12 50.59
 5 1 -8 881.71 50.49
 5 1 -8 756.12 49
 -5 1 8 845.02 50.49
 -5 1 8 811.42 49.6
 4 -1 -8 693.13 44.9
 -4 -1 8 761.72 45.1
 -4 -1 8 763.72 44.6
 4 -1 -8 772.22 46.2
 4 1 -8 686.43 44.3
 -4 1 8 834.32 46.2
 -4 1 8 817.92 46.3
 4 1 -8 756.92 45
 3 -1 -8 156.28 18
 -3 -1 8 131.89 12.9
 3 -1 -8 130.69 16.3
 -3 1 8 137.09 13.4
 3 1 -8 131.69 16.2
 3 1 -8 142.89 13.7
 -3 1 8 154.58 17.3
 -2 -1 8 2091.89 101.19
 2 1 -8 2085.49 101.69
 -1 -1 8 682.63 39.3
 1 -1 -8 749.82 39.5
 -1 -1 8 727.53 39.5
 1 -1 -8 730.63 39.4
 1 1 -8 762.32 40.7
 -1 1 8 716.33 38.7
 -1 1 8 770.62 39.4
 1 1 -8 752.92 40.2
 0 -1 8 109.39 12.1
 0 -1 -8 82.29 7.9
 0 -1 -8 75.69 9.4
 0 -1 8 71.59 10.4
 0 1 -8 89.19 11.1
 0 1 -8 81.19 11.2
 0 1 8 94.49 8.4
 0 1 8 88.29 7.9
 -1 -1 -8 0 1.8
 1 -1 8 -0.6 2.3
 -1 -1 -8 2.1 2.2
 1 -1 8 2 2.3
 1 1 8 1.9 1.6
 1 1 8 -0.2 2.1
 -1 1 -8 -1.2 2
 -1 1 -8 0.8 3
 -2 -1 -8 53.49 6.5
 -2 -1 -8 48.8 7.2
 2 1 8 49.4 7
 -2 1 -8 46.7 8
 -2 1 -8 52.69 8.2
 -3 -1 -8 314.07 20.8
 -3 -1 -8 373.36 21.2
 -3 1 -8 334.57 23.1
 -3 1 -8 365.46 22.7
 -3 1 -8 363.06 22.4
 -4 -1 -8 80.69 10
 -4 -1 -8 58.39 9.5
 -4 1 -8 85.39 12.6
 -4 1 -8 93.89 14.6
 -4 1 -8 68.89 10.5
 -5 -1 -8 15.2 6
 -5 -1 -8 10.8 4.4
 -5 -1 -8 8.9 4.1
 -5 1 -8 8.2 4.8
 -5 1 -8 -1.9 3
 -5 1 -8 6.1 5.4
 -6 -1 -8 128.49 17
 -6 -1 -8 115.69 17.2
 -6 -1 -8 119.59 14.7
 -6 1 -8 109.69 15
 -6 1 -8 111.89 17.1
 -6 1 -8 94.09 17.5
 -7 -1 -8 76.09 12.4
 7 -1 8 61.89 13.6
 -7 -1 -8 44.5 10.4
 -7 -1 -8 86.49 15.1
 -7 1 -8 78.59 15.1
 -7 1 -8 70.19 12.9
 -7 1 -8 64.09 14.3
 7 1 8 58.29 11.5
 -8 -1 -8 175.18 20.6
 -8 -1 -8 132.39 19.4
 -8 -1 -8 155.18 22.7
 8 -1 8 129.49 21
 -8 1 -8 150.98 20.6
 -8 1 -8 142.59 21.4
 -8 1 -8 156.98 24.4
 8 1 8 135.49 19.7
 -9 -1 -8 27.1 10.9
 9 -1 8 25.2 10.2
 -9 -1 -8 24.9 12.1
 -9 -1 -8 26 9
 -9 1 -8 33.6 11.4
 -9 1 -8 33.3 10
 9 1 8 25.8 10.3
 -10 -1 -8 26.7 9.2
 10 -1 8 27.1 12
 -10 -1 -8 39.6 12.1
 -10 1 -8 24.8 12.2
 -10 1 -8 10.4 7.5
 10 1 8 51.89 13.7
 -11 -1 -8 -1.1 5
 -11 -1 -8 5.1 6.8
 -11 1 -8 5.5 7.7
 -11 1 -8 6.3 8.1
 11 1 8 1.1 6.5
 -12 -1 -8 -8.3 3.5
 -12 -1 -8 1.3 5.8
 -12 1 -8 -5.1 4.8
 -12 1 -8 4.9 8.2
 -13 -1 -8 9 7.6
 -13 1 -8 7.3 8
 13 -2 -8 -7.3 7.1
 13 -2 -8 7.9 11.5
 13 2 -8 -2.3 7.7
 13 2 -8 3.3 9.1
 12 -2 -8 5.7 10.6
 12 -2 -8 14.5 11.7
 12 2 -8 18.5 10.2
 12 2 -8 15 11.9
 11 -2 -8 -0.8 7.9
 11 -2 -8 0.7 7.4
 -11 -2 8 -3.1 3.7
 11 2 -8 1 6.5
 11 2 -8 0.6 7.6
 10 -2 -8 134.79 24.4
 10 -2 -8 98.39 22.6
 10 2 -8 101.19 20.8
 10 2 -8 129.49 22.2
 9 -2 -8 30.2 13.5
 9 -2 -8 27.5 12.6
 -9 -2 8 18.7 9.8
 9 2 -8 12.7 9.6
 -9 2 8 32.9 12.7
 9 2 -8 26.1 10.7
 -8 -2 8 2.1 6.4
 8 -2 -8 10.6 8.9
 -8 -2 8 22.9 8.7
 8 -2 -8 20.6 10.7
 8 2 -8 9.7 8.4
 8 2 -8 9.6 8.2
 7 -2 -8 287.47 28
 7 -2 -8 306.57 28.3
 -7 -2 8 365.26 41.5
 -7 -2 8 250.57 24.2
 7 2 -8 291.37 26.5
 -7 2 8 261.37 25.8
 -7 2 8 258.37 26
 7 2 -8 263.37 25.8
 -6 -2 8 110.19 17.8
 6 -2 -8 145.99 21.7
 -6 -2 8 150.98 20.1
 6 -2 -8 98.79 17.8
 6 2 -8 129.29 19.8
 6 2 -8 134.99 20
 -6 2 8 139.89 20.7
 -6 2 8 111.49 18.2
 -5 -2 8 136.89 18.4
 -5 -2 8 169.68 21.7
 5 -2 -8 117.99 19.5
 5 -2 -8 155.18 21.9
 5 2 -8 143.29 19.4
 -5 2 8 119.79 17.4
 5 2 -8 138.39 19.1
 -5 2 8 161.78 21.7
 4 -2 -8 505.25 34.8
 -4 -2 8 567.54 34.5
 4 -2 -8 467.05 34.3
 -4 2 8 491.35 34.1
 4 2 -8 555.94 34.6
 4 2 -8 555.44 34.5
 -4 2 8 522.55 34.3
 3 -2 -8 1464.55 81.79
 3 -2 -8 1593.44 82.49
 3 2 -8 1800.42 82.49
 -3 2 8 1605.14 81.99
 -3 2 8 1549.45 81.49
 -2 -2 8 26.8 6.5
 2 -2 -8 23.5 6.4
 -2 -2 8 26.1 6.3
 2 -2 -8 23.1 6.5
 2 2 -8 37.3 7.8
 -2 2 8 26.7 6.5
 -2 2 8 18.6 5.2
 2 2 -8 20.1 5.7
 1 -2 -8 217.08 16.3
 1 -2 -8 235.08 16.6
 -1 -2 8 227.58 16.9
 -1 -2 8 215.18 16.7
 -1 2 8 261.67 16.4
 1 2 -8 276.77 18.6
 1 2 -8 293.37 19
 -1 2 8 218.58 16.1
 0 -2 -8 3275.17 170.88
 0 -2 8 3580.74 189.88
 0 2 -8 3244.88 184.68
 0 2 -8 3289.87 177.98
 0 2 8 3466.75 171.28
 1 -2 8 163.98 14.1
 -1 -2 -8 188.68 12.5
 -1 -2 -8 195.98 12.3
 1 -2 8 184.88 15.1
 -1 2 -8 194.98 15.1
 -1 2 -8 202.38 15.9
 1 2 8 205.68 12.7
 2 -2 8 267.57 17.9
 -2 -2 -8 259.07 15.5
 2 -2 8 228.48 17.8
 -2 -2 -8 273.77 14.6
 -2 2 -8 258.37 18.5
[truncated: 798,417 more chars]
