# Supplementary material for: Supramolecular Self‐Assembly of Organic Cu(I) Iodides as Green and Recyclable Paper‐Based Customizable Large‐Area Flexible Film for Plant Grow Lighting and Plant Root X‐Ray Imaging
Source: Adv Sci (Weinh). 2025 Oct 5;12(48):e13081. doi: 10.1002/advs.202513081 (PMC12752624; doi:10.1002/advs.202513081)
Supplement: Supplementary file 2 — Supporting Information [file ADVS-12-e13081-s001.zip › 2489522.cif]

data_mo_241111ysj2_0m
_audit_creation_date               2024-11-13
_audit_creation_method
;
Olex2 1.5
(compiled 2024.02.16 svn.r378c4104 for OlexSys, GUI svn.r6928)
;
_shelx_SHELXL_version_number       '2018/3'
_audit_contact_author_address      ?
_audit_contact_author_email        ?
_audit_contact_author_name         ''
_audit_contact_author_phone        ?
_publ_contact_author_id_orcid      ?
_publ_section_references
;
Dolomanov, O.V., Bourhis, L.J., Gildea, R.J, Howard, J.A.K. & Puschmann, H.
 (2009), J. Appl. Cryst. 42, 339-341.

Sheldrick, G.M. (2015). Acta Cryst. A71, 3-8.

Sheldrick, G.M. (2015). Acta Cryst. C71, 3-8.
;
_chemical_name_common              ?
_chemical_name_systematic          ?
_chemical_formula_moiety           'Cu4 I8, 2(C12 H30 Ca O9), 2(C12 H24 O6)'
_chemical_formula_sum              'C48 H108 Ca2 Cu4 I8 O30'
_chemical_formula_weight           2514.86
_chemical_melting_point            ?
loop_
  _atom_type_symbol
  _atom_type_description
  _atom_type_scat_dispersion_real
  _atom_type_scat_dispersion_imag
  _atom_type_scat_source
 'C' 'C' 0.0033 0.0016 'International Tables Vol C Tables 4.2.6.8 and 6.1.1.4'
 'H' 'H' 0.0000 0.0000 'International Tables Vol C Tables 4.2.6.8 and 6.1.1.4'
 'Ca' 'Ca' 0.2262 0.3064 'International Tables Vol C Tables 4.2.6.8 and 6.1.1.4'
 'Cu' 'Cu' 0.3201 1.2651 'International Tables Vol C Tables 4.2.6.8 and 6.1.1.4'
 'I' 'I' -0.4742 1.8119 'International Tables Vol C Tables 4.2.6.8 and 6.1.1.4'
 'O' 'O' 0.0106 0.0060 'International Tables Vol C Tables 4.2.6.8 and 6.1.1.4'

_shelx_space_group_comment
;
The symmetry employed for this shelxl refinement is uniquely defined
by the following loop, which should always be used as a source of
symmetry information in preference to the above space-group names.
They are only intended as comments.
;
_space_group_crystal_system        'triclinic'
_space_group_IT_number             2
_space_group_name_H-M_alt          'P -1'
_space_group_name_Hall             '-P 1'
loop_
  _space_group_symop_operation_xyz
 'x, y, z'
 '-x, -y, -z'

_cell_length_a                     10.5148(5)
_cell_length_b                     11.8832(5)
_cell_length_c                     18.0885(11)
_cell_angle_alpha                  106.065(2)
_cell_angle_beta                   102.301(2)
_cell_angle_gamma                  98.272(4)
_cell_volume                       2071.91(19)
_cell_formula_units_Z              1
_cell_measurement_reflns_used      9980
_cell_measurement_temperature      297
_cell_measurement_theta_max        28.087
_cell_measurement_theta_min        2.796
_shelx_estimated_absorpt_T_max     ?
_shelx_estimated_absorpt_T_min     ?
_exptl_absorpt_coefficient_mu      4.186
_exptl_absorpt_correction_T_max    0.7457
_exptl_absorpt_correction_T_min    0.3841
_exptl_absorpt_correction_type     multi-scan
_exptl_absorpt_process_details
;
SADABS-2016/2 (Bruker,2016/2) was used for absorption correction.
wR2(int) was 0.1240 before and 0.0687 after correction.
The Ratio of minimum to maximum transmission is 0.5151.
The \l/2 correction factor is Not present.
;
_exptl_absorpt_special_details     ?
_exptl_crystal_colour              colourless
_exptl_crystal_colour_primary      colourless
_exptl_crystal_density_diffrn      2.016
_exptl_crystal_density_meas        ?
_exptl_crystal_density_method      ?
_exptl_crystal_description         block
_exptl_crystal_F_000               1216
_exptl_crystal_size_max            ?
_exptl_crystal_size_mid            ?
_exptl_crystal_size_min            ?
_exptl_transmission_factor_max     ?
_exptl_transmission_factor_min     ?
_diffrn_reflns_av_R_equivalents    0.0630
_diffrn_reflns_av_unetI/netI       0.0507
_diffrn_reflns_Laue_measured_fraction_full  0.993
_diffrn_reflns_Laue_measured_fraction_max  0.990
_diffrn_reflns_limit_h_max         14
_diffrn_reflns_limit_h_min         -14
_diffrn_reflns_limit_k_max         15
_diffrn_reflns_limit_k_min         -15
_diffrn_reflns_limit_l_max         24
_diffrn_reflns_limit_l_min         -24
_diffrn_reflns_number              44628
_diffrn_reflns_point_group_measured_fraction_full  0.993
_diffrn_reflns_point_group_measured_fraction_max  0.990
_diffrn_reflns_theta_full          25.242
_diffrn_reflns_theta_max           28.314
_diffrn_reflns_theta_min           2.431
_diffrn_ambient_temperature        297
_diffrn_detector_area_resol_mean   ?
_diffrn_measured_fraction_theta_full  0.993
_diffrn_measured_fraction_theta_max  0.990
_diffrn_measurement_device_type    Bruker
_diffrn_measurement_method         ?
_diffrn_radiation_type             MoK\a
_diffrn_radiation_wavelength       0.71073
_diffrn_source                     ?
_diffrn_source_current             1.4
_diffrn_source_power               0.07
_diffrn_source_voltage             50.0
_diffrn_special_details            ?
_reflns_Friedel_coverage           0.000
_reflns_Friedel_fraction_full      .
_reflns_Friedel_fraction_max       .
_reflns_number_gt                  7689
_reflns_number_total               10208
_reflns_special_details
;
 Reflections were merged by SHELXL according to the crystal
 class for the calculation of statistics and refinement.
 
 _reflns_Friedel_fraction is defined as the number of unique
 Friedel pairs measured divided by the number that would be
 possible theoretically, ignoring centric projections and
 systematic absences.
;
_reflns_threshold_expression       'I > 2\s(I)'
_computing_cell_refinement         'SAINT V8.40B (?, 2016)'
_computing_data_collection         ?
_computing_data_reduction          'SAINT V8.40B (?, 2016)'
_computing_molecular_graphics      'Olex2 1.5 (Dolomanov et al., 2009)'
_computing_publication_material    'Olex2 1.5 (Dolomanov et al., 2009)'
_computing_structure_refinement    'SHELXL 2018/3 (Sheldrick, 2015)'
_computing_structure_solution      'SHELXT 2014/5 (Sheldrick, 2014)'
_refine_diff_density_max           1.018
_refine_diff_density_min           -1.550
_refine_diff_density_rms           0.125
_refine_ls_extinction_coef         .
_refine_ls_extinction_method       none
_refine_ls_goodness_of_fit_ref     1.035
_refine_ls_hydrogen_treatment      constr
_refine_ls_matrix_type             full
_refine_ls_number_parameters       420
_refine_ls_number_reflns           10208
_refine_ls_number_restraints       1
_refine_ls_R_factor_all            0.0591
_refine_ls_R_factor_gt             0.0409
_refine_ls_restrained_S_all        1.035
_refine_ls_shift/su_max            0.001
_refine_ls_shift/su_mean           0.000
_refine_ls_structure_factor_coef   Fsqd
_refine_ls_weighting_details      
 'w=1/[\s^2^(Fo^2^)+(0.0138P)^2^+7.0328P] where P=(Fo^2^+2Fc^2^)/3'
_refine_ls_weighting_scheme        calc
_refine_ls_wR_factor_gt            0.0863
_refine_ls_wR_factor_ref           0.0944
_refine_special_details            ?
_olex2_refinement_description
;
1. Fixed Uiso
 At 1.2 times of:
  All C(H,H) groups
 At 1.5 times of:
  All O(H,H) groups
2. Restrained distances
 Ca1-H25A \\sim Ca1-H25B
 with sigma of 0.02
3.a Free rotating group:
 O25(H25A,H25B)
3.b Rotating group:
 O26(H26A,H26B), O27(H27A,H27B)
3.c Secondary CH2 refined with riding coordinates:
 C1(H1A,H1B), C2(H2A,H2B), C3(H3A,H3B), C4(H4A,H4B), C5(H5A,H5B), C6(H6A,H6B),
 C7(H7A,H7B), C8(H8A,H8B), C9(H9A,H9B), C10(H10A,H10B), C11(H11A,H11B),
 C12(H12A,H12B), C13(H13A,H13B), C14(H14A,H14B), C15(H15A,H15B), C16(H16A,H16B),
  C17(H17A,H17B), C18(H18A,H18B), C19(H19A,H19B), C20(H20A,H20B), C21(H21A,
 H21B), C22(H22A,H22B), C23(H23A,H23B), C24(H24A,H24B)
;
_atom_sites_solution_hydrogens     mixed
_atom_sites_solution_primary       dual
_atom_sites_solution_secondary     ?
loop_
  _atom_site_label
  _atom_site_type_symbol
  _atom_site_fract_x
  _atom_site_fract_y
  _atom_site_fract_z
  _atom_site_U_iso_or_equiv
  _atom_site_adp_type
  _atom_site_occupancy
  _atom_site_site_symmetry_order
  _atom_site_calc_flag
  _atom_site_refinement_flags_posn
  _atom_site_refinement_flags_adp
  _atom_site_refinement_flags_occupancy
  _atom_site_disorder_assembly
  _atom_site_disorder_group
 I1 I 0.19598(3) -0.91088(3) 0.08913(2) 0.04102(9) Uani 1 1 d . . . . .
 I2 I -0.03090(6) -0.85292(5) 0.36311(3) 0.07618(16) Uani 1 1 d . . . . .
 I3 I -0.15872(3) -0.78614(3) 0.12941(2) 0.04026(9) Uani 1 1 d . . . . .
 I4 I -0.10995(3) -1.14161(3) 0.13954(2) 0.03999(9) Uani 1 1 d . . . . .
 Cu1 Cu -0.08454(7) -0.91678(7) 0.21485(4) 0.05154(18) Uani 1 1 d . . . . .
 Cu2 Cu -0.06489(7) -0.97768(7) 0.06089(4) 0.05132(18) Uani 1 1 d . . . . .
 Ca1 Ca -0.37285(9) -0.71706(8) 0.83667(5) 0.02894(19) Uani 1 1 d D . . . .
 O1 O -0.5181(3) -0.9016(3) 0.8560(2) 0.0389(8) Uani 1 1 d . . . . .
 O2 O -0.4023(3) -0.7090(3) 0.98103(19) 0.0345(7) Uani 1 1 d . . . . .
 O3 O -0.3367(3) -0.5128(3) 0.93995(19) 0.0344(7) Uani 1 1 d . . . . .
 O4 O -0.1723(3) -0.5487(3) 0.8420(2) 0.0381(8) Uani 1 1 d . . . . .
 O5 O -0.1939(3) -0.7784(3) 0.7610(2) 0.0366(7) Uani 1 1 d . . . . .
 O6 O -0.4393(3) -0.9119(3) 0.7215(2) 0.0402(8) Uani 1 1 d . . . . .
 O25 O -0.4402(4) -0.6406(4) 0.7287(2) 0.0477(9) Uani 1 1 d G . . . .
 H25A H -0.392566 -0.590081 0.714926 0.072 Uiso 1 1 d DG U . . .
 H25B H -0.508285 -0.671693 0.689038 0.072 Uiso 1 1 d DG U . . .
 O26 O -0.6048(3) -0.6981(4) 0.8218(2) 0.0465(9) Uani 1 1 d . . . . .
 H26A H -0.636947 -0.692858 0.775632 0.070 Uiso 1 1 d R U . . .
 H26B H -0.657046 -0.759315 0.825993 0.070 Uiso 1 1 d R U . . .
 O27 O -0.1888(4) -0.7638(3) 0.9188(2) 0.0455(9) Uani 1 1 d . . . . .
 H27A H -0.182410 -0.772561 0.966023 0.068 Uiso 1 1 d R U . . .
 H27B H -0.113071 -0.775714 0.908292 0.068 Uiso 1 1 d R U . . .
 C1 C -0.5082(5) -0.9133(5) 0.9335(3) 0.0437(12) Uani 1 1 d . . . . .
 H1A H -0.427936 -0.940827 0.950873 0.052 Uiso 1 1 calc R U . . .
 H1B H -0.584439 -0.971273 0.932041 0.052 Uiso 1 1 calc R U . . .
 C2 C -0.5040(5) -0.7947(5) 0.9890(3) 0.0407(12) Uani 1 1 d . . . . .
 H2A H -0.589505 -0.772885 0.976463 0.049 Uiso 1 1 calc R U . . .
 H2B H -0.484704 -0.796969 1.043380 0.049 Uiso 1 1 calc R U . . .
 C3 C -0.3792(6) -0.5938(5) 1.0390(3) 0.0423(12) Uani 1 1 d . . . . .
 H3A H -0.344401 -0.597958 1.092117 0.051 Uiso 1 1 calc R U . . .
 H3B H -0.461724 -0.565951 1.037084 0.051 Uiso 1 1 calc R U . . .
 C4 C -0.2807(5) -0.5104(5) 1.0200(3) 0.0426(12) Uani 1 1 d . . . . .
 H4A H -0.264667 -0.429843 1.056749 0.051 Uiso 1 1 calc R U . . .
 H4B H -0.196741 -0.536183 1.024151 0.051 Uiso 1 1 calc R U . . .
 C5 C -0.2707(5) -0.4148(4) 0.9203(3) 0.0425(12) Uani 1 1 d . . . . .
 H5A H -0.254359 -0.341274 0.964348 0.051 Uiso 1 1 calc R U . . .
 H5B H -0.328108 -0.405335 0.873783 0.051 Uiso 1 1 calc R U . . .
 C6 C -0.1406(6) -0.4358(5) 0.9035(3) 0.0469(13) Uani 1 1 d . . . . .
 H6A H -0.100716 -0.372560 0.885849 0.056 Uiso 1 1 calc R U . . .
 H6B H -0.078720 -0.437958 0.950946 0.056 Uiso 1 1 calc R U . . .
 C7 C -0.0563(5) -0.5857(5) 0.8244(3) 0.0421(12) Uani 1 1 d . . . . .
 H7A H -0.007900 -0.609288 0.867584 0.050 Uiso 1 1 calc R U . . .
 H7B H 0.002128 -0.520549 0.817531 0.050 Uiso 1 1 calc R U . . .
 C8 C -0.1011(5) -0.6887(5) 0.7497(3) 0.0455(12) Uani 1 1 d . . . . .
 H8A H -0.143246 -0.663286 0.705739 0.055 Uiso 1 1 calc R U . . .
 H8B H -0.025494 -0.720435 0.737347 0.055 Uiso 1 1 calc R U . . .
 C9 C -0.2280(6) -0.8893(5) 0.6968(3) 0.0445(12) Uani 1 1 d . . . . .
 H9A H -0.150123 -0.923599 0.694195 0.053 Uiso 1 1 calc R U . . .
 H9B H -0.262208 -0.876253 0.646313 0.053 Uiso 1 1 calc R U . . .
 C10 C -0.3321(6) -0.9713(5) 0.7132(3) 0.0452(12) Uani 1 1 d . . . . .
 H10A H -0.363104 -1.046252 0.669505 0.054 Uiso 1 1 calc R U . . .
 H10B H -0.295829 -0.988708 0.761777 0.054 Uiso 1 1 calc R U . . .
 C11 C -0.5585(5) -0.9907(5) 0.7184(3) 0.0482(13) Uani 1 1 d . . . . .
 H11A H -0.572711 -1.065319 0.675605 0.058 Uiso 1 1 calc R U . . .
 H11B H -0.634025 -0.954255 0.706665 0.058 Uiso 1 1 calc R U . . .
 C12 C -0.5506(6) -1.0165(5) 0.7954(3) 0.0473(13) Uani 1 1 d . . . . .
 H12A H -0.635268 -1.062710 0.794385 0.057 Uiso 1 1 calc R U . . .
 H12B H -0.482196 -1.061392 0.805144 0.057 Uiso 1 1 calc R U . . .
 O7 O -0.6306(5) -0.4635(4) 0.6732(3) 0.0710(13) Uani 1 1 d . . . . .
 O8 O -0.3436(5) -0.4171(4) 0.7103(3) 0.0675(13) Uani 1 1 d . . . . .
 O9 O -0.2450(6) -0.5716(5) 0.5914(3) 0.0884(17) Uani 1 1 d . . . . .
 O10 O -0.4384(6) -0.7918(6) 0.4627(3) 0.105(2) Uani 1 1 d . . . . .
 O11 O -0.6520(5) -0.8167(5) 0.5915(3) 0.0754(14) Uani 1 1 d . . . . .
 O12 O -0.7899(4) -0.6791(4) 0.6824(3) 0.0621(11) Uani 1 1 d . . . . .
 C13 C -0.5474(10) -0.3518(7) 0.7165(6) 0.095(3) Uani 1 1 d . . . . .
 H13A H -0.523440 -0.343813 0.772798 0.114 Uiso 1 1 calc R U . . .
 H13B H -0.593598 -0.288853 0.709592 0.114 Uiso 1 1 calc R U . . .
 C14 C -0.4244(9) -0.3394(7) 0.6879(6) 0.100(3) Uani 1 1 d . . . . .
 H14A H -0.449058 -0.358981 0.630302 0.120 Uiso 1 1 calc R U . . .
 H14B H -0.374286 -0.257090 0.710795 0.120 Uiso 1 1 calc R U . . .
 C15 C -0.2116(8) -0.3966(7) 0.6991(5) 0.080(2) Uani 1 1 d . . . . .
 H15A H -0.155322 -0.432851 0.731411 0.095 Uiso 1 1 calc R U . . .
 H15B H -0.174536 -0.311016 0.717899 0.095 Uiso 1 1 calc R U . . .
 C16 C -0.2090(10) -0.4463(8) 0.6145(5) 0.093(3) Uani 1 1 d . . . . .
 H16A H -0.270898 -0.416502 0.580656 0.112 Uiso 1 1 calc R U . . .
 H16B H -0.120282 -0.421696 0.609051 0.112 Uiso 1 1 calc R U . . .
 C17 C -0.2443(10) -0.6283(10) 0.5117(5) 0.107(3) Uani 1 1 d . . . . .
 H17A H -0.153714 -0.613679 0.507002 0.128 Uiso 1 1 calc R U . . .
 H17B H -0.297267 -0.593491 0.476804 0.128 Uiso 1 1 calc R U . . .
 C18 C -0.2976(9) -0.7577(10) 0.4860(5) 0.104(3) Uani 1 1 d . . . . .
 H18A H -0.264236 -0.795696 0.441429 0.124 Uiso 1 1 calc R U . . .
 H18B H -0.263992 -0.787800 0.529284 0.124 Uiso 1 1 calc R U . . .
 C19 C -0.4949(14) -0.7651(10) 0.5275(7) 0.141(5) Uani 1 1 d . . . . .
 H19A H -0.424953 -0.748802 0.576164 0.169 Uiso 1 1 calc R U . . .
 H19B H -0.527225 -0.692049 0.530089 0.169 Uiso 1 1 calc R U . . .
 C20 C -0.5948(11) -0.8495(10) 0.5263(6) 0.134(5) Uani 1 1 d . . . . .
 H20A H -0.562052 -0.921800 0.526234 0.160 Uiso 1 1 calc R U . . .
 H20B H -0.663929 -0.868159 0.476977 0.160 Uiso 1 1 calc R U . . .
 C21 C -0.7919(7) -0.8455(9) 0.5674(5) 0.087(3) Uani 1 1 d . . . . .
 H21A H -0.823268 -0.931692 0.544020 0.104 Uiso 1 1 calc R U . . .
 H21B H -0.823651 -0.808826 0.527257 0.104 Uiso 1 1 calc R U . . .
 C22 C -0.8443(7) -0.8019(7) 0.6363(4) 0.0706(19) Uani 1 1 d . . . . .
 H22A H -0.940244 -0.813008 0.617643 0.085 Uiso 1 1 calc R U . . .
 H22B H -0.826966 -0.850807 0.670780 0.085 Uiso 1 1 calc R U . . .
 C23 C -0.8381(7) -0.5977(8) 0.6452(5) 0.080(2) Uani 1 1 d . . . . .
 H23A H -0.930913 -0.600005 0.644477 0.096 Uiso 1 1 calc R U . . .
 H23B H -0.831772 -0.619908 0.590484 0.096 Uiso 1 1 calc R U . . .
 C24 C -0.7568(9) -0.4749(8) 0.6904(6) 0.087(3) Uani 1 1 d . . . . .
 H24A H -0.802514 -0.415957 0.675466 0.105 Uiso 1 1 calc R U . . .
 H24B H -0.744644 -0.460523 0.747202 0.105 Uiso 1 1 calc R U . . .

loop_
  _atom_site_aniso_label
  _atom_site_aniso_U_11
  _atom_site_aniso_U_22
  _atom_site_aniso_U_33
  _atom_site_aniso_U_23
  _atom_site_aniso_U_13
  _atom_site_aniso_U_12
 I1 0.03410(17) 0.04274(18) 0.04471(19) 0.01589(14) 0.00576(14) 0.00674(13)
 I2 0.0972(4) 0.0712(3) 0.0456(2) 0.0160(2) 0.0075(2) -0.0048(3)
 I3 0.03960(18) 0.03657(17) 0.0496(2) 0.01845(14) 0.01268(15) 0.01317(13)
 I4 0.03667(17) 0.03689(17) 0.0502(2) 0.02043(14) 0.01113(14) 0.00748(13)
 Cu1 0.0537(4) 0.0497(4) 0.0492(4) 0.0196(3) 0.0058(3) 0.0090(3)
 Cu2 0.0473(4) 0.0564(4) 0.0508(4) 0.0169(3) 0.0139(3) 0.0121(3)
 Ca1 0.0287(4) 0.0275(4) 0.0299(5) 0.0090(3) 0.0060(4) 0.0067(3)
 O1 0.046(2) 0.0314(17) 0.0377(19) 0.0135(14) 0.0073(15) 0.0022(14)
 O2 0.0365(17) 0.0348(17) 0.0356(18) 0.0126(14) 0.0146(14) 0.0079(14)
 O3 0.0334(17) 0.0327(17) 0.0354(18) 0.0104(14) 0.0083(14) 0.0043(13)
 O4 0.0302(17) 0.0332(17) 0.047(2) 0.0074(15) 0.0118(15) 0.0036(13)
 O5 0.0394(18) 0.0349(17) 0.0366(18) 0.0071(14) 0.0165(15) 0.0096(14)
 O6 0.0430(19) 0.0341(17) 0.041(2) 0.0093(15) 0.0110(16) 0.0052(15)
 O25 0.044(2) 0.057(2) 0.043(2) 0.0296(19) 0.0039(17) 0.0009(17)
 O26 0.0387(19) 0.060(2) 0.051(2) 0.0326(19) 0.0122(17) 0.0122(17)
 O27 0.043(2) 0.068(3) 0.042(2) 0.0300(19) 0.0177(17) 0.0303(18)
 C1 0.039(3) 0.046(3) 0.052(3) 0.029(3) 0.014(2) 0.002(2)
 C2 0.029(2) 0.060(3) 0.040(3) 0.024(2) 0.012(2) 0.008(2)
 C3 0.054(3) 0.045(3) 0.033(3) 0.013(2) 0.016(2) 0.020(2)
 C4 0.046(3) 0.040(3) 0.032(3) 0.000(2) 0.006(2) 0.007(2)
 C5 0.050(3) 0.030(2) 0.048(3) 0.010(2) 0.021(2) 0.007(2)
 C6 0.047(3) 0.036(3) 0.051(3) 0.008(2) 0.017(3) -0.003(2)
 C7 0.028(2) 0.043(3) 0.058(3) 0.018(2) 0.016(2) 0.006(2)
 C8 0.047(3) 0.047(3) 0.054(3) 0.023(3) 0.026(3) 0.014(2)
 C9 0.053(3) 0.045(3) 0.037(3) 0.007(2) 0.020(2) 0.015(2)
 C10 0.053(3) 0.035(3) 0.042(3) 0.006(2) 0.007(2) 0.011(2)
 C11 0.042(3) 0.045(3) 0.045(3) 0.010(2) -0.001(2) -0.005(2)
 C12 0.047(3) 0.031(3) 0.054(3) 0.007(2) 0.011(3) -0.005(2)
 O7 0.078(3) 0.053(3) 0.083(3) 0.016(2) 0.026(3) 0.020(2)
 O8 0.075(3) 0.048(2) 0.071(3) 0.029(2) 0.002(2) -0.004(2)
 O9 0.119(5) 0.077(4) 0.059(3) 0.021(3) 0.021(3) -0.004(3)
 O10 0.099(4) 0.128(5) 0.065(3) -0.004(3) 0.042(3) -0.008(4)
 O11 0.059(3) 0.095(4) 0.060(3) 0.005(3) 0.019(2) 0.011(3)
 O12 0.062(3) 0.073(3) 0.059(3) 0.028(2) 0.017(2) 0.022(2)
 C13 0.104(7) 0.047(4) 0.111(7) 0.009(4) -0.001(6) 0.020(4)
 C14 0.097(6) 0.050(4) 0.129(8) 0.044(5) -0.024(6) -0.012(4)
 C15 0.083(5) 0.067(5) 0.066(5) 0.022(4) -0.006(4) -0.018(4)
 C16 0.110(7) 0.080(6) 0.087(6) 0.037(5) 0.029(5) -0.011(5)
 C17 0.102(7) 0.142(9) 0.061(5) 0.020(6) 0.027(5) -0.005(6)
 C18 0.088(6) 0.139(9) 0.056(5) -0.003(5) 0.018(4) 0.006(6)
 C19 0.195(12) 0.109(8) 0.110(8) -0.007(6) 0.111(9) -0.018(8)
 C20 0.126(8) 0.117(8) 0.120(8) -0.039(7) 0.087(7) -0.021(7)
 C21 0.058(4) 0.113(7) 0.066(5) 0.010(5) -0.003(4) 0.012(4)
 C22 0.050(4) 0.083(5) 0.071(5) 0.019(4) 0.014(3) 0.005(3)
 C23 0.057(4) 0.109(7) 0.096(6) 0.060(5) 0.025(4) 0.025(4)
 C24 0.104(6) 0.094(6) 0.100(6) 0.046(5) 0.053(5) 0.060(5)

_geom_special_details
;
 All esds (except the esd in the dihedral angle between two l.s. planes)
 are estimated using the full covariance matrix.  The cell esds are taken
 into account individually in the estimation of esds in distances, angles
 and torsion angles; correlations between esds in cell parameters are only
 used when they are defined by crystal symmetry.  An approximate (isotropic)
 treatment of cell esds is used for estimating esds involving l.s. planes.
;
loop_
  _geom_bond_atom_site_label_1
  _geom_bond_atom_site_label_2
  _geom_bond_distance
  _geom_bond_site_symmetry_2
  _geom_bond_publ_flag
 I1 Cu2 2.6286(8) 2_535 ?
 I1 Cu2 2.6395(8) . ?
 I2 Cu1 2.4883(9) . ?
 I3 Cu1 2.5632(8) . ?
 I3 Cu2 2.7012(8) . ?
 I4 Cu1 2.5866(8) . ?
 I4 Cu2 2.7566(8) . ?
 Cu1 Cu2 2.7378(11) . ?
 Cu2 Cu2 2.7996(15) 2_535 ?
 Ca1 O1 2.637(3) . ?
 Ca1 O2 2.672(3) . ?
 Ca1 O3 2.539(3) . ?
 Ca1 O4 2.655(3) . ?
 Ca1 O5 2.625(3) . ?
 Ca1 O6 2.536(3) . ?
 Ca1 O25 2.391(4) . ?
 Ca1 O26 2.446(4) . ?
 Ca1 O27 2.409(3) . ?
 O1 C1 1.429(6) . ?
 O1 C12 1.435(6) . ?
 O2 C2 1.426(6) . ?
 O2 C3 1.426(6) . ?
 O3 C4 1.433(6) . ?
 O3 C5 1.437(6) . ?
 O4 C6 1.427(6) . ?
 O4 C7 1.423(6) . ?
 O5 C8 1.426(6) . ?
 O5 C9 1.432(6) . ?
 O6 C10 1.427(6) . ?
 O6 C11 1.433(6) . ?
 O25 H25A 0.8500 . ?
 O25 H25B 0.8500 . ?
 O26 H26A 0.8539 . ?
 O26 H26B 0.8779 . ?
 O27 H27A 0.8787 . ?
 O27 H27B 0.8787 . ?
 C1 H1A 0.9700 . ?
 C1 H1B 0.9700 . ?
 C1 C2 1.475(8) . ?
 C2 H2A 0.9700 . ?
 C2 H2B 0.9700 . ?
 C3 H3A 0.9700 . ?
 C3 H3B 0.9700 . ?
 C3 C4 1.489(8) . ?
 C4 H4A 0.9700 . ?
 C4 H4B 0.9700 . ?
 C5 H5A 0.9700 . ?
 C5 H5B 0.9700 . ?
 C5 C6 1.503(7) . ?
 C6 H6A 0.9700 . ?
 C6 H6B 0.9700 . ?
 C7 H7A 0.9700 . ?
 C7 H7B 0.9700 . ?
 C7 C8 1.480(8) . ?
 C8 H8A 0.9700 . ?
 C8 H8B 0.9700 . ?
 C9 H9A 0.9700 . ?
 C9 H9B 0.9700 . ?
 C9 C10 1.492(8) . ?
 C10 H10A 0.9700 . ?
 C10 H10B 0.9700 . ?
 C11 H11A 0.9700 . ?
 C11 H11B 0.9700 . ?
 C11 C12 1.496(8) . ?
 C12 H12A 0.9700 . ?
 C12 H12B 0.9700 . ?
 O7 C13 1.393(9) . ?
 O7 C24 1.422(9) . ?
 O8 C14 1.423(9) . ?
 O8 C15 1.440(9) . ?
 O9 C16 1.399(9) . ?
 O9 C17 1.415(10) . ?
 O10 C18 1.414(10) . ?
 O10 C19 1.405(10) . ?
 O11 C20 1.422(9) . ?
 O11 C21 1.404(8) . ?
 O12 C22 1.427(8) . ?
 O12 C23 1.414(8) . ?
 C13 H13A 0.9700 . ?
 C13 H13B 0.9700 . ?
 C13 C14 1.494(13) . ?
 C14 H14A 0.9700 . ?
 C14 H14B 0.9700 . ?
 C15 H15A 0.9700 . ?
 C15 H15B 0.9700 . ?
 C15 C16 1.489(11) . ?
 C16 H16A 0.9700 . ?
 C16 H16B 0.9700 . ?
 C17 H17A 0.9700 . ?
 C17 H17B 0.9700 . ?
 C17 C18 1.462(13) . ?
 C18 H18A 0.9700 . ?
 C18 H18B 0.9700 . ?
 C19 H19A 0.9700 . ?
 C19 H19B 0.9700 . ?
 C19 C20 1.336(12) . ?
 C20 H20A 0.9700 . ?
 C20 H20B 0.9700 . ?
 C21 H21A 0.9700 . ?
 C21 H21B 0.9700 . ?
 C21 C22 1.465(10) . ?
 C22 H22A 0.9700 . ?
 C22 H22B 0.9700 . ?
 C23 H23A 0.9700 . ?
 C23 H23B 0.9700 . ?
 C23 C24 1.487(12) . ?
 C24 H24A 0.9700 . ?
 C24 H24B 0.9700 . ?

loop_
  _geom_angle_atom_site_label_1
  _geom_angle_atom_site_label_2
  _geom_angle_atom_site_label_3
  _geom_angle
  _geom_angle_site_symmetry_1
  _geom_angle_site_symmetry_3
  _geom_angle_publ_flag
 Cu2 I1 Cu2 64.20(3) 2_535 . ?
 Cu1 I3 Cu2 62.61(3) . . ?
 Cu1 I4 Cu2 61.55(2) . . ?
 I2 Cu1 I3 124.84(3) . . ?
 I2 Cu1 I4 117.79(3) . . ?
 I2 Cu1 Cu2 163.34(4) . . ?
 I3 Cu1 I4 116.38(3) . . ?
 I3 Cu1 Cu2 61.16(2) . . ?
 I4 Cu1 Cu2 62.28(2) . . ?
 I1 Cu2 I1 115.80(3) 2_535 . ?
 I1 Cu2 I3 113.20(3) 2_535 . ?
 I1 Cu2 I3 108.50(3) . . ?
 I1 Cu2 I4 106.89(3) . . ?
 I1 Cu2 I4 105.22(3) 2_535 . ?
 I1 Cu2 Cu1 99.16(3) . . ?
 I1 Cu2 Cu1 144.57(3) 2_535 . ?
 I1 Cu2 Cu2 58.09(3) 2_535 2_535 ?
 I1 Cu2 Cu2 57.71(3) . 2_535 ?
 I3 Cu2 I4 106.61(3) . . ?
 I3 Cu2 Cu1 56.23(2) . . ?
 I3 Cu2 Cu2 132.00(4) . 2_535 ?
 I4 Cu2 Cu2 121.35(4) . 2_535 ?
 Cu1 Cu2 I4 56.17(2) . . ?
 Cu1 Cu2 Cu2 156.24(5) . 2_535 ?
 O1 Ca1 O2 59.75(10) . . ?
 O1 Ca1 O4 163.98(11) . . ?
 O3 Ca1 O1 117.76(11) . . ?
 O3 Ca1 O2 61.83(10) . . ?
 O3 Ca1 O4 63.14(10) . . ?
 O3 Ca1 O5 122.39(11) . . ?
 O4 Ca1 O2 112.95(11) . . ?
 O5 Ca1 O1 112.66(11) . . ?
 O5 Ca1 O2 133.89(11) . . ?
 O5 Ca1 O4 60.69(10) . . ?
 O6 Ca1 O1 63.15(11) . . ?
 O6 Ca1 O2 121.67(11) . . ?
 O6 Ca1 O3 171.12(12) . . ?
 O6 Ca1 O4 118.73(11) . . ?
 O6 Ca1 O5 62.12(11) . . ?
 O25 Ca1 O1 123.45(12) . . ?
 O25 Ca1 O2 142.70(13) . . ?
 O25 Ca1 O3 92.18(13) . . ?
 O25 Ca1 O4 71.50(12) . . ?
 O25 Ca1 O5 81.89(13) . . ?
 O25 Ca1 O6 80.69(13) . . ?
 O25 Ca1 O26 70.69(13) . . ?
 O25 Ca1 O27 145.20(13) . . ?
 O26 Ca1 O1 68.89(12) . . ?
 O26 Ca1 O2 78.53(11) . . ?
 O26 Ca1 O3 80.62(12) . . ?
 O26 Ca1 O4 125.47(12) . . ?
 O26 Ca1 O5 145.23(12) . . ?
 O26 Ca1 O6 91.95(13) . . ?
 O27 Ca1 O1 84.89(12) . . ?
 O27 Ca1 O2 66.58(11) . . ?
 O27 Ca1 O3 90.78(12) . . ?
 O27 Ca1 O4 79.10(12) . . ?
 O27 Ca1 O5 67.45(11) . . ?
 O27 Ca1 O6 98.09(13) . . ?
 O27 Ca1 O26 143.80(13) . . ?
 C1 O1 Ca1 121.2(3) . . ?
 C1 O1 C12 111.6(4) . . ?
 C12 O1 Ca1 119.4(3) . . ?
 C2 O2 Ca1 120.2(3) . . ?
 C3 O2 Ca1 117.6(3) . . ?
 C3 O2 C2 112.7(4) . . ?
 C4 O3 Ca1 113.5(3) . . ?
 C4 O3 C5 113.1(4) . . ?
 C5 O3 Ca1 114.4(3) . . ?
 C6 O4 Ca1 118.9(3) . . ?
 C7 O4 Ca1 117.6(3) . . ?
 C7 O4 C6 112.1(4) . . ?
 C8 O5 Ca1 120.1(3) . . ?
 C8 O5 C9 112.6(4) . . ?
 C9 O5 Ca1 119.0(3) . . ?
 C10 O6 Ca1 113.5(3) . . ?
 C10 O6 C11 112.9(4) . . ?
 C11 O6 Ca1 114.5(3) . . ?
 Ca1 O25 H25A 127.3 . . ?
 Ca1 O25 H25B 126.3 . . ?
 H25A O25 H25B 104.5 . . ?
 Ca1 O26 H26A 109.6 . . ?
 Ca1 O26 H26B 113.8 . . ?
 H26A O26 H26B 106.7 . . ?
 Ca1 O27 H27A 127.6 . . ?
 Ca1 O27 H27B 127.8 . . ?
 H27A O27 H27B 104.6 . . ?
 O1 C1 H1A 110.1 . . ?
 O1 C1 H1B 110.1 . . ?
 O1 C1 C2 108.0(4) . . ?
 H1A C1 H1B 108.4 . . ?
 C2 C1 H1A 110.1 . . ?
 C2 C1 H1B 110.1 . . ?
 O2 C2 C1 108.3(4) . . ?
 O2 C2 H2A 110.0 . . ?
 O2 C2 H2B 110.0 . . ?
 C1 C2 H2A 110.0 . . ?
 C1 C2 H2B 110.0 . . ?
 H2A C2 H2B 108.4 . . ?
 O2 C3 H3A 110.2 . . ?
 O2 C3 H3B 110.2 . . ?
 O2 C3 C4 107.5(4) . . ?
 H3A C3 H3B 108.5 . . ?
 C4 C3 H3A 110.2 . . ?
 C4 C3 H3B 110.2 . . ?
 O3 C4 C3 106.9(4) . . ?
 O3 C4 H4A 110.3 . . ?
 O3 C4 H4B 110.3 . . ?
 C3 C4 H4A 110.3 . . ?
 C3 C4 H4B 110.3 . . ?
 H4A C4 H4B 108.6 . . ?
 O3 C5 H5A 109.4 . . ?
 O3 C5 H5B 109.4 . . ?
 O3 C5 C6 111.3(4) . . ?
 H5A C5 H5B 108.0 . . ?
 C6 C5 H5A 109.4 . . ?
 C6 C5 H5B 109.4 . . ?
 O4 C6 C5 105.7(4) . . ?
 O4 C6 H6A 110.6 . . ?
 O4 C6 H6B 110.6 . . ?
 C5 C6 H6A 110.6 . . ?
 C5 C6 H6B 110.6 . . ?
 H6A C6 H6B 108.7 . . ?
 O4 C7 H7A 110.3 . . ?
 O4 C7 H7B 110.3 . . ?
 O4 C7 C8 107.2(4) . . ?
 H7A C7 H7B 108.5 . . ?
 C8 C7 H7A 110.3 . . ?
 C8 C7 H7B 110.3 . . ?
 O5 C8 C7 108.1(4) . . ?
 O5 C8 H8A 110.1 . . ?
 O5 C8 H8B 110.1 . . ?
 C7 C8 H8A 110.1 . . ?
 C7 C8 H8B 110.1 . . ?
 H8A C8 H8B 108.4 . . ?
 O5 C9 H9A 110.3 . . ?
 O5 C9 H9B 110.3 . . ?
 O5 C9 C10 106.9(4) . . ?
 H9A C9 H9B 108.6 . . ?
 C10 C9 H9A 110.3 . . ?
 C10 C9 H9B 110.3 . . ?
 O6 C10 C9 107.3(4) . . ?
 O6 C10 H10A 110.3 . . ?
 O6 C10 H10B 110.3 . . ?
 C9 C10 H10A 110.3 . . ?
 C9 C10 H10B 110.3 . . ?
 H10A C10 H10B 108.5 . . ?
 O6 C11 H11A 109.3 . . ?
 O6 C11 H11B 109.3 . . ?
 O6 C11 C12 111.6(4) . . ?
 H11A C11 H11B 108.0 . . ?
 C12 C11 H11A 109.3 . . ?
 C12 C11 H11B 109.3 . . ?
 O1 C12 C11 105.7(4) . . ?
 O1 C12 H12A 110.6 . . ?
 O1 C12 H12B 110.6 . . ?
 C11 C12 H12A 110.6 . . ?
 C11 C12 H12B 110.6 . . ?
 H12A C12 H12B 108.7 . . ?
 C13 O7 C24 112.2(7) . . ?
 C14 O8 C15 115.0(6) . . ?
 C16 O9 C17 113.2(7) . . ?
 C19 O10 C18 112.9(8) . . ?
 C21 O11 C20 112.4(7) . . ?
 C23 O12 C22 113.6(6) . . ?
 O7 C13 H13A 109.8 . . ?
 O7 C13 H13B 109.8 . . ?
 O7 C13 C14 109.5(7) . . ?
 H13A C13 H13B 108.2 . . ?
 C14 C13 H13A 109.8 . . ?
 C14 C13 H13B 109.8 . . ?
 O8 C14 C13 110.4(7) . . ?
 O8 C14 H14A 109.6 . . ?
 O8 C14 H14B 109.6 . . ?
 C13 C14 H14A 109.6 . . ?
 C13 C14 H14B 109.6 . . ?
 H14A C14 H14B 108.1 . . ?
 O8 C15 H15A 108.9 . . ?
 O8 C15 H15B 108.9 . . ?
 O8 C15 C16 113.2(6) . . ?
 H15A C15 H15B 107.8 . . ?
 C16 C15 H15A 108.9 . . ?
 C16 C15 H15B 108.9 . . ?
 O9 C16 C15 108.5(6) . . ?
 O9 C16 H16A 110.0 . . ?
 O9 C16 H16B 110.0 . . ?
 C15 C16 H16A 110.0 . . ?
 C15 C16 H16B 110.0 . . ?
 H16A C16 H16B 108.4 . . ?
 O9 C17 H17A 109.2 . . ?
 O9 C17 H17B 109.2 . . ?
 O9 C17 C18 112.2(8) . . ?
 H17A C17 H17B 107.9 . . ?
 C18 C17 H17A 109.2 . . ?
 C18 C17 H17B 109.2 . . ?
 O10 C18 C17 114.6(9) . . ?
 O10 C18 H18A 108.6 . . ?
 O10 C18 H18B 108.6 . . ?
 C17 C18 H18A 108.6 . . ?
 C17 C18 H18B 108.6 . . ?
 H18A C18 H18B 107.6 . . ?
 O10 C19 H19A 108.2 . . ?
 O10 C19 H19B 108.2 . . ?
 H19A C19 H19B 107.4 . . ?
 C20 C19 O10 116.2(9) . . ?
 C20 C19 H19A 108.2 . . ?
 C20 C19 H19B 108.2 . . ?
 O11 C20 H20A 108.7 . . ?
 O11 C20 H20B 108.7 . . ?
 C19 C20 O11 114.1(8) . . ?
 C19 C20 H20A 108.7 . . ?
 C19 C20 H20B 108.7 . . ?
 H20A C20 H20B 107.6 . . ?
 O11 C21 H21A 109.7 . . ?
 O11 C21 H21B 109.7 . . ?
 O11 C21 C22 109.7(6) . . ?
 H21A C21 H21B 108.2 . . ?
 C22 C21 H21A 109.7 . . ?
 C22 C21 H21B 109.7 . . ?
 O12 C22 C21 114.7(6) . . ?
 O12 C22 H22A 108.6 . . ?
 O12 C22 H22B 108.6 . . ?
 C21 C22 H22A 108.6 . . ?
 C21 C22 H22B 108.6 . . ?
 H22A C22 H22B 107.6 . . ?
 O12 C23 H23A 109.9 . . ?
 O12 C23 H23B 109.9 . . ?
 O12 C23 C24 108.8(7) . . ?
 H23A C23 H23B 108.3 . . ?
 C24 C23 H23A 109.9 . . ?
 C24 C23 H23B 109.9 . . ?
 O7 C24 C23 109.4(6) . . ?
 O7 C24 H24A 109.8 . . ?
 O7 C24 H24B 109.8 . . ?
 C23 C24 H24A 109.8 . . ?
 C23 C24 H24B 109.8 . . ?
 H24A C24 H24B 108.2 . . ?

loop_
  _geom_torsion_atom_site_label_1
  _geom_torsion_atom_site_label_2
  _geom_torsion_atom_site_label_3
  _geom_torsion_atom_site_label_4
  _geom_torsion
  _geom_torsion_site_symmetry_1
  _geom_torsion_site_symmetry_2
  _geom_torsion_site_symmetry_3
  _geom_torsion_site_symmetry_4
  _geom_torsion_publ_flag
 Ca1 O1 C1 C2 43.1(5) . . . . ?
 Ca1 O1 C12 C11 -30.8(5) . . . . ?
 Ca1 O2 C2 C1 41.5(5) . . . . ?
 Ca1 O2 C3 C4 -28.4(5) . . . . ?
 Ca1 O3 C4 C3 -62.9(4) . . . . ?
 Ca1 O3 C5 C6 -54.5(5) . . . . ?
 Ca1 O4 C6 C5 -32.1(5) . . . . ?
 Ca1 O4 C7 C8 48.4(5) . . . . ?
 Ca1 O5 C8 C7 41.0(5) . . . . ?
 Ca1 O5 C9 C10 -27.6(5) . . . . ?
 Ca1 O6 C10 C9 -61.6(5) . . . . ?
 Ca1 O6 C11 C12 -54.3(5) . . . . ?
 O1 C1 C2 O2 -51.7(5) . . . . ?
 O2 C3 C4 O3 57.6(5) . . . . ?
 O3 C5 C6 O4 55.3(6) . . . . ?
 O4 C7 C8 O5 -55.8(5) . . . . ?
 O5 C9 C10 O6 56.1(5) . . . . ?
 O6 C11 C12 O1 54.1(6) . . . . ?
 C1 O1 C12 C11 179.6(4) . . . . ?
 C2 O2 C3 C4 -175.0(4) . . . . ?
 C3 O2 C2 C1 -172.9(4) . . . . ?
 C4 O3 C5 C6 77.5(5) . . . . ?
 C5 O3 C4 C3 164.6(4) . . . . ?
 C6 O4 C7 C8 -168.3(4) . . . . ?
 C7 O4 C6 C5 -174.9(4) . . . . ?
 C8 O5 C9 C10 -176.0(4) . . . . ?
 C9 O5 C8 C7 -171.0(4) . . . . ?
 C10 O6 C11 C12 77.6(6) . . . . ?
 C11 O6 C10 C9 165.9(4) . . . . ?
 C12 O1 C1 C2 -167.9(4) . . . . ?
 O7 C13 C14 O8 -69.6(9) . . . . ?
 O8 C15 C16 O9 -66.8(10) . . . . ?
 O9 C17 C18 O10 80.4(10) . . . . ?
 O10 C19 C20 O11 -177.8(11) . . . . ?
 O11 C21 C22 O12 50.9(10) . . . . ?
 O12 C23 C24 O7 75.3(8) . . . . ?
 C13 O7 C24 C23 -177.5(7) . . . . ?
 C14 O8 C15 C16 -77.7(9) . . . . ?
 C15 O8 C14 C13 -168.9(6) . . . . ?
 C16 O9 C17 C18 -173.1(9) . . . . ?
 C17 O9 C16 C15 -179.4(8) . . . . ?
 C18 O10 C19 C20 -137.5(13) . . . . ?
 C19 O10 C18 C17 -72.4(11) . . . . ?
 C20 O11 C21 C22 -176.1(8) . . . . ?
 C21 O11 C20 C19 134.8(12) . . . . ?
 C22 O12 C23 C24 -169.4(6) . . . . ?
 C23 O12 C22 C21 74.0(8) . . . . ?
 C24 O7 C13 C14 -172.5(7) . . . . ?

_shelx_res_file
;
TITL mo_241111ysj2_0m P -1 R = 0.05 New:P-1
    mo_241111ysj2_0m.res
    created by SHELXL-2018/3 at 13:14:01 on 13-Nov-2024
CELL 0.71073 10.5148 11.8832 18.0885 106.065 102.301 98.272
ZERR 1 0.0005 0.0005 0.0011 0.002 0.002 0.004
LATT 1
SFAC C H Ca Cu I O
UNIT 48 108 2 4 8 30
SADI Ca1 H25a Ca1 H25b

L.S. 5
PLAN  18
TEMP 23.85
CONF
BOND $H
MORE -1
fmap 2
acta
OMIT -6 -3 9
OMIT -4 4 3
OMIT -2 -4 18
OMIT 1 -5 15
OMIT 1 0 0
OMIT 3 -10 2
OMIT 3 -2 9
OMIT 3 7 2
OMIT 3 8 2
OMIT 4 -1 9
OMIT 5 0 6
OMIT 6 -4 3
OMIT 9 0 2
REM <olex2.extras>
REM <HklSrc "%.\\mo_241111YSJ2_0m.hkl">
REM </olex2.extras>

WGHT    0.013800    7.032800
FVAR       0.29566
I1    5    0.195980   -0.910877    0.089132    11.00000    0.03410    0.04274 =
         0.04471    0.01589    0.00576    0.00674
I2    5   -0.030903   -0.852918    0.363107    11.00000    0.09720    0.07120 =
         0.04557    0.01596    0.00753   -0.00481
I3    5   -0.158724   -0.786139    0.129410    11.00000    0.03960    0.03657 =
         0.04960    0.01845    0.01268    0.01317
I4    5   -0.109955   -1.141613    0.139537    11.00000    0.03667    0.03689 =
         0.05024    0.02043    0.01113    0.00748
CU1   4   -0.084539   -0.916785    0.214854    11.00000    0.05365    0.04974 =
         0.04920    0.01958    0.00585    0.00900
CU2   4   -0.064887   -0.977679    0.060888    11.00000    0.04732    0.05638 =
         0.05082    0.01687    0.01387    0.01207
CA1   3   -0.372853   -0.717056    0.836669    11.00000    0.02868    0.02749 =
         0.02991    0.00896    0.00604    0.00670
O1    6   -0.518066   -0.901646    0.856031    11.00000    0.04552    0.03139 =
         0.03766    0.01349    0.00732    0.00216
O2    6   -0.402322   -0.709028    0.981025    11.00000    0.03647    0.03482 =
         0.03562    0.01264    0.01463    0.00789
O3    6   -0.336681   -0.512781    0.939951    11.00000    0.03340    0.03272 =
         0.03539    0.01036    0.00826    0.00427
O4    6   -0.172333   -0.548698    0.841986    11.00000    0.03015    0.03320 =
         0.04721    0.00742    0.01178    0.00359
O5    6   -0.193873   -0.778405    0.760956    11.00000    0.03938    0.03486 =
         0.03660    0.00713    0.01651    0.00957
O6    6   -0.439265   -0.911851    0.721537    11.00000    0.04298    0.03414 =
         0.04066    0.00933    0.01100    0.00517
AFIX   6
O25   6   -0.440194   -0.640560    0.728718    11.00000    0.04411    0.05730 =
         0.04345    0.02961    0.00393    0.00091
H25A  2   -0.392566   -0.590081    0.714926    11.00000   -1.50000
H25B  2   -0.508285   -0.671693    0.689038    11.00000   -1.50000
AFIX   0
O26   6   -0.604786   -0.698096    0.821762    11.00000    0.03872    0.06029 =
         0.05072    0.03265    0.01224    0.01215
AFIX   7
H26A  2   -0.636947   -0.692858    0.775632    11.00000   -1.50000
H26B  2   -0.657046   -0.759315    0.825993    11.00000   -1.50000
AFIX   0
O27   6   -0.188790   -0.763782    0.918792    11.00000    0.04261    0.06839 =
         0.04222    0.03001    0.01767    0.03027
AFIX   7
H27A  2   -0.182410   -0.772561    0.966023    11.00000   -1.50000
H27B  2   -0.113071   -0.775714    0.908292    11.00000   -1.50000
AFIX   0
C1    1   -0.508160   -0.913303    0.933464    11.00000    0.03940    0.04639 =
         0.05186    0.02855    0.01356    0.00213
AFIX  23
H1A   2   -0.427936   -0.940827    0.950873    11.00000   -1.20000
H1B   2   -0.584439   -0.971273    0.932041    11.00000   -1.20000
AFIX   0
C2    1   -0.503959   -0.794749    0.988983    11.00000    0.02876    0.05967 =
         0.03969    0.02443    0.01161    0.00774
AFIX  23
H2A   2   -0.589505   -0.772885    0.976463    11.00000   -1.20000
H2B   2   -0.484704   -0.796969    1.043380    11.00000   -1.20000
AFIX   0
C3    1   -0.379161   -0.593828    1.038996    11.00000    0.05444    0.04492 =
         0.03291    0.01287    0.01552    0.02020
AFIX  23
H3A   2   -0.344401   -0.597958    1.092117    11.00000   -1.20000
H3B   2   -0.461724   -0.565951    1.037084    11.00000   -1.20000
AFIX   0
C4    1   -0.280695   -0.510414    1.019974    11.00000    0.04570    0.04012 =
         0.03185    0.00032    0.00560    0.00679
AFIX  23
H4A   2   -0.264667   -0.429843    1.056749    11.00000   -1.20000
H4B   2   -0.196741   -0.536183    1.024151    11.00000   -1.20000
AFIX   0
C5    1   -0.270705   -0.414813    0.920311    11.00000    0.05046    0.02967 =
         0.04850    0.00967    0.02059    0.00663
AFIX  23
H5A   2   -0.254359   -0.341274    0.964348    11.00000   -1.20000
H5B   2   -0.328108   -0.405335    0.873783    11.00000   -1.20000
AFIX   0
C6    1   -0.140633   -0.435777    0.903470    11.00000    0.04717    0.03625 =
         0.05150    0.00803    0.01743   -0.00325
AFIX  23
H6A   2   -0.100716   -0.372560    0.885849    11.00000   -1.20000
H6B   2   -0.078720   -0.437958    0.950946    11.00000   -1.20000
AFIX   0
C7    1   -0.056289   -0.585714    0.824377    11.00000    0.02774    0.04270 =
         0.05841    0.01815    0.01559    0.00558
AFIX  23
H7A   2   -0.007900   -0.609288    0.867584    11.00000   -1.20000
H7B   2    0.002128   -0.520549    0.817531    11.00000   -1.20000
AFIX   0
C8    1   -0.101141   -0.688657    0.749721    11.00000    0.04664    0.04714 =
         0.05404    0.02260    0.02594    0.01405
AFIX  23
H8A   2   -0.143246   -0.663286    0.705739    11.00000   -1.20000
H8B   2   -0.025494   -0.720435    0.737347    11.00000   -1.20000
AFIX   0
C9    1   -0.227992   -0.889267    0.696781    11.00000    0.05315    0.04503 =
         0.03697    0.00727    0.02006    0.01525
AFIX  23
H9A   2   -0.150123   -0.923599    0.694195    11.00000   -1.20000
H9B   2   -0.262208   -0.876253    0.646313    11.00000   -1.20000
AFIX   0
C10   1   -0.332054   -0.971313    0.713186    11.00000    0.05304    0.03458 =
         0.04195    0.00618    0.00693    0.01143
AFIX  23
H10A  2   -0.363104   -1.046252    0.669505    11.00000   -1.20000
H10B  2   -0.295829   -0.988708    0.761777    11.00000   -1.20000
AFIX   0
C11   1   -0.558476   -0.990652    0.718384    11.00000    0.04152    0.04453 =
         0.04540    0.01049   -0.00078   -0.00542
AFIX  23
H11A  2   -0.572711   -1.065319    0.675605    11.00000   -1.20000
H11B  2   -0.634025   -0.954255    0.706665    11.00000   -1.20000
AFIX   0
C12   1   -0.550593   -1.016512    0.795429    11.00000    0.04656    0.03124 =
         0.05414    0.00663    0.01069   -0.00511
AFIX  23
H12A  2   -0.635268   -1.062710    0.794385    11.00000   -1.20000
H12B  2   -0.482196   -1.061392    0.805144    11.00000   -1.20000
AFIX   0

O7    6   -0.630642   -0.463485    0.673212    11.00000    0.07809    0.05325 =
         0.08252    0.01645    0.02587    0.02003
O8    6   -0.343589   -0.417148    0.710254    11.00000    0.07522    0.04827 =
         0.07126    0.02885    0.00178   -0.00422
O9    6   -0.244974   -0.571554    0.591433    11.00000    0.11911    0.07707 =
         0.05923    0.02121    0.02094   -0.00381
O10   6   -0.438374   -0.791847    0.462686    11.00000    0.09933    0.12758 =
         0.06509   -0.00363    0.04208   -0.00821
O11   6   -0.651956   -0.816674    0.591513    11.00000    0.05871    0.09503 =
         0.05956    0.00495    0.01850    0.01080
O12   6   -0.789876   -0.679054    0.682400    11.00000    0.06229    0.07255 =
         0.05872    0.02773    0.01714    0.02226
C13   1   -0.547409   -0.351787    0.716470    11.00000    0.10439    0.04656 =
         0.11074    0.00863   -0.00122    0.01964
AFIX  23
H13A  2   -0.523440   -0.343813    0.772798    11.00000   -1.20000
H13B  2   -0.593598   -0.288853    0.709592    11.00000   -1.20000
AFIX   0
C14   1   -0.424406   -0.339427    0.687919    11.00000    0.09689    0.04971 =
         0.12858    0.04356   -0.02371   -0.01204
AFIX  23
H14A  2   -0.449058   -0.358981    0.630302    11.00000   -1.20000
H14B  2   -0.374286   -0.257090    0.710795    11.00000   -1.20000
AFIX   0
C15   1   -0.211587   -0.396648    0.699140    11.00000    0.08255    0.06743 =
         0.06591    0.02229   -0.00607   -0.01780
AFIX  23
H15A  2   -0.155322   -0.432851    0.731411    11.00000   -1.20000
H15B  2   -0.174536   -0.311016    0.717899    11.00000   -1.20000
AFIX   0
C16   1   -0.208950   -0.446343    0.614472    11.00000    0.10992    0.07989 =
         0.08716    0.03657    0.02947   -0.01077
AFIX  23
H16A  2   -0.270898   -0.416502    0.580656    11.00000   -1.20000
H16B  2   -0.120282   -0.421696    0.609051    11.00000   -1.20000
AFIX   0
C17   1   -0.244347   -0.628313    0.511720    11.00000    0.10216    0.14201 =
         0.06070    0.01955    0.02740   -0.00456
AFIX  23
H17A  2   -0.153714   -0.613679    0.507002    11.00000   -1.20000
H17B  2   -0.297267   -0.593491    0.476804    11.00000   -1.20000
AFIX   0
C18   1   -0.297593   -0.757653    0.485968    11.00000    0.08840    0.13866 =
         0.05589   -0.00302    0.01825    0.00566
AFIX  23
H18A  2   -0.264236   -0.795696    0.441429    11.00000   -1.20000
H18B  2   -0.263992   -0.787800    0.529284    11.00000   -1.20000
AFIX   0
C19   1   -0.494880   -0.765103    0.527539    11.00000    0.19467    0.10942 =
         0.11034   -0.00749    0.11136   -0.01817
AFIX  23
H19A  2   -0.424953   -0.748802    0.576164    11.00000   -1.20000
H19B  2   -0.527225   -0.692049    0.530089    11.00000   -1.20000
AFIX   0
C20   1   -0.594781   -0.849525    0.526272    11.00000    0.12605    0.11716 =
         0.12006   -0.03903    0.08732   -0.02083
AFIX  23
H20A  2   -0.562052   -0.921800    0.526234    11.00000   -1.20000
H20B  2   -0.663929   -0.868159    0.476977    11.00000   -1.20000
AFIX   0
C21   1   -0.791920   -0.845467    0.567371    11.00000    0.05828    0.11334 =
         0.06560    0.00956   -0.00279    0.01185
AFIX  23
H21A  2   -0.823268   -0.931692    0.544020    11.00000   -1.20000
H21B  2   -0.823651   -0.808826    0.527257    11.00000   -1.20000
AFIX   0
C22   1   -0.844318   -0.801942    0.636337    11.00000    0.04987    0.08266 =
         0.07141    0.01852    0.01389    0.00489
AFIX  23
H22A  2   -0.940244   -0.813008    0.617643    11.00000   -1.20000
H22B  2   -0.826966   -0.850807    0.670780    11.00000   -1.20000
AFIX   0
C23   1   -0.838071   -0.597725    0.645167    11.00000    0.05674    0.10913 =
         0.09617    0.06040    0.02520    0.02522
AFIX  23
H23A  2   -0.930913   -0.600005    0.644477    11.00000   -1.20000
H23B  2   -0.831772   -0.619908    0.590484    11.00000   -1.20000
AFIX   0
C24   1   -0.756822   -0.474896    0.690425    11.00000    0.10406    0.09385 =
         0.09951    0.04642    0.05348    0.06034
AFIX  23
H24A  2   -0.802514   -0.415957    0.675466    11.00000   -1.20000
H24B  2   -0.744644   -0.460523    0.747202    11.00000   -1.20000
AFIX   0
HKLF 4 1 -0.5 0.5 0 -0.5 -0.5 0 0 0 1


REM  mo_241111ysj2_0m P -1 R = 0.05 New:P-1
REM wR2 = 0.0944, GooF = S = 1.035, Restrained GooF = 1.035 for all data
REM R1 = 0.0409 for 7689 Fo > 4sig(Fo) and 0.0591 for all 10208 data
REM 420 parameters refined using 1 restraints

END

WGHT      0.0138      7.0265

REM Highest difference peak  1.018,  deepest hole -1.550,  1-sigma level  0.125
Q1    1   0.0421 -0.8446  0.3625  11.00000  0.05    1.02
Q2    1  -0.0747 -0.8040  0.3629  11.00000  0.05    0.91
Q3    1  -0.0393 -0.8867  0.3638  11.00000  0.05    0.69
Q4    1  -0.1220 -0.7942  0.1707  11.00000  0.05    0.67
Q5    1  -0.0770 -1.0893  0.1806  11.00000  0.05    0.60
Q6    1  -0.0398 -1.0291  0.0485  11.00000  0.05    0.58
Q7    1  -0.0720 -0.9258  0.0353  11.00000  0.05    0.53
Q8    1  -0.6739 -0.6712  0.6296  11.00000  0.05    0.51
Q9    1   0.1587 -0.8886  0.1192  11.00000  0.05    0.49
Q10   1  -0.7102 -0.8134  0.8901  11.00000  0.05    0.48
Q11   1   0.1996 -0.9732  0.0979  11.00000  0.05    0.48
Q12   1  -0.8206 -0.2642  0.6432  11.00000  0.05    0.46
Q13   1  -0.0937 -0.4656  0.9725  11.00000  0.05    0.46
Q14   1  -0.9841 -0.7602  0.5480  11.00000  0.05    0.46
Q15   1  -0.7452 -0.8145  0.5216  11.00000  0.05    0.45
Q16   1  -0.0455 -0.2506  0.9513  11.00000  0.05    0.45
Q17   1   0.0977 -0.8465  0.0626  11.00000  0.05    0.45
Q18   1  -0.1753 -0.9831  0.0109  11.00000  0.05    0.45
;
_shelx_res_checksum                27174
_shelx_hkl_file
;
  -3   0   0   -1.36    1.34
  -3   0   0   -0.87    1.11
  -3   0   0   -1.66    1.20
  -3   0   0    0.12    0.73
   3   0   0   -2.00    1.25
   3   0   0    0.09    0.65
   3   0   0    0.34    1.48
   3   0   0   -0.94    1.45
  -4   0   0    2.54    1.77
  -4   0   0    3.68    2.09
  -4   0   0    1.57    1.13
  -4   0   0    4.56    2.44
   4   0   0    5.95    2.56
   4   0   0    2.83    1.05
   4   0   0    2.52    2.16
   4   0   0    0.26    1.91
  -5   0   0   -0.72    2.20
  -5   0   0   -0.30    0.99
  -5   0   0   -0.65    1.69
  -5   0   0    0.62    1.67
   5   0   0   -2.12    1.65
   5   0   0    0.05    1.97
   5   0   0   -1.74    1.80
   5   0   0   -0.34    0.70
  -6   0   0 1166.00   54.87
  -7   0   0   -2.31    3.31
  -7   0   0   -0.39    2.55
  -7   0   0   -0.28    1.40
  -7   0   0    1.05    3.10
   7   0   0    2.00    3.18
   7   0   0   -0.92    3.32
   7   0   0   -1.96    2.65
  -8   0   0  542.02   32.58
  -8   0   0  564.77   29.74
  -8   0   0  596.94   32.15
   8   0   0  621.66   32.35
   8   0   0  598.35   31.47
   8   0   0  601.76   32.31
  -9   0   0    5.96    3.59
  -9   0   0    3.63    4.22
  -9   0   0   -1.88    1.43
  -9   0   0   -7.58    4.40
   9   0   0   -4.25    3.37
   9   0   0   -5.55    3.25
   9   0   0   -0.22    3.74
 -10   0   0  396.67   26.08
 -10   0   0  400.78   27.49
 -10   0   0  402.86   18.82
 -10   0   0  389.24   23.17
  10   0   0  433.05   26.70
  10   0   0  419.18   26.23
  10   0   0  436.28   25.88
 -11   0   0  -11.38    4.67
 -11   0   0   -0.93    3.36
 -11   0   0   -1.15    4.75
  11   0   0   -1.87    4.90
  11   0   0  -10.40    4.20
  11   0   0   -3.70    4.41
 -12   0   0  397.72   24.95
  12   0   0  468.35   29.71
  12   0   0  445.62   28.71
  12   0   0  429.34   28.83
 -13   0   0   -1.83    3.74
 -13   0   0   -2.65    6.33
  13   0   0    2.06    5.98
  13   0   0   -6.62    4.31
 -14   0   0   46.92    9.04
 -14   0   0   38.02   11.36
  14   0   0   16.55    8.52
  14   0   0   36.29   10.98
 -15   0   0   -6.44    3.43
 -15   0   0   -2.59    6.46
  15   0   0    1.59    6.72
  15   0   0   -3.57    6.06
  15   0   0    8.80    8.05
 -16   0   0    5.17    8.08
 -16   0   0   -0.05    4.67
  16   0   0    5.34    8.39
  16   0   0   -1.69    6.72
 -17   0   0    3.70    5.40
 -17   0   0   16.29    9.24
  17   0   0   -3.59    7.74
  17   0   0    8.60    8.60
 -18   0   0   23.62    6.22
 -18   0   0   16.08    9.16
  18   0   0   13.42   10.15
  18   0   0   -2.25   14.67
  17  -1   0    9.58    9.55
  17  -1   0   15.80   10.18
 -17   1   0    6.47    5.60
  16  -1   0   -2.88    7.05
  16  -1   0   -0.16    7.87
 -16   1   0   10.74    6.57
 -16   1   0   -5.65    6.98
  15  -1   0  129.74   19.06
  15  -1   0  107.02   17.32
  15  -1   0   93.62   16.87
 -15   1   0  102.80   13.54
 -15   1   0  119.02   20.33
  14  -1   0   -7.75    5.86
  14  -1   0   -9.98    4.93
  14  -1   0    1.33    5.98
 -14   1   0   -7.74    6.58
 -14   1   0    0.84    4.91
  13  -1   0   75.15   13.98
  13  -1   0   52.20   13.66
  13  -1   0   74.89   14.59
 -13   1   0   81.94   11.69
  12  -1   0   -2.45    4.71
  12  -1   0   -5.50    4.75
  12  -1   0  -10.41    5.06
 -12   1   0   -0.06    1.81
 -12   1   0   -2.12    3.95
 -12   1   0   -1.85    6.88
  11  -1   0   30.42    9.21
  11  -1   0   29.29    8.89
  11  -1   0   16.78    7.41
 -11   1   0   19.63    3.91
 -11   1   0   11.10    9.08
 -11   1   0   17.47    5.94
 -11   1   0   18.36    7.38
  10  -1   0   -5.53    4.55
  10  -1   0   -1.34    4.12
  10  -1   0    6.45    5.81
 -10   1   0   -1.74    2.24
 -10   1   0   -2.83    4.07
 -10   1   0   -3.64    3.05
 -10   1   0   -5.56    5.35
   9  -1   0  123.61   14.20
   9  -1   0  107.11   12.92
  -9   1   0  107.23   10.50
  -9   1   0  158.89   17.47
  -9   1   0  139.87   15.00
  -9   1   0  109.41    8.33
   8  -1   0    9.64    3.97
   8  -1   0    2.72    3.95
  -8   1   0    0.84    2.87
  -8   1   0    6.66    4.98
  -8   1   0    2.09    2.15
  -8   1   0    4.61    3.25
   7  -1   0 2381.34  121.02
  -7   1   0 2350.50  120.27
  -7   1   0 2348.28  124.32
   6  -1   0    0.31    1.29
   6  -1   0    2.52    3.55
   6  -1   0   -1.02    3.05
   6  -1   0    0.93    2.94
  -6   1   0    4.01    3.62
  -6   1   0    0.80    2.59
  -6   1   0    7.59    2.48
  -6   1   0    1.10    2.53
   5  -1   0  561.85   27.73
   5  -1   0  527.00   27.65
  -5   1   0  560.97   27.25
  -5   1   0  584.93   29.08
  -5   1   0  505.59   27.43
   4  -1   0    0.24    2.06
   4  -1   0   -0.26    1.03
   4  -1   0    0.13    2.03
   4  -1   0   -0.62    1.96
  -4   1   0   -1.25    1.09
  -4   1   0   -2.63    1.50
  -4   1   0    0.67    2.20
  -4   1   0    1.79    1.91
   3  -1   0 1716.66   82.15
  -3   1   0 1672.71   82.62
   2  -1   0   -0.41    1.01
   2  -1   0   -1.39    0.89
   2  -1   0    0.00    0.66
   2  -1   0   -0.92    1.11
  -2   1   0   -1.32    0.64
  -2   1   0   -2.01    0.91
  -2   1   0    0.72    1.19
  -2   1   0   -0.95    0.93
   1  -1   0    0.59    0.49
  -2  -1   0    1.14    1.00
  -2  -1   0    0.84    0.57
  -2  -1   0   -0.87    0.68
   2   1   0    0.20    0.61
   2   1   0    0.49    0.96
   2   1   0    0.06    0.74
  -3  -1   0  176.49    8.84
  -3  -1   0  167.88    9.58
  -3  -1   0  165.65    9.85
   3   1   0  176.29    9.96
   3   1   0  185.67    9.64
   3   1   0  180.14    9.12
  -4  -1   0    0.73    1.72
  -4  -1   0   -1.00    1.07
  -4  -1   0   -0.50    1.53
   4   1   0    1.89    1.61
   4   1   0   -0.03    1.82
   4   1   0    1.06    1.78
  -5  -1   0  354.53   18.77
  -5  -1   0  339.38   18.68
   5   1   0  328.91   18.53
   5   1   0  361.75   18.48
   5   1   0  329.38   17.63
  -6  -1   0    4.09    2.88
  -6  -1   0   -5.35    2.37
  -6  -1   0   -0.97    1.71
   6   1   0   -0.73    2.16
   6   1   0    2.39    2.86
   6   1   0    4.58    3.07
  -7  -1   0 1152.72   55.22
  -8  -1   0   -1.26    2.03
  -8  -1   0   -1.79    3.11
  -8  -1   0   -4.90    3.71
   8   1   0   -0.82    3.72
   8   1   0   -4.52    3.19
   8   1   0   -3.89    3.08
  -9  -1   0    4.53    5.51
  -9  -1   0    7.04    3.56
  -9  -1   0    3.66    3.85
   9   1   0    2.48    4.84
   9   1   0    6.73    4.36
   9   1   0    7.31    4.56
 -10  -1   0    6.30    4.51
 -10  -1   0   15.19    6.65
  10   1   0   22.05    6.08
  10   1   0   24.75   10.54
 -11  -1   0  465.05   29.56
 -11  -1   0  466.31   25.66
  11   1   0  461.10   29.56
  11   1   0  437.43   28.73
  11   1   0  496.57   28.80
 -12  -1   0    0.03    3.56
 -12  -1   0    6.78    5.98
  12   1   0   -3.39    5.11
  12   1   0    1.48    5.37
  12   1   0   -3.13    4.79
 -13  -1   0   87.90   13.96
  13   1   0   77.58   19.67
  13   1   0   60.82   12.29
  13   1   0   74.87   12.41
 -14  -1   0    3.04    4.07
 -14  -1   0    1.94    7.02
  14   1   0    7.05    6.99
  14   1   0   -0.10    5.98
  14   1   0    0.33    6.28
 -15  -1   0   89.02   11.41
 -15  -1   0   96.03   15.96
  15   1   0   87.23   15.73
  15   1   0   95.59   16.85
  15   1   0   86.34   14.92
 -16  -1   0   -0.89    4.29
 -16  -1   0   -2.77    6.47
  16   1   0   -2.09    6.71
  16   1   0    0.63    6.87
 -17  -1   0   23.38    8.84
 -17  -1   0    9.81    5.96
  17   1   0   18.86    9.94
  17   1   0    3.42    8.48
 -18  -1   0    3.96    4.84
 -18  -1   0   -3.52    5.44
  18   1   0    7.11    9.43
  18   1   0    1.33    8.21
  17  -2   0    1.27    8.62
 -17   2   0    2.05    5.71
 -17   2   0    1.79    9.35
  16  -2   0   16.35    9.58
  16  -2   0   -0.68    8.15
 -16   2   0   14.35   13.81
  15  -2   0   -3.04    6.29
  15  -2   0    3.23    7.79
 -15   2   0   -0.25    7.67
 -15   2   0   -2.54    4.73
  14  -2   0   45.99   11.87
  14  -2   0   15.91    9.18
  14  -2   0   21.30    9.74
 -14   2   0   26.78    8.06
 -14   2   0   30.27    9.30
  13  -2   0    3.04    6.49
  13  -2   0    7.78    7.76
  13  -2   0   -0.88    6.07
 -13   2   0    2.13    8.27
 -13   2   0   -2.11    2.45
 -13   2   0    3.40    4.88
  12  -2   0   -7.70    5.88
  12  -2   0   15.58    7.65
  12  -2   0    2.79    6.42
 -12   2   0    6.95    3.61
 -12   2   0    5.04    5.75
 -12   2   0   -2.69    3.89
 -12   2   0    5.02    8.79
  11  -2   0    7.74    5.52
  11  -2   0   15.63    6.56
 -11   2   0   14.60    5.37
  10  -2   0   16.36    7.68
  10  -2   0   12.19    6.13
  10  -2   0   10.69    6.77
 -10   2   0   16.00    8.52
 -10   2   0   15.42    6.07
 -10   2   0   17.36    6.45
 -10   2   0    3.22    3.83
   9  -2   0   -0.70    3.99
   9  -2   0   -3.58    3.41
   9  -2   0   -4.93    4.39
  -9   2   0   -3.64    4.69
  -9   2   0   -1.80    3.57
  -9   2   0    4.53    4.28
  -9   2   0    1.81    3.09
   8  -2   0 1331.70   65.85
  -8   2   0 1368.81   67.25
   7  -2   0    5.72    4.33
   7  -2   0    0.70    3.63
   7  -2   0    1.99    1.87
   7  -2   0    0.65    3.47
  -7   2   0    8.43    3.44
  -7   2   0    2.77    3.23
  -7   2   0   -2.07    2.68
   6  -2   0 1726.31   95.02
  -6   2   0 1875.98   99.04
   5  -2   0    1.26    2.67
   5  -2   0    1.78    2.54
   5  -2   0    0.80    1.51
   5  -2   0   -2.42    2.15
  -5   2   0    0.82    2.39
  -5   2   0    1.26    3.31
  -5   2   0    0.66    1.86
  -5   2   0    3.51    2.63
   4  -2   0   23.72    3.72
   4  -2   0   19.39    4.30
   4  -2   0   27.49    4.61
  -4   2   0   25.93    4.61
  -4   2   0   31.46    4.32
  -4   2   0   22.48    4.56
   3  -2   0   12.43    2.88
  -3   2   0   14.01    2.98
  -3   2   0   25.22    3.71
   2  -2   0    1.00    1.37
   2  -2   0    2.80    1.73
   2  -2   0    4.87    2.03
   2  -2   0    8.05    2.01
  -2   2   0    3.78    1.96
  -2   2   0    4.52    1.82
  -2   2   0    2.40    1.74
  -2   2   0    2.25    1.40
   1  -2   0    0.79    1.41
   1  -2   0    0.93    1.24
   1  -2   0    0.31    1.10
   1  -2   0    0.27    1.08
  -1   2   0    0.99    1.11
  -1   2   0    0.14    0.94
  -1   2   0    0.96    1.36
  -1   2   0    1.23    1.10
   1   2   0   -0.08    0.70
  -2  -2   0   66.42    3.73
   2   2   0   67.27    4.57
   2   2   0   62.86    3.72
   2   2   0   70.32    3.42
   2   2   0   58.51    3.23
  -3  -2   0    0.89    0.70
  -3  -2   0    0.18    1.42
   3   2   0    0.24    1.32
   3   2   0    0.29    0.85
   3   2   0    0.43    0.60
  -5  -2   0    0.17    1.75
  -5  -2   0    0.70    1.16
  -5  -2   0    0.83    1.90
   5   2   0    0.96    1.85
   5   2   0    4.37    1.94
   5   2   0   -3.28    1.48
  -6  -2   0  809.87   39.67
  -7  -2   0    4.15    3.37
  -7  -2   0   -4.99    2.14
  -7  -2   0   -1.12    1.82
   7   2   0   -6.43    1.77
   7   2   0   -3.83    2.52
   7   2   0   -2.85    2.75
  -8  -2   0  261.22   15.41
  -8  -2   0  291.73   18.82
  -8  -2   0  275.96   18.07
   8   2   0  305.29   18.91
   8   2   0  295.99   17.40
   8   2   0  301.25   18.23
  -9  -2   0    1.38    4.25
  -9  -2   0   -3.04    2.14
  -9  -2   0   -1.48    3.37
   9   2   0    7.08    4.54
   9   2   0   -6.77    3.24
   9   2   0    3.47    3.56
 -10  -2   0  166.69   14.90
 -10  -2   0  149.18   11.01
  10   2   0  150.86   14.37
  10   2   0  168.56   14.20
  10   2   0  157.62   13.26
 -11  -2   0   -4.26    3.81
 -11  -2   0    0.59    3.08
  11   2   0   -0.24    4.02
  11   2   0    2.90    4.95
  11   2   0    2.69    5.35
 -12  -2   0   74.66    8.95
 -12  -2   0   65.92   12.07
 -12  -2   0   64.40   11.38
  12   2   0   68.06   12.40
  12   2   0   72.30   11.84
  12   2   0   67.73   11.67
 -13  -2   0  -10.74    4.52
 -13  -2   0   -5.34    2.78
  13   2   0    3.05    5.62
  13   2   0   -3.83    5.76
  13   2   0   -4.30    5.22
 -14  -2   0  333.06   19.75
 -14  -2   0  276.57   22.17
  14   2   0  254.15   24.10
  14   2   0  317.66   24.39
  14   2   0  375.34   25.77
 -15  -2   0   -1.26    5.82
 -15  -2   0   -5.08    5.14
  15   2   0   -5.77    5.52
  15   2   0   -3.43    6.25
  15   2   0   -1.81    5.77
 -16  -2   0  277.25   21.48
  16   2   0  280.07   24.93
  16   2   0  286.24   25.98
  16   2   0  308.00   26.21
 -17  -2   0   -1.92    4.63
  17   2   0   -4.60    6.36
  17   2   0   -0.25    6.78
 -18  -2   0    6.84    5.49
  18   2   0   -2.95    7.75
  18   2   0    8.79    8.73
  17  -3   0   -1.93    7.62
  17  -3   0    0.41    8.86
 -17   3   0    7.45    7.08
 -17   3   0    7.27   10.91
  16  -3   0   -5.93    6.33
  16  -3   0   -0.11    7.74
 -16   3   0   12.29   11.22
 -16   3   0    0.56    5.33
  15  -3   0    4.08    8.62
  15  -3   0   -1.19    6.18
 -15   3   0    4.80   10.62
 -15   3   0   -0.13    2.39
  14  -3   0    2.16    6.71
  14  -3   0   -8.32    5.63
  14  -3   0    4.30    6.46
 -14   3   0    6.45    6.14
 -14   3   0    1.47    3.14
 -14   3   0   -3.69    5.57
  13  -3   0   59.04   12.72
  13  -3   0   41.56   13.97
  13  -3   0   68.40   17.79
 -13   3   0   52.62   10.39
 -13   3   0   58.85    8.24
 -13   3   0   59.58   11.91
 -13   3   0   93.65   17.75
  12  -3   0    0.81    6.38
  12  -3   0    3.07    6.26
  12  -3   0   -3.04    6.11
 -12   3   0   -6.46    6.68
 -12   3   0   -5.37    4.26
 -12   3   0   -7.83    3.83
 -12   3   0   -2.73    3.28
  11  -3   0  378.48   25.53
  11  -3   0  306.02   24.92
  11  -3   0  343.48   24.96
 -11   3   0  335.55   22.97
 -11   3   0  317.91   24.52
 -11   3   0  329.88   20.67
 -11   3   0  304.76   26.93
  10  -3   0   -9.49    4.83
  10  -3   0    1.73    5.96
  10  -3   0   -0.25    5.52
 -10   3   0   -0.66    4.24
 -10   3   0   -1.09    3.30
 -10   3   0   -2.41    4.14
 -10   3   0   -1.42    6.36
   9  -3   0  389.51   25.27
   9  -3   0  355.33   23.58
   9  -3   0  327.29   23.25
  -9   3   0  333.66   22.44
  -9   3   0  350.17   25.70
  -9   3   0  363.38   21.92
  -9   3   0  350.30   23.44
   8  -3   0   -1.92    3.51
   8  -3   0    1.68    2.20
   8  -3   0   -8.91    4.00
   8  -3   0    3.10    4.37
  -8   3   0   -0.81    3.21
  -8   3   0   -3.63    2.96
  -8   3   0   -1.67    4.81
   7  -3   0   32.85    5.20
   7  -3   0   27.49    6.63
   7  -3   0   23.55    6.83
   7  -3   0   38.26    8.21
  -7   3   0   31.58    6.43
  -7   3   0   36.24    6.86
  -7   3   0   26.43    6.14
  -7   3   0   30.22    7.85
   6  -3   0   -6.10    3.30
   6  -3   0    5.64    4.08
   6  -3   0    2.30    2.48
  -6   3   0   -0.32    3.10
  -6   3   0   -3.47    2.23
  -6   3   0    1.78    3.01
  -6   3   0   -3.65    3.76
   5  -3   0    0.99    2.99
   5  -3   0    2.17    3.24
   5  -3   0    0.91    2.98
   5  -3   0    0.18    1.95
  -5   3   0    1.44    2.53
  -5   3   0    1.57    3.23
  -5   3   0   -1.03    2.58
  -5   3   0    2.66    2.52
   4  -3   0   -0.68    2.21
   4  -3   0    1.87    2.42
   4  -3   0   -1.78    2.05
   4  -3   0    1.97    2.03
  -4   3   0   -1.75    1.94
  -4   3   0   -2.82    2.13
  -4   3   0    1.19    1.75
  -4   3   0   -2.16    1.99
   3  -3   0 2612.54  122.42
  -3   3   0 2473.46  121.96
   2  -3   0    2.26    2.52
   2  -3   0   -0.26    1.87
   2  -3   0    1.25    1.61
   2  -3   0    1.77    2.11
  -2   3   0    0.30    1.83
  -2   3   0    0.23    2.23
  -2   3   0   -0.81    1.58
  -2   3   0    1.97    2.11
   0  -3   0   -0.29    0.89
   0  -3   0    0.13    1.11
   0  -3   0   -1.25    0.99
   0   3   0   -0.14    1.00
   0   3   0   -1.20    0.83
  -1  -3   0  572.89   27.87
   1   3   0  544.07   27.56
  -2  -3   0   -0.53    0.99
   2   3   0   -0.18    0.89
  -3  -3   0 2646.95  117.33
  -4  -3   0   -0.41    1.47
   4   3   0   -2.12    0.74
   4   3   0   -0.11    0.97
   4   3   0   -0.48    1.44
   4   3   0   -1.58    1.24
  -5  -3   0 2061.93   99.29
   5   3   0 2102.17   98.02
  -6  -3   0    6.70    3.51
   6   3   0    1.52    1.96
   6   3   0   -0.74    2.07
   6   3   0   -1.25    2.37
  -7  -3   0  289.66   19.39
  -7  -3   0  326.01   16.23
   7   3   0  330.29   17.74
   7   3   0  339.52   19.96
   7   3   0  345.51   18.78
  -8  -3   0    0.45    1.87
  -8  -3   0   -0.18    3.08
  -8  -3   0   -4.85    2.73
   8   3   0   -2.69    3.24
   8   3   0   -1.90    3.03
   8   3   0   -1.96    2.59
  -9  -3   0 1057.74   49.81
  -9  -3   0 1018.63   52.42
   9   3   0 1015.65   50.55
   9   3   0 1075.93   50.31
   9   3   0 1024.39   51.98
 -10  -3   0    1.98    4.97
 -10  -3   0   -0.53    2.43
 -10  -3   0   -3.20    3.57
  10   3   0   -4.50    3.73
  10   3   0   -3.51    3.08
  10   3   0    1.93    4.40
 -11  -3   0   88.41   12.52
  11   3   0   69.70   11.29
  11   3   0   72.93   10.42
 -12  -3   0   -1.20    4.86
 -12  -3   0   -0.94    2.74
 -12  -3   0    0.87    4.56
  12   3   0    2.53    5.16
  12   3   0    3.92    5.87
  12   3   0   -2.01    4.54
 -13  -3   0   30.23    5.67
  13   3   0   33.88    9.42
  13   3   0   29.47    8.85
  13   3   0   26.59   10.71
 -14  -3   0    2.17    8.10
 -14  -3   0   -2.66    3.14
 -14  -3   0    5.67    6.90
  14   3   0   -1.03    5.53
  14   3   0    0.20    6.15
  14   3   0   -3.46    5.98
 -15  -3   0  399.06   24.89
 -15  -3   0  380.49   21.74
  15   3   0  421.12   41.00
  15   3   0  390.57   30.17
 -16  -3   0   -1.10    6.84
 -16  -3   0    0.53    3.15
  16   3   0   -0.08    6.82
  16   3   0   -0.06    6.35
  16   3   0    4.94    7.11
 -17  -3   0   26.17    5.00
  17   3   0   18.60    9.48
  17   3   0   32.66   11.90
 -18  -3   0    1.13    2.31
 -18  -3   0   -0.86    2.50
  18   3   0   -4.28    6.47
  18   3   0    8.65    8.80
  17  -4   0    1.04    7.51
  17  -4   0    4.78    9.29
 -17   4   0   -9.16    9.31
  16  -4   0    8.91   10.96
  16  -4   0   13.46    9.50
 -16   4   0   15.72    3.92
 -16   4   0    8.26    7.56
 -16   4   0   20.20   13.56
  15  -4   0    7.69    8.79
  15  -4   0    3.23    7.05
 -15   4   0    9.14    4.42
 -15   4   0    9.31   10.71
 -15   4   0    1.50    6.79
  14  -4   0   62.77   14.86
  14  -4   0   76.59   14.32
  14  -4   0   83.43   16.63
 -14   4   0   88.99   18.99
 -14   4   0   94.08   11.46
  13  -4   0    4.16    7.34
  13  -4   0   -2.69    6.83
  13  -4   0   -6.70    5.64
 -13   4   0   -5.21    5.13
 -13   4   0  -10.56    6.62
 -13   4   0   -3.01    3.82
 -13   4   0    1.53    5.53
  12  -4   0  227.64   21.14
  12  -4   0  197.79   19.65
  12  -4   0  158.47   20.08
 -12   4   0  233.32   18.52
 -12   4   0  243.14   23.97
 -12   4   0  186.15   17.34
 -12   4   0  221.68   20.30
  11  -4   0   -0.99    5.26
  11  -4   0   -8.17    5.73
  11  -4   0   -3.47    5.69
 -11   4   0   -5.94    6.91
 -11   4   0   -0.24    4.58
 -11   4   0   -7.14    3.98
 -11   4   0    1.59    4.53
  10  -4   0  323.48   23.72
  10  -4   0  303.86   22.32
  10  -4   0  303.84   23.85
 -10   4   0  290.57   21.14
 -10   4   0  289.78   20.81
 -10   4   0  298.57   22.15
 -10   4   0  268.50   24.52
   9  -4   0   -0.67    5.02
   9  -4   0   -7.24    4.54
   9  -4   0   -0.84    2.46
   9  -4   0   -7.21    4.85
  -9   4   0   11.00    5.58
  -9   4   0   -0.95    4.27
  -9   4   0    1.59    5.81
  -9   4   0   -3.94    3.80
   8  -4   0  129.07   14.62
   8  -4   0   89.74    8.23
   8  -4   0   93.90   13.89
   8  -4   0   92.16   12.32
  -8   4   0   88.54   13.61
  -8   4   0   83.01   11.37
  -8   4   0   80.04   10.98
   7  -4   0    3.07    4.41
   7  -4   0   -8.34    3.75
   7  -4   0   -2.15    3.28
   7  -4   0   -1.74    2.09
  -7   4   0    1.60    3.25
  -7   4   0   -0.61    4.53
  -7   4   0   -4.38    2.94
  -7   4   0    4.12    3.65
   5  -4   0   -1.42    1.81
   5  -4   0    6.56    4.20
   5  -4   0    4.23    3.83
   5  -4   0    0.12    3.25
  -5   4   0   -0.65    2.61
  -5   4   0    1.16    2.91
  -5   4   0   -0.28    3.04
  -5   4   0   -0.13    3.57
   4  -4   0 1152.66   65.24
  -4   4   0 1039.68   63.84
  -4   4   0 1106.86   61.88
   3  -4   0    2.46    1.87
   3  -4   0   -5.03    2.02
   3  -4   0   -0.05    2.23
   3  -4   0    1.69    2.52
  -3   4   0    0.14    2.12
  -3   4   0    0.01    2.08
  -3   4   0   -1.73    1.63
  -3   4   0    0.87    2.08
   2  -4   0 2359.49  112.08
  -2   4   0 2269.83  111.46
   1  -4   0    2.36    2.33
   1  -4   0   -1.99    1.54
   1  -4   0   -0.44    2.02
   1  -4   0    0.95    1.93
  -1   4   0    0.16    2.18
  -1   4   0   -2.03    1.48
  -1   4   0   -2.42    1.74
  -1   4   0   -2.94    1.67
   0  -4   0   22.75    3.22
   0  -4   0   34.99    4.83
   0   4   0   28.00    4.34
   0   4   0   30.28    4.16
   0   4   0   27.53    3.31
  -1  -4   0    0.66    1.52
   1   4   0    0.35    0.90
   1   4   0    0.50    1.70
  -2  -4   0   16.40    3.06
   2   4   0   17.58    3.25
  -3  -4   0    0.40    1.20
   3   4   0   -0.32    0.57
   3   4   0    0.45    1.27
  -4  -4   0  809.63   41.80
  -4  -4   0  854.31   42.08
   5   4   0    4.49    1.56
   5   4   0    7.71    2.67
   5   4   0    0.55    1.23
  -6  -4   0 1326.37   70.95
   6   4   0 1437.18   69.83
  -8  -4   0 3722.76  177.12
   8   4   0 3640.04  172.18
  -9  -4   0   -3.35    4.34
  -9  -4   0   -1.87    2.47
  -9  -4   0    0.03    1.73
   9   4   0    0.20    3.49
   9   4   0    1.88    3.22
   9   4   0    3.16    4.17
 -10  -4   0  761.98   36.00
 -10  -4   0  728.02   41.15
  10   4   0  724.76   40.42
  10   4   0  765.15   38.20
  10   4   0  754.77   38.92
 -11  -4   0    4.57    5.08
 -11  -4   0   -5.04    2.72
 -11  -4   0    1.58    2.27
  11   4   0   -1.59    4.24
  11   4   0   -1.34    3.65
 -12  -4   0    8.26    3.08
 -12  -4   0    9.26    3.97
 -12  -4   0   21.37    7.83
  12   4   0    5.61    5.33
  12   4   0    7.52    5.88
  12   4   0   12.98    6.83
 -13  -4   0   -5.37    2.18
 -13  -4   0   -4.62    2.96
  13   4   0    5.26    5.97
  13   4   0   -3.82    4.46
 -14  -4   0   83.25    8.06
 -14  -4   0   76.08    6.84
 -14  -4   0   86.10   15.68
  14   4   0   70.35   13.69
  14   4   0   88.35   14.23
  14   4   0   82.83   13.45
  15   4   0    1.80    6.29
  15   4   0    8.51    6.73
  15   4   0    4.43    6.40
  16   4   0   65.53   13.34
  16   4   0   75.51   13.85
  16   4   0   86.42   16.67
  17   4   0    1.87    7.07
  17   4   0   -0.86    6.88
  18   4   0   27.32   12.05
  18   4   0   29.09   10.61
  17  -5   0   15.44   11.55
  17  -5   0   42.36   13.86
 -17   5   0    2.27   10.45
 -17   5   0   12.56    3.88
  16  -5   0    2.00    9.36
  16  -5   0   -3.63    7.75
 -16   5   0    0.83    4.78
 -16   5   0    5.15   10.10
  15  -5   0  265.02   25.22
  15  -5   0  283.78   31.80
 -15   5   0  273.32   22.37
 -15   5   0  219.87   17.96
  14  -5   0   -3.23    7.31
  14  -5   0   -6.29    5.62
 -14   5   0   -5.10    8.00
 -14   5   0   -0.78    5.02
 -14   5   0    5.41    7.25
  13  -5   0  152.10   20.49
  13  -5   0  171.74   22.93
  13  -5   0  119.22   18.98
 -13   5   0  141.42   26.23
 -13   5   0  176.86   22.35
 -13   5   0  169.06   15.46
  12  -5   0   -2.21    5.85
  12  -5   0   -2.70    5.89
 -12   5   0   -0.22    5.32
 -12   5   0   -4.22    7.80
 -12   5   0    3.49    5.27
 -12   5   0   -8.62    4.81
  11  -5   0   81.27   14.15
  11  -5   0   78.05   13.66
  11  -5   0  126.40   17.44
 -11   5   0   58.51   15.14
 -11   5   0   81.05   13.73
 -11   5   0   70.25   11.97
 -11   5   0   61.86   11.19
  10  -5   0   -7.68    6.10
  10  -5   0   -2.86    5.95
  10  -5   0   -3.29    5.20
 -10   5   0   -1.61    4.52
 -10   5   0   -0.45    5.14
 -10   5   0   -4.69    4.72
 -10   5   0   -8.11    7.47
   9  -5   0   15.80    7.09
   9  -5   0   23.18    9.15
   9  -5   0   18.16    7.58
   9  -5   0   22.04    5.29
  -9   5   0   10.34    6.28
  -9   5   0   10.71    5.76
  -9   5   0   12.82    6.75
  -9   5   0   28.04    9.60
   8  -5   0   -1.75    4.01
   8  -5   0   -1.38    4.11
   8  -5   0   -0.54    2.70
   8  -5   0    3.16    4.78
  -8   5   0   -2.38    3.82
  -8   5   0   -3.71    3.46
  -8   5   0    0.83    4.03
  -8   5   0   -5.70    4.57
   7  -5   0   20.36    5.12
   7  -5   0   26.96    7.01
   7  -5   0   19.53    8.00
   7  -5   0   23.82    7.56
  -7   5   0   21.59    6.18
  -7   5   0    6.42    4.77
  -7   5   0   19.78    5.87
  -7   5   0   14.83    6.28
   6  -5   0   -4.39    3.62
   6  -5   0    1.35    3.70
   6  -5   0   -2.72    2.21
   6  -5   0   -0.02    4.55
  -6   5   0   -0.56    3.39
  -6   5   0    1.16    3.92
  -6   5   0   -3.89    2.69
  -6   5   0   -1.39    2.95
   5  -5   0  319.33   18.86
   5  -5   0  339.53   20.19
   5  -5   0  313.68   20.17
   5  -5   0  312.48   20.56
  -5   5   0  313.88   19.41
  -5   5   0  326.17   20.01
  -5   5   0  310.28   20.00
  -5   5   0  333.21   21.08
   4  -5   0    0.39    3.14
   4  -5   0   -3.60    3.13
   4  -5   0    1.41    2.51
   4  -5   0   -1.62    2.75
  -4   5   0   -2.24    2.43
  -4   5   0   -4.59    2.06
  -4   5   0   -2.83    2.70
  -4   5   0    1.35    3.11
   3  -5   0   13.29    3.98
   3  -5   0   22.36    5.18
   3  -5   0   13.87    3.92
   3  -5   0   23.30    4.59
  -3   5   0   14.01    4.47
  -3   5   0    3.93    3.03
  -3   5   0   10.18    3.58
  -3   5   0    6.75    3.49
   2  -5   0   -0.93    2.14
   2  -5   0    0.49    2.45
   2  -5   0    0.42    2.59
   2  -5   0   -1.06    1.97
  -2   5   0    1.66    2.46
  -2   5   0    0.49    2.03
  -2   5   0   -1.28    1.86
  -2   5   0    1.88    2.63
   1  -5   0  184.68   11.47
   1  -5   0  180.48   11.79
   1  -5   0  187.08   12.02
  -1   5   0  181.66   11.83
  -1   5   0  169.66   11.76
  -1   5   0  196.44   12.10
  -1   5   0  186.37   11.27
   0  -5   0   -0.81    1.99
   0  -5   0   -0.44    1.73
   0  -5   0   -1.58    1.51
   0   5   0   -0.74    1.64
   0   5   0   -0.08    1.70
   0   5   0   -2.00    1.94
  -1  -5   0 1460.41   69.86
   1   5   0 1440.95   69.68
  -2  -5   0   -0.81    1.60
   2   5   0   -1.22    0.82
   2   5   0   -0.04    0.91
   2   5   0    1.82    1.84
   3   5   0  184.93   12.23
   3   5   0  194.76   11.73
   4   5   0    0.90    0.94
   4   5   0    1.26    1.95
   5   5   0   71.45    4.77
   5   5   0   62.51    5.33
   5   5   0   75.02    7.25
   5   5   0   75.58    5.18
   6   5   0   -0.52    1.54
   6   5   0    2.37    2.12
   6   5   0    0.80    1.59
   7   5   0  848.19   42.36
   8   5   0    3.72    3.98
   8   5   0    2.74    2.39
   8   5   0    2.48    3.06
   9   5   0  888.68   45.72
   9   5   0  864.04   43.03
   9   5   0  899.75   42.44
  10   5   0   -0.50    3.38
  10   5   0   -6.62    2.97
  10   5   0   -4.88    3.67
  11   5   0    6.95    4.88
  11   5   0   -0.25    4.70
  11   5   0    4.80    3.97
  12   5   0   -2.12    3.73
  12   5   0    0.70    5.00
  12   5   0   -4.04    4.78
  13   5   0   40.52    8.53
  13   5   0   37.50    8.92
  14   5   0   -1.38    5.42
  14   5   0   -3.32    5.08
  14   5   0   -3.09    4.29
  15   5   0   35.28    9.74
  15   5   0   27.61    9.75
  15   5   0   42.81   10.28
  16   5   0    1.56    6.48
  16   5   0    7.62    7.81
  16   5   0   -2.94    5.90
  17   5   0   -5.62    6.09
  17   5   0   -0.85    6.34
  18   5   0    0.77    7.19
  18   5   0   -3.88    6.71
  16  -6   0    1.31   10.24
  16  -6   0   26.22   11.71
 -16   6   0   28.46   14.65
 -16   6   0   18.12    7.42
  15  -6   0   -1.47    8.03
  15  -6   0   -1.49    7.21
 -15   6   0    0.75    5.85
  14  -6   0   92.60   18.27
  14  -6   0  109.95   18.60
 -14   6   0  102.53   16.25
 -14   6   0   90.67   13.86
 -14   6   0  108.03   21.20
  13  -6   0   -1.29    6.26
  13  -6   0  -11.60    5.36
  13  -6   0   -1.09    7.07
 -13   6   0   -2.33    7.99
 -13   6   0   -3.21    5.03
 -13   6   0    1.32    5.58
  12  -6   0    2.25    7.83
  12  -6   0    0.31    7.33
 -12   6   0    9.86    6.17
 -12   6   0    6.83   10.25
 -12   6   0    6.06    6.77
  11  -6   0    2.75    6.11
  11  -6   0   -3.07    6.47
 -11   6   0    4.82    6.07
 -11   6   0    0.19    5.12
 -11   6   0   11.58    6.26
 -11   6   0   -5.87    6.71
  10  -6   0    7.91    7.80
  10  -6   0   13.28    7.50
  10  -6   0   18.08    8.73
 -10   6   0   15.75    7.11
 -10   6   0   22.41    8.12
 -10   6   0   13.10    9.45
 -10   6   0    5.46    6.56
   9  -6   0   -2.20    5.15
   9  -6   0    4.15    5.68
   9  -6   0    0.21    5.18
   9  -6   0    1.83    3.51
  -9   6   0   -3.87    4.37
  -9   6   0    5.71    4.82
  -9   6   0    4.04    6.58
  -9   6   0    5.98    5.47
   8  -6   0   10.63    6.19
   8  -6   0   12.18    6.78
   8  -6   0    4.10    4.01
   8  -6   0   10.30    6.65
  -8   6   0   -0.82    4.60
  -8   6   0    2.68    4.68
  -8   6   0   15.44    7.80
  -8   6   0    2.41    4.87
   7  -6   0    1.77    3.29
   7  -6   0   -3.70    4.48
   7  -6   0   -0.98    5.34
   7  -6   0    1.35    4.47
  -7   6   0   -2.37    4.00
  -7   6   0   -3.11    4.54
  -7   6   0   -1.05    4.21
  -7   6   0   -2.13    3.53
   6  -6   0   39.99    7.24
   6  -6   0   41.47    9.16
   6  -6   0   62.66   10.65
   6  -6   0   46.33    8.42
  -6   6   0   37.05    9.03
  -6   6   0   42.91    8.54
  -6   6   0   55.61   12.30
  -6   6   0   50.58    9.06
   5  -6   0    7.91    3.60
   5  -6   0    0.23    4.03
   5  -6   0    4.37    4.58
  -5   6   0    8.14    4.55
  -5   6   0    1.72    3.07
  -5   6   0    4.92    4.07
  -5   6   0    4.51    3.93
   4  -6   0  141.84   12.57
   4  -6   0  163.46   12.40
   4  -6   0  193.06   13.95
   4  -6   0  192.65   13.52
  -4   6   0  133.19   12.38
  -4   6   0  170.14   13.02
  -4   6   0  142.61   11.90
   3  -6   0    3.77    3.66
   3  -6   0    4.02    2.94
   3  -6   0    3.42    3.13
   3  -6   0    9.44    4.30
  -3   6   0    7.20    3.56
  -3   6   0    4.28    3.59
  -3   6   0    0.21    2.68
  -3   6   0   -1.00    2.95
   2  -6   0    3.55    3.41
   2  -6   0   10.80    4.23
   2  -6   0    9.38    3.57
   2  -6   0    8.69    3.79
  -2   6   0   16.65    4.47
  -2   6   0   10.91    3.73
  -2   6   0    4.80    3.04
  -2   6   0   16.13    4.27
   1  -6   0    0.84    2.38
   1  -6   0   -0.78    2.52
   1  -6   0   -0.63    2.25
  -1   6   0    1.99    2.34
  -1   6   0   -2.05    2.29
  -1   6   0    0.21    2.08
  -1   6   0   -2.19    2.34
   0  -6   0   10.78    3.11
   0   6   0    6.68    2.99
  -1  -6   0    0.44    1.98
  -1  -6   0    1.89    1.13
  -1  -6   0   -1.28    0.94
   1   6   0   -0.65    1.77
   1   6   0    0.05    1.32
   1   6   0   -0.27    1.88
  -2  -6   0   -0.13    1.98
   2   6   0    3.99    1.93
   2   6   0    2.92    1.48
   2   6   0    1.83    2.43
  -3  -6   0   -0.75    1.84
   3   6   0    0.40    0.99
   3   6   0   -0.45    1.77
   3   6   0   -1.41    0.91
  -4  -6   0  586.95   28.76
   5   6   0    0.41    2.17
   5   6   0   -3.07    1.60
   5   6   0    0.33    1.31
   5   6   0   -1.98    2.57
   6   6   0  116.96    7.13
   6   6   0  114.63    7.45
   6   6   0  111.89    9.74
   6   6   0  111.92    7.82
   7   6   0   -3.32    2.08
   7   6   0    0.88    1.81
   7   6   0   -0.27    2.99
   7   6   0   -2.11    1.55
   8   6   0  421.49   19.88
   8   6   0  423.02   22.24
   8   6   0  428.97   25.15
   8   6   0  426.85   21.55
   9   6   0    5.91    4.38
   9   6   0    0.70    3.53
   9   6   0   -0.67    2.55
  10   6   0   22.85    6.15
  10   6   0   23.38    7.09
  11   6   0    7.39    4.75
  11   6   0    0.10    4.89
  11   6   0    4.41    3.92
  12   6   0 1168.41   59.79
  12   6   0 1115.77   56.35
  12   6   0 1134.39   55.83
  13   6   0    1.26    4.80
  13   6   0   -2.27    4.80
  13   6   0   10.72    8.38
  14   6   0   72.90   12.36
  14   6   0   91.01   13.26
  14   6   0   83.14   14.69
  15   6   0   -8.69    4.80
  15   6   0   -0.32    5.20
  15   6   0   -5.12    4.36
  16   6   0   -0.90    5.90
  16   6   0   -0.17    5.95
  16   6   0    8.38    7.06
  17   6   0   13.71   13.09
  17   6   0    0.86    6.68
  17   6   0   -7.06    5.51
  16  -7   0  -15.14    7.13
  16  -7   0   -7.54    9.25
 -16   7   0    6.12   12.26
 -16   7   0   -1.48    5.82
  15  -7   0   15.92   11.04
  15  -7   0   -3.74    7.81
 -15   7   0    3.70    6.55
  14  -7   0   10.54    9.68
  14  -7   0   -0.75    7.35
 -14   7   0   -7.24    4.39
 -14   7   0   -4.13    8.36
  13  -7   0    3.41    8.16
  13  -7   0    0.76    7.44
 -13   7   0   -4.50    8.29
 -13   7   0    5.83    6.75
 -13   7   0   -0.53    6.04
 -13   7   0    5.05    6.95
  12  -7   0   13.59    8.24
  12  -7   0    8.49    8.62
 -12   7   0   -0.12    9.78
 -12   7   0    2.52    6.18
 -12   7   0    8.39    6.87
  11  -7   0  148.84   19.10
  11  -7   0  201.56   26.10
 -11   7   0  185.65   18.07
 -11   7   0  199.81   22.94
 -11   7   0  187.68   18.63
 -11   7   0  176.88   23.78
  10  -7   0    3.06    6.45
  10  -7   0    1.12    6.55
  10  -7   0   -2.81    5.93
 -10   7   0   -5.15    4.72
 -10   7   0    6.96    8.02
 -10   7   0   -3.86    5.28
 -10   7   0   -1.98    5.43
   9  -7   0  132.72   17.20
  -9   7   0   77.13   12.46
   8  -7   0   -3.22    5.20
   8  -7   0   -2.49    5.39
   8  -7   0    2.03    4.26
   8  -7   0   -7.51    4.68
  -8   7   0   -5.42    4.96
  -8   7   0    1.11    5.24
  -8   7   0    1.54    5.12
  -8   7   0    3.24    5.16
   7  -7   0  281.19   19.78
   7  -7   0  275.60   20.95
   7  -7   0  246.22   17.41
   7  -7   0  255.07   20.21
  -7   7   0  241.04   19.17
  -7   7   0  237.92   20.42
  -7   7   0  247.73   19.33
  -7   7   0  222.20   18.33
   6  -7   0    8.71    5.32
   6  -7   0   -0.25    3.11
   6  -7   0   -3.32    4.19
   6  -7   0    0.16    5.43
  -6   7   0    3.33    5.48
  -6   7   0   -0.09    4.50
  -6   7   0   -9.65    3.46
  -6   7   0   -5.53    3.40
   5  -7   0  227.16   17.46
   5  -7   0  264.92   17.62
   5  -7   0  252.57   18.78
   5  -7   0  252.67   18.97
  -5   7   0  246.63   18.70
  -5   7   0  241.10   17.32
  -5   7   0  260.95   18.39
  -5   7   0  252.28   18.23
   4  -7   0   13.75    7.20
   3  -7   0 1165.33   54.39
   3  -7   0 1138.07   54.04
  -3   7   0 1108.26   53.81
  -3   7   0  992.68   56.24
   2  -7   0   -2.14    3.27
   2  -7   0   -2.84    2.66
   2  -7   0   -0.92    2.62
  -2   7   0    0.54    2.81
  -2   7   0   -2.01    3.00
  -2   7   0   -1.20    2.86
  -2   7   0    0.18    3.10
   1  -7   0 1782.89   92.96
  -1   7   0 1741.90   89.19
  -1   7   0 1795.12   92.06
   0  -7   0    0.29    2.23
   0  -7   0   -0.73    2.54
   0  -7   0   -1.16    2.42
   0   7   0    1.42    2.76
   0   7   0    1.87    3.06
   0   7   0    1.86    2.39
  -1  -7   0  660.89   33.84
   1   7   0  653.87   33.24
  -2  -7   0    0.54    2.42
   2   7   0   -2.99    1.81
   2   7   0    1.01    2.37
   2   7   0   -1.09    1.49
  -3  -7   0  426.66   23.18
   3   7   0  423.68   22.75
  -4  -7   0   -0.33    2.47
   4   7   0   -1.15    2.37
   4   7   0   -1.98    1.37
   4   7   0   -1.10    1.43
   6   7   0   -0.42    1.62
   6   7   0   -2.30    2.60
   6   7   0    1.59    2.41
   6   7   0    0.07    1.81
   7   7   0   17.12    5.44
   7   7   0   13.58    3.04
   7   7   0   11.99    3.41
   7   7   0   13.97    3.46
   8   7   0   -1.70    2.61
   8   7   0    2.72    2.35
   8   7   0    0.28    1.94
   8   7   0   -2.12    3.16
   9   7   0   -1.55    2.33
   9   7   0    0.14    1.82
   9   7   0    0.75    4.07
   9   7   0    2.23    3.36
  10   7   0   -2.88    2.63
  10   7   0    1.50    4.36
  10   7   0   -3.94    3.26
  11   7   0  243.81   16.86
  11   7   0  254.74   16.33
  11   7   0  225.35   19.34
  12   7   0   -5.97    4.71
  12   7   0   -3.89    3.80
  13   7   0  253.96   18.05
  13   7   0  256.48   21.39
  13   7   0  237.34   18.45
  14   7   0    5.56    7.08
  14   7   0    8.49    5.52
  14   7   0   -2.11    4.81
  15   7   0    0.10    5.37
  15   7   0    4.11    5.85
  15   7   0    4.29    6.55
  16   7   0   -1.22    6.19
  17   7   0    5.15    6.89
  17   7   0    8.02    9.58
  17   7   0   -1.53    6.59
  16  -8   0    7.50   10.76
  16  -8   0   12.81   10.48
 -16   8   0    2.57    7.51
 -16   8   0   15.50   14.07
  15  -8   0   -5.51    8.48
  15  -8   0    3.12    9.25
 -15   8   0    9.87    7.94
  14  -8   0   48.17   14.45
  14  -8   0   43.48   13.96
 -14   8   0   42.18   15.27
 -14   8   0   55.83   13.21
  13  -8   0   -2.19    7.19
  13  -8   0   -5.77    6.42
 -13   8   0    8.18    8.34
 -13   8   0    0.84    7.04
 -13   8   0   -0.70    8.90
  12  -8   0   -5.86    6.70
  12  -8   0   19.43    8.94
 -12   8   0    3.28    9.42
 -12   8   0   -1.08    6.40
 -12   8   0   10.19    7.25
 -12   8   0    7.37    6.95
  11  -8   0    2.95    6.69
  11  -8   0    2.89    6.12
 -11   8   0   -3.57    8.13
 -11   8   0   10.22    7.32
 -11   8   0    3.12    5.76
  10  -8   0  196.53   19.75
  10  -8   0  205.05   24.23
  10  -8   0  176.89   21.43
 -10   8   0  178.31   22.79
 -10   8   0  207.30   23.40
 -10   8   0  190.08   18.64
 -10   8   0  177.62   18.36
   9  -8   0   -5.86    5.04
   9  -8   0    6.85    4.75
   9  -8   0   15.19    7.60
   9  -8   0   -5.52    6.92
  -9   8   0    3.58    6.47
  -9   8   0   -2.46    5.30
  -9   8   0   -7.77    4.09
  -9   8   0   -0.45    6.11
   8  -8   0  145.75   18.57
   8  -8   0  156.55   19.56
   8  -8   0  127.86   15.98
   8  -8   0  129.72   12.85
  -8   8   0  146.28   18.26
  -8   8   0  103.07   16.14
  -8   8   0  108.18   14.77
  -8   8   0  131.97   16.12
   7  -8   0    5.78    6.19
   7  -8   0   -0.95    4.95
   7  -8   0    1.24    6.17
  -7   8   0    5.91    6.43
  -7   8   0    0.42    4.86
  -7   8   0   -0.51    4.46
  -7   8   0   -1.22    4.79
   6  -8   0  966.56   51.73
   6  -8   0 1047.19   50.75
   6  -8   0  992.75   51.33
   6  -8   0  967.66   52.17
  -6   8   0  964.82   51.84
  -6   8   0 1016.31   52.87
  -6   8   0  956.48   54.12
  -6   8   0  980.81   51.80
   5  -8   0    5.90    5.28
   5  -8   0   -0.10    4.06
   5  -8   0   -3.22    3.66
   5  -8   0   -2.91    3.41
  -5   8   0    3.70    5.73
  -5   8   0   -0.44    3.95
  -5   8   0   -2.48    3.26
  -5   8   0   -0.99    4.01
   4  -8   0  634.15   34.54
   4  -8   0  613.77   34.33
   4  -8   0  589.80   33.58
   4  -8   0  591.30   33.71
  -4   8   0  653.80   34.77
  -4   8   0  589.62   33.65
  -4   8   0  611.18   34.10
  -4   8   0  600.37   33.35
   3  -8   0    0.42    4.00
   3  -8   0   -0.69    4.50
   3  -8   0   -5.02    2.79
   3  -8   0   -1.17    4.36
  -3   8   0    3.61    3.94
  -3   8   0    0.46    3.91
  -3   8   0   -5.43    3.57
  -3   8   0    0.25    3.42
   1  -8   0   -3.31    3.78
   1  -8   0   -0.99    3.23
   1  -8   0    0.27    3.71
  -1   8   0    1.24    3.56
  -1   8   0    2.12    3.08
  -1   8   0   -2.88    3.58
  -1   8   0    0.13    3.67
   0  -8   0 2917.52  139.23
   0   8   0 2815.95  138.25
  -1  -8   0   -0.17    1.62
  -1  -8   0   -3.41    3.11
   1   8   0   -0.77    2.32
   1   8   0   -2.20    2.88
   1   8   0   -4.88    2.55
  -2  -8   0  884.97   43.95
   2   8   0  875.77   43.27
  -3  -8   0    1.32    3.37
   3   8   0   -0.19    1.94
   3   8   0   -0.31    1.70
   3   8   0   -1.06    2.74
  -4  -8   0  207.34   13.98
   4   8   0  202.99   10.65
   4   8   0  183.97   13.22
   5   8   0    3.34    2.81
   5   8   0    0.41    1.59
   6   8   0    1.47    2.82
   6   8   0    1.87    1.89
   6   8   0    1.62    2.99
   6   8   0    3.84    2.13
   7   8   0   28.00    3.96
   8   8   0   17.09    3.38
   8   8   0    3.94    4.17
   8   8   0    7.47    3.26
   8   8   0    1.12    2.66
   9   8   0   -5.01    2.61
   9   8   0   -0.27    2.34
   9   8   0   -4.38    3.39
   9   8   0   -3.31    2.17
  10   8   0   66.86    8.75
  10   8   0   58.36   10.71
  10   8   0   59.26    7.13
  10   8   0   45.98    3.97
  11   8   0    0.80    4.23
  11   8   0    3.30    3.61
  11   8   0   -1.21    4.63
  12   8   0    0.49    5.10
  12   8   0    3.52    4.51
  12   8   0   -1.29    3.46
  13   8   0    0.29    5.37
  13   8   0    1.59    4.14
  13   8   0   -1.64    4.66
  14   8   0    0.81    4.81
  14   8   0    1.32    5.82
  14   8   0   -0.47    4.93
  15   8   0   -4.14    4.48
  15   8   0   -0.89    4.91
  15   8   0   -0.13    5.78
  16   8   0  108.98   15.40
  16   8   0  116.05   15.91
  16   8   0   85.81   16.27
  17   8   0   -0.60    6.05
  17   8   0    9.74    7.38
  15  -9   0    8.05    9.81
  15  -9   0   25.67   15.32
 -15   9   0   29.82   10.51
  14  -9   0    7.98    8.87
  14  -9   0    0.89    8.16
 -14   9   0    9.51   10.71
 -14   9   0   -5.06    5.80
  13  -9   0  169.86   23.41
  13  -9   0  151.96   22.85
 -13   9   0  140.86   21.59
 -13   9   0  148.55   24.75
  12  -9   0    2.41    9.11
  12  -9   0   -6.57    7.39
  12  -9   0   -1.61    6.92
 -12   9   0   11.08    8.06
 -12   9   0   -8.15    6.89
 -12   9   0    3.94    6.55
 -12   9   0   -1.03    6.47
  11  -9   0   -0.72    6.33
  11  -9   0   -3.79    6.76
  11  -9   0   -9.90    6.21
 -11   9   0    6.66    6.10
 -11   9   0  -13.55    6.10
 -11   9   0  -11.92    4.60
  10  -9   0   -3.51    6.56
  10  -9   0   -5.25    5.08
  10  -9   0    4.15    7.91
 -10   9   0   -1.13    6.66
 -10   9   0    0.53    7.45
 -10   9   0    1.59    8.23
 -10   9   0    4.21    6.15
   9  -9   0   44.24   12.32
   9  -9   0    8.70    8.57
   9  -9   0   10.29    7.63
   9  -9   0   14.85    6.84
  -9   9   0   18.83    8.73
  -9   9   0   27.35    8.59
  -9   9   0   21.04    8.44
  -9   9   0   24.68    8.86
   8  -9   0   -3.30    3.96
   8  -9   0    0.47    5.76
   8  -9   0   -2.06    6.83
   8  -9   0   -2.57    6.12
  -8   9   0   -4.79    5.02
  -8   9   0  -10.91    4.62
  -8   9   0   -3.37    4.70
  -8   9   0    7.17    6.75
   7  -9   0 1412.72   68.80
   7  -9   0 1385.60   71.07
   7  -9   0 1376.00   71.30
   7  -9   0 1402.97   70.09
  -7   9   0 1344.33   71.49
  -7   9   0 1288.63   70.21
  -7   9   0 1408.67   70.93
  -7   9   0 1489.18   70.24
   6  -9   0   -5.14    4.31
   6  -9   0    0.55    5.90
   6  -9   0    6.35    6.76
   6  -9   0   -3.38    3.84
  -6   9   0   -5.53    4.36
  -6   9   0   -1.08    4.27
  -6   9   0    5.87    5.84
  -6   9   0   -2.23    5.13
   5  -9   0 1049.97   59.33
   5  -9   0 1074.00   57.03
   5  -9   0 1125.20   62.12
   5  -9   0 1126.90   56.89
  -5   9   0 1096.26   57.22
  -5   9   0 1153.67   57.81
  -5   9   0 1154.56   56.53
  -5   9   0 1120.31   57.65
   4  -9   0   -2.45    4.53
   4  -9   0   -0.79    3.66
   4  -9   0   -3.56    4.21
   4  -9   0   -5.66    3.55
  -4   9   0    2.34    4.67
  -4   9   0    1.48    4.49
  -4   9   0   -0.46    3.61
  -4   9   0   -2.44    3.34
   3  -9   0  389.33   25.19
   3  -9   0  480.61   26.10
   3  -9   0  377.62   25.11
  -3   9   0  400.15   24.83
  -3   9   0  423.28   25.14
  -3   9   0  411.53   25.73
  -3   9   0  377.45   24.99
   2  -9   0   -3.85    3.88
   2  -9   0    1.44    3.94
   2  -9   0    2.37    4.04
  -2   9   0    2.80    4.21
  -2   9   0   -3.53    3.31
  -2   9   0   -0.11    3.55
  -2   9   0   -5.12    3.95
   1  -9   0   19.16    5.84
   1  -9   0    9.67    5.61
   1  -9   0   12.62    5.18
  -1   9   0    5.26    4.86
  -1   9   0   15.46    5.71
  -1   9   0   12.60    5.83
  -1   9   0   17.93    5.28
   0  -9   0    4.50    4.80
   0  -9   0   -3.95    3.09
   0  -9   0   -3.36    2.66
   0   9   0    1.69    3.19
   0   9   0    0.63    4.12
   0   9   0   -1.81    3.60
   0   9   0   -3.41    3.23
  -1  -9   0   47.03    4.37
  -1  -9   0   64.22    9.44
   1   9   0   71.43    6.85
   1   9   0   51.07    8.37
   1   9   0   60.89    8.19
  -2  -9   0    1.26    3.46
   2   9   0    6.65    3.26
   2   9   0    7.19    4.38
  -3  -9   0  245.62   16.34
   3   9   0  219.15   12.24
   3   9   0  199.45   13.02
   3   9   0  233.14   15.53
  -4  -9   0   -4.15    2.19
   4   9   0   -1.94    1.98
   4   9   0    0.18    3.14
   5   9   0  216.25   11.67
   5   9   0  224.27   14.72
   5   9   0  218.24   11.76
   6   9   0   -1.20    1.66
   6   9   0   -0.08    1.97
   6   9   0   -1.74    2.84
   6   9   0    1.44    2.89
   7   9   0  264.07   13.64
   7   9   0  215.65   15.34
   7   9   0  279.86   18.38
   7   9   0  268.53   14.09
   8   9   0    4.66    2.27
   8   9   0   -3.74    3.30
   8   9   0    2.34    2.72
   9   9   0  138.71   13.82
   9   9   0  147.13    9.79
   9   9   0  145.26   10.66
  10   9   0    1.75    2.62
  10   9   0    9.56    4.25
  10   9   0   -0.76    2.67
  10   9   0    7.80    5.52
  11   9   0   12.75    5.42
  11   9   0   11.85    4.38
  11   9   0    6.34    6.53
  12   9   0   -2.11    3.24
  12   9   0   -1.34    4.39
  12   9   0    0.91    4.33
  13   9   0    0.40    4.00
  13   9   0   -4.84    4.66
  13   9   0    0.21    4.56
  14   9   0    4.67    5.26
  14   9   0   -3.66    3.62
  14   9   0   -6.37    4.56
  15   9   0   48.67   11.92
  15   9   0   56.87   10.75
  15   9   0   52.65   10.16
  16   9   0   -2.97    6.34
  16   9   0    2.11    6.28
  16   9   0    3.36    5.94
  17   9   0   78.57   12.61
  17   9   0   44.16   10.85
  17   9   0   50.39   13.08
  15 -10   0   -1.58   10.06
  15 -10   0    4.99    9.78
  14 -10   0   88.28   18.23
  14 -10   0   94.43   19.37
 -14  10   0   56.52   14.53
 -14  10   0   92.38   20.14
  13 -10   0   -4.81    8.19
  13 -10   0    3.31    8.68
 -13  10   0    5.11    9.56
 -13  10   0   -4.52    6.54
  12 -10   0   59.63   13.95
  12 -10   0   63.00   15.45
 -12  10   0   64.88   15.53
 -12  10   0   58.86   13.29
 -12  10   0   44.49   16.13
  11 -10   0   -1.73    7.78
  11 -10   0   -2.54    6.43
  11 -10   0    4.56    8.60
 -11  10   0   -2.55    7.68
 -11  10   0   -1.10    5.70
 -11  10   0   -3.41    8.43
 -11  10   0   -5.87    5.29
  10 -10   0   26.55   10.89
  10 -10   0   29.58   10.31
 -10  10   0   17.70    8.38
 -10  10   0   24.20   11.49
 -10  10   0   50.00   13.64
   9 -10   0   -0.33    6.02
   9 -10   0   -7.12    3.72
   9 -10   0   -8.33    5.77
   9 -10   0   -4.87    6.95
  -9  10   0    2.29    6.12
  -9  10   0    2.79    5.90
  -9  10   0   13.88    7.69
   8 -10   0   51.42   11.11
   8 -10   0   36.04    8.56
   8 -10   0   58.87   12.90
   8 -10   0   50.52   11.94
  -8  10   0   64.03   13.12
  -8  10   0   23.31    9.14
  -8  10   0   43.94   12.54
  -8  10   0   55.53   11.98
   7 -10   0    7.32    8.19
   7 -10   0    4.47    6.65
   7 -10   0    5.60    6.84
   7 -10   0   -6.09    4.22
  -7  10   0   -3.62    5.33
  -7  10   0   -4.85    5.17
  -7  10   0   -0.91    5.60
  -7  10   0   -4.61    5.89
   6 -10   0 1231.31   65.96
   6 -10   0 1303.23   65.64
   6 -10   0 1280.65   66.22
   6 -10   0 1338.12   65.09
  -6  10   0 1281.06   64.80
  -6  10   0 1266.69   65.82
  -6  10   0 1235.76   65.93
  -6  10   0 1262.42   66.19
   5 -10   0    0.74    4.77
   5 -10   0   -6.35    4.90
   5 -10   0   -5.86    4.62
   5 -10   0   -1.53    5.75
  -5  10   0    0.34    4.68
  -5  10   0   -4.45    5.22
  -5  10   0   -4.38    4.77
  -5  10   0   -0.23    5.40
   4 -10   0    0.27    5.39
   4 -10   0    4.82    5.82
   4 -10   0   -4.52    3.78
   4 -10   0    8.72    7.11
  -4  10   0    1.05    4.65
  -4  10   0    1.16    4.44
  -4  10   0   -1.35    5.54
  -4  10   0   -1.35    4.37
   3 -10   0    1.39    4.92
   3 -10   0   -5.77    3.12
   3 -10   0   -5.87    3.93
  -3  10   0   -3.45    3.69
  -3  10   0   -1.14    4.41
  -3  10   0   -0.22    4.23
  -3  10   0    0.06    4.10
   2 -10   0  912.15   46.39
   2 -10   0  820.49   45.46
   2 -10   0  983.12   60.31
  -2  10   0  869.55   46.53
  -2  10   0  961.41   46.34
  -2  10   0  897.98   47.36
  -2  10   0  908.65   46.85
   1 -10   0   -2.09    3.28
   1 -10   0   -1.40    3.20
   1 -10   0    2.26    3.91
  -1  10   0   -3.22    4.63
  -1  10   0   -2.54    3.29
  -1  10   0    0.26    3.82
  -1  10   0   -1.34    3.63
   0 -10   0   95.48    8.84
   0 -10   0  117.76   14.32
   0 -10   0  100.32    9.03
   0  10   0   99.02   11.88
   0  10   0  110.35   13.17
   0  10   0  126.27   14.36
   0  10   0   98.44    9.49
  -1 -10   0    0.15    3.86
  -1 -10   0   -0.32    1.77
   1  10   0   -0.61    3.51
   1  10   0   -2.93    3.19
   1  10   0   -1.16    2.88
  -2 -10   0  132.97   13.43
   2  10   0  143.01   12.88
   2  10   0  143.19   11.46
   2  10   0  153.57   10.38
  -3 -10   0    2.93    3.80
   3  10   0   -1.38    2.67
   3  10   0   -0.82    3.18
   3  10   0    0.21    2.19
  -4 -10   0 1447.74   68.57
   4  10   0 1397.65   67.19
   5  10   0   -1.50    2.06
   5  10   0    0.36    2.25
   6  10   0  746.15   38.36
   6  10   0  812.01   40.22
   6  10   0  736.41   34.99
   6  10   0  743.55   34.75
   7  10   0    2.61    2.27
   7  10   0   -0.82    2.21
   7  10   0   -1.10    2.97
   7  10   0    5.42    4.43
   8  10   0   15.03    5.89
   8  10   0    9.47    3.08
   8  10   0   13.13    3.88
   8  10   0   10.89    4.35
   9  10   0   -4.74    3.69
   9  10   0   -0.75    3.19
   9  10   0   -0.92    3.02
   9  10   0    0.06    2.11
  10  10   0   78.82    9.11
  10  10   0   56.54    7.22
  10  10   0   66.57    7.40
  10  10   0   63.80   10.94
  11  10   0   -2.05    4.52
  11  10   0   -3.12    3.69
  11  10   0    0.50    2.27
  12  10   0    2.44    4.52
  12  10   0   -1.41    3.17
  13  10   0   -1.69    4.00
  13  10   0   -2.03    3.59
  13  10   0    1.69    5.67
  14  10   0   -5.90    4.84
  14  10   0    1.46    4.70
  14  10   0   -1.51    3.85
  15  10   0   -1.48    4.53
  15  10   0   -2.61    4.76
  15  10   0    4.86    6.81
  16  10   0    6.38    6.06
  16  10   0    3.51    6.12
  16  10   0   13.06    9.18
  17  10   0    1.51    5.98
  17  10   0    6.14    7.83
  17  10   0   -2.87    5.24
  14 -11   0   10.77   10.06
 -14  11   0    5.88    9.79
 -14  11   0   -6.41    8.58
  13 -11   0   62.79   16.90
  13 -11   0   85.59   18.03
 -13  11   0   78.09   17.45
 -13  11   0   68.10   17.91
  12 -11   0    5.55    8.72
  12 -11   0   -1.25    7.77
 -12  11   0   -2.29    9.81
 -12  11   0   -7.39    7.66
  11 -11   0   40.31   13.95
  11 -11   0   74.15   15.27
  11 -11   0   58.76   16.01
 -11  11   0   85.78   17.85
 -11  11   0   47.76   15.17
 -11  11   0   74.36   13.61
  10 -11   0    4.77    9.70
  10 -11   0   -4.38    6.93
  10 -11   0   -5.37    7.25
 -10  11   0   -0.62    7.55
 -10  11   0   -4.54    6.82
   9 -11   0  335.38   24.21
   9 -11   0  215.60   27.22
   9 -11   0  361.21   27.12
   9 -11   0  291.57   26.90
  -9  11   0  289.29   27.19
  -9  11   0  309.57   26.74
  -9  11   0  328.91   25.40
   8 -11   0   -1.37    4.65
   8 -11   0   -0.69    6.04
   8 -11   0   -5.56    7.13
   8 -11   0   -1.72    5.98
  -8  11   0    2.17    5.98
  -8  11   0   -0.13    5.86
  -8  11   0   -3.93    5.49
   7 -11   0   -5.02    7.31
   7 -11   0    4.56    6.73
   7 -11   0    1.01    5.27
   7 -11   0   -0.22    8.15
  -7  11   0    7.34    7.27
  -7  11   0   -3.22    5.12
  -7  11   0    0.70    7.29
  -7  11   0    0.14    6.49
   6 -11   0   -1.40    5.29
   6 -11   0    5.56    6.57
   6 -11   0   -4.67    6.29
   6 -11   0   -2.61    6.98
  -6  11   0   -3.26    5.88
  -6  11   0   -3.50    4.42
  -6  11   0    7.85    6.44
  -6  11   0   10.83    7.79
   5 -11   0   43.91   11.02
   5 -11   0   69.35   11.70
   5 -11   0   46.92   10.79
   5 -11   0   96.50   14.25
  -5  11   0   72.73   12.78
  -5  11   0   51.23   11.18
  -5  11   0   47.15    9.69
  -5  11   0   74.46   12.51
   4 -11   0  -11.26    4.75
   4 -11   0   -4.10    4.53
   4 -11   0    2.38    6.29
  -4  11   0   -4.00    4.89
  -4  11   0    3.66    5.55
  -4  11   0    4.15    5.97
  -4  11   0   -5.70    4.67
   3 -11   0 1091.81   56.15
   3 -11   0 1091.55   56.05
   3 -11   0 1103.72   57.24
  -3  11   0 1095.63   56.58
  -3  11   0 1037.42   55.64
  -3  11   0 1110.16   55.95
  -3  11   0 1113.67   57.23
   2 -11   0   11.27    6.52
   2 -11   0   -6.74    4.18
   2 -11   0   -3.21    4.10
  -2  11   0    2.35    4.97
  -2  11   0   -1.64    4.45
  -2  11   0    1.36    5.04
  -2  11   0    4.39    4.43
   1 -11   0  687.15   38.05
   1 -11   0  717.78   41.27
   1 -11   0  730.69   38.71
  -1  11   0  779.86   40.35
  -1  11   0  739.25   40.78
  -1  11   0  752.62   41.07
  -1  11   0  802.60   39.29
   0 -11   0    0.64    3.43
   0 -11   0   -0.20    3.33
   0 -11   0   -0.38    4.38
   0  11   0   -3.73    3.38
   0  11   0   -0.68    3.87
   0  11   0   -1.79    4.00
   0  11   0    5.18    5.01
  -1 -11   0   35.14    3.72
  -1 -11   0   33.21    9.54
   1  11   0   32.09    6.32
   1  11   0   36.86    7.87
   1  11   0   18.47    6.82
  -2 -11   0    2.20    4.61
   2  11   0    5.12    4.62
   2  11   0    0.48    3.66
   2  11   0   -1.49    2.48
  -3 -11   0   28.93    7.78
   3  11   0   32.60    7.61
   3  11   0   44.46    7.21
   3  11   0   40.40    5.89
  -4 -11   0    2.95    4.75
   4  11   0    5.33    3.70
   4  11   0   13.23    4.66
   5  11   0  219.31   15.99
   5  11   0  203.32   12.33
   5  11   0  206.10   12.98
   6  11   0   -0.31    2.58
   6  11   0    0.93    4.29
   6  11   0   -1.99    2.40
   7  11   0   -1.76    3.33
   7  11   0   -0.14    3.88
   7  11   0   -0.82    2.23
   7  11   0   -5.00    2.37
   8  11   0   -0.72    2.24
   8  11   0    0.47    2.59
   8  11   0   -2.53    3.68
   8  11   0    7.13    3.97
   9  11   0  181.25   12.02
   9  11   0  175.65   11.04
   9  11   0  171.99   15.73
   9  11   0  178.12   13.23
  10  11   0    0.30    3.35
  10  11   0   -0.39    2.47
  10  11   0    5.37    4.23
  10  11   0   -2.88    4.29
  11  11   0   20.83    7.78
  11  11   0    9.61    4.87
  11  11   0   13.43    4.32
  11  11   0   10.90    3.70
  12  11   0    1.73    3.36
  12  11   0   -0.75    5.23
  12  11   0   -1.08    3.91
  13  11   0   -2.83    3.62
  13  11   0    1.77    5.49
  13  11   0   -1.71    3.31
  14  11   0   -1.84    6.09
  14  11   0    1.16    4.44
  14  11   0   -2.79    4.34
  15  11   0    0.19    4.88
  15  11   0    5.64    5.51
  15  11   0    1.66    6.29
  16  11   0    1.95    5.38
  16  11   0    1.57    5.45
  16  11   0    1.86    7.00
  14 -12   0   20.41   12.41
 -14  12   0   11.54   10.55
  13 -12   0   -6.81    7.31
  13 -12   0   -3.16    8.77
 -13  12   0   13.98   10.57
 -13  12   0   -1.85    8.33
  12 -12   0    4.56    9.30
  12 -12   0   -0.47    9.23
 -12  12   0   20.63   12.37
 -12  12   0    4.03    9.77
  11 -12   0    1.02    7.03
  11 -12   0   -6.27    7.98
 -11  12   0   19.27   11.62
 -11  12   0   -5.88    4.87
 -11  12   0  -11.39    6.27
  10 -12   0  260.02   24.98
  10 -12   0  208.13   27.21
  10 -12   0  275.50   26.95
 -10  12   0  318.53   30.07
 -10  12   0  262.42   30.80
 -10  12   0  252.58   23.79
 -10  12   0  292.65   28.74
   9 -12   0   -4.72    6.88
   9 -12   0    2.79    7.35
  -9  12   0   -4.35    6.79
  -9  12   0    5.12    5.90
  -9  12   0    6.22    8.70
   8 -12   0  144.32   19.77
   8 -12   0   87.77   16.99
   8 -12   0   75.80   14.21
  -8  12   0  113.00   17.33
  -8  12   0   68.60   14.25
  -8  12   0  100.71   19.88
   7 -12   0   -5.25    4.46
   7 -12   0    4.39    8.02
   7 -12   0  -13.01    5.83
   7 -12   0   -2.87    6.01
  -7  12   0    9.51    7.71
  -7  12   0   -1.89    5.42
  -7  12   0   -3.10    6.26
  -7  12   0  -12.53    5.64
   6 -12   0   53.94   12.97
   6 -12   0   49.67   12.62
   6 -12   0   53.84   11.23
   6 -12   0   46.94   11.44
  -6  12   0   50.18   12.20
  -6  12   0   70.67   13.23
  -6  12   0   78.63   14.06
  -6  12   0   49.36   12.56
   5 -12   0   -1.19    5.18
   5 -12   0    0.27    6.90
   5 -12   0   -3.34    5.48
  -5  12   0    2.78    6.36
  -5  12   0    0.64    5.51
  -5  12   0    1.98    6.18
  -5  12   0   -5.48    5.55
   4 -12   0  122.18   16.90
   4 -12   0  155.45   18.32
   4 -12   0   98.22   15.67
  -4  12   0  136.77   16.87
  -4  12   0   99.60   14.22
  -4  12   0  149.73   18.17
  -4  12   0  113.48   16.87
   3 -12   0   -2.75    4.77
   3 -12   0   -3.91    5.19
   3 -12   0   -0.19    4.89
  -3  12   0   -2.87    4.52
  -3  12   0   -0.65    4.58
  -3  12   0   -1.67    5.01
  -3  12   0    3.26    5.75
   2 -12   0 1351.82   64.95
   2 -12   0 1310.64   65.60
   2 -12   0 1281.13   62.50
  -2  12   0 1266.06   64.71
  -2  12   0 1242.88   62.57
  -2  12   0 1201.82   63.48
  -2  12   0 1167.95   66.87
   1 -12   0   -3.13    4.40
   1 -12   0   -2.60    4.90
   1 -12   0   -0.70    4.41
  -1  12   0   -0.81    4.06
  -1  12   0   -6.77    3.90
  -1  12   0    0.07    4.74
  -1  12   0   -2.44    4.64
   0 -12   0   27.43    8.94
   0 -12   0   42.95    6.78
   0 -12   0   50.53    7.46
   0  12   0   32.95    9.24
   0  12   0   39.27    7.69
   0  12   0   47.49    9.49
   0  12   0   34.42    8.72
  -1 -12   0    2.43    5.11
   1  12   0   -6.57    3.87
   1  12   0    6.83    5.75
   1  12   0    2.02    4.98
  -2 -12   0  245.64   18.96
   2  12   0  222.87   15.90
   2  12   0  161.01   13.09
   2  12   0  200.95   16.69
  -3 -12   0   -0.14    4.78
   3  12   0   -2.79    2.98
   3  12   0   -2.70    4.57
   3  12   0    3.90    4.69
  -4 -12   0    5.98    6.73
   4  12   0    2.38    4.36
   4  12   0    6.13    5.14
   5  12   0   -0.69    3.33
   5  12   0   -0.78    2.82
   5  12   0   -1.80    4.25
   6  12   0   60.05   10.07
   6  12   0   68.97    8.19
   6  12   0   63.82    7.16
   7  12   0    4.19    3.21
   7  12   0    0.81    3.95
   7  12   0   -1.78    4.27
   7  12   0   -0.60    2.65
   8  12   0  560.95   26.87
   8  12   0  524.97   30.24
   8  12   0  550.17   32.72
   8  12   0  558.04   27.71
   9  12   0    3.16    4.09
   9  12   0    1.40    2.82
   9  12   0    2.95    5.25
   9  12   0   -2.14    3.37
  10  12   0  602.36   28.78
  10  12   0  597.74   35.46
  10  12   0  577.14   29.79
  10  12   0  541.00   30.65
  11  12   0   -2.94    3.23
  11  12   0    4.12    3.52
  11  12   0   -1.99    2.49
  11  12   0   -2.34    4.36
  12  12   0   -0.23    4.79
  12  12   0    1.55    3.11
  12  12   0    2.31    2.75
  12  12   0    1.51    3.66
  13  12   0   -2.81    5.19
  13  12   0   -4.13    3.18
  14  12   0    4.25    4.66
  14  12   0    8.12    6.95
  14  12   0   -2.09    4.13
  15  12   0   -3.99    4.34
  15  12   0   -2.04    5.72
  15  12   0   -1.76    4.70
  16  12   0    0.99    5.17
  16  12   0   -1.67    4.97
  13 -13   0   13.30   11.00
 -13  13   0   14.99   11.77
 -13  13   0    5.10    9.45
  12 -13   0    7.08   10.32
  12 -13   0  -10.80    6.62
 -12  13   0   -3.72    7.99
 -12  13   0    1.57    9.18
  11 -13   0   23.00   12.04
  11 -13   0   17.27   12.10
 -11  13   0   21.88   11.94
 -11  13   0   40.11   14.42
  10 -13   0   -1.03    8.87
  10 -13   0    5.34    9.13
  10 -13   0    7.41    8.89
 -10  13   0   -1.42    8.46
 -10  13   0   -1.37    6.51
 -10  13   0   -1.25    8.43
   9 -13   0  260.73   30.38
   9 -13   0  323.92   28.02
   9 -13   0  305.45   26.80
  -9  13   0  274.47   26.09
  -9  13   0  285.26   28.03
  -9  13   0  287.95   27.46
  -9  13   0  235.35   30.41
   8 -13   0   -1.21    6.92
   8 -13   0    6.17    6.56
   8 -13   0   -0.04    5.56
   8 -13   0   -3.81    7.83
  -8  13   0   -1.45    5.69
  -8  13   0   -0.36    7.16
  -8  13   0   -2.28    7.14
  -8  13   0    5.16    7.51
   7 -13   0   47.97   11.37
   7 -13   0   49.14   13.39
   7 -13   0   45.55   13.01
   7 -13   0   37.39   12.01
  -7  13   0   28.30   11.04
  -7  13   0   72.12   14.16
  -7  13   0   65.54   14.61
   6 -13   0    5.91    5.60
   6 -13   0  -12.28    5.83
   6 -13   0   -1.30    6.79
  -6  13   0    5.29    7.04
  -6  13   0    2.38    7.05
  -6  13   0    4.57    6.19
  -6  13   0   -0.08    6.35
   5 -13   0  422.46   29.84
   5 -13   0  402.49   28.96
   5 -13   0  381.70   28.41
  -5  13   0  397.21   29.47
  -5  13   0  398.22   29.09
  -5  13   0  366.14   27.32
  -5  13   0  392.60   28.62
   4 -13   0   -0.14    5.89
   4 -13   0   -6.33    4.97
   4 -13   0    3.27    6.84
  -4  13   0    3.61    6.19
  -4  13   0   -5.84    5.00
  -4  13   0   -3.32    5.50
  -4  13   0    8.89    7.87
   3 -13   0   26.76    9.62
   3 -13   0   30.58    9.07
   3 -13   0   17.48    8.03
  -3  13   0   14.16    7.80
  -3  13   0   27.45   10.50
  -3  13   0   27.50    8.68
  -3  13   0   19.50    8.47
   2 -13   0   -1.50    4.73
   2 -13   0    3.26    6.35
   2 -13   0    0.15    5.30
  -2  13   0   -3.36    4.96
  -2  13   0   -3.72    4.74
  -2  13   0   -3.66    4.55
  -2  13   0   -4.55    4.65
   1 -13   0   72.27   10.71
   1 -13   0   61.69    9.74
   1 -13   0   31.98    9.61
  -1  13   0   40.87   10.10
  -1  13   0   44.11   14.09
  -1  13   0   45.70    9.29
   0 -13   0   -2.47    4.41
   0 -13   0   -0.98    3.47
   0 -13   0   -1.31    3.92
   0  13   0   -0.95    4.19
   0  13   0   -3.92    5.28
   0  13   0    0.47    5.26
   0  13   0   -0.68    5.27
  -1 -13   0 1124.04   55.64
   1  13   0  954.51   52.40
   1  13   0  964.56   53.25
   1  13   0 1002.67   49.32
   1  13   0  942.67   50.79
  -2 -13   0   -7.83    3.94
   2  13   0   -4.72    3.66
   2  13   0   -2.21    4.85
   2  13   0    2.15    5.07
  -3 -13   0  672.40   39.66
   3  13   0  649.68   37.68
   3  13   0  637.29   35.58
   3  13   0  690.83   34.01
   4  13   0   -1.73    3.95
   4  13   0    6.98    4.74
   5  13   0   59.32   10.65
   5  13   0   55.04    7.29
   5  13   0   47.91    8.12
   6  13   0   -4.91    3.54
   6  13   0   -1.34    2.95
   6  13   0    0.99    4.49
   7  13   0    1.95    3.72
   7  13   0   -3.15    3.97
   7  13   0    1.20    5.19
   7  13   0   -0.14    2.84
   8  13   0    4.68    4.73
   8  13   0    6.27    3.05
   8  13   0    8.13    3.78
   8  13   0   -2.12    4.80
   9  13   0   77.65    7.04
   9  13   0   82.43   13.04
   9  13   0   57.88    9.66
   9  13   0   81.39    8.94
  10  13   0    4.16    5.78
  10  13   0   -2.36    3.68
  10  13   0   -1.57    2.48
  10  13   0   -0.09    4.34
  11  13   0   -0.02    3.67
  11  13   0   -4.92    5.14
  11  13   0   -0.81    2.56
  11  13   0    4.97    4.56
  12  13   0   -4.72    4.90
  12  13   0   -0.39    3.09
  12  13   0    4.32    3.44
  12  13   0    1.05    4.06
  13  13   0   80.70    9.88
  13  13   0   76.51   14.33
  14  13   0    3.75    4.84
  14  13   0    9.89    8.29
  14  13   0    1.32    4.47
  15  13   0   12.02    9.08
  15  13   0   26.73    7.58
  15  13   0   18.92    6.92
  12 -14   0    3.34   10.22
  12 -14   0    4.47    9.47
 -12  14   0   12.37   11.62
 -12  14   0   -0.35   18.79
  11 -14   0   -8.00    7.73
  11 -14   0    0.55   10.66
 -11  14   0    2.54    9.63
 -11  14   0    7.04   10.27
  10 -14   0   63.43   16.21
  10 -14   0   92.46   17.37
 -10  14   0   39.45   13.93
 -10  14   0   83.75   19.33
   9 -14   0   -2.44    7.77
   9 -14   0   -1.79    7.24
   9 -14   0  -11.04    6.69
  -9  14   0    0.03    6.54
  -9  14   0  -11.56    7.47
  -9  14   0   -3.11    8.15
   8 -14   0   93.98   17.02
  -8  14   0   60.66   14.21
  -8  14   0   55.13   14.49
  -8  14   0   50.21   13.58
  -8  14   0   34.03   12.74
   7 -14   0   -3.08    7.00
   7 -14   0    1.34    7.10
  -7  14   0    5.35    7.42
  -7  14   0    4.93    7.59
  -7  14   0   -4.97    5.14
  -7  14   0    2.62    7.27
   6 -14   0  361.93   28.02
   6 -14   0  338.23   27.64
   6 -14   0  340.38   28.46
  -6  14   0  359.21   31.59
  -6  14   0  379.74   28.06
  -6  14   0  347.32   27.84
  -6  14   0  391.82   34.05
   5 -14   0   -4.01    5.47
   5 -14   0   -9.06    6.50
   5 -14   0   -1.19    6.04
  -5  14   0    3.55    7.22
  -5  14   0    5.97    7.55
  -5  14   0   -5.71    6.23
  -5  14   0    8.46    6.97
   4 -14   0  119.73   18.24
   4 -14   0  136.93   18.59
   4 -14   0   75.35   14.09
  -4  14   0  147.16   18.72
  -4  14   0  120.69   17.74
  -4  14   0   99.54   15.10
  -4  14   0  123.90   17.63
   3 -14   0   -5.58    6.40
   3 -14   0   -5.38    5.01
   3 -14   0   -1.73    6.31
  -3  14   0    1.30    5.89
  -3  14   0  -10.57    4.83
  -3  14   0   -6.49    4.89
  -3  14   0    2.81    7.17
   2 -14   0  113.84   14.58
   2 -14   0  127.73   15.92
   2 -14   0  129.61   18.75
  -2  14   0  101.67   15.63
  -2  14   0  105.64   15.52
  -2  14   0  119.64   15.26
  -2  14   0  103.52   16.02
   1 -14   0   -7.91    4.74
   1 -14   0   -0.35    5.37
   1 -14   0   -0.22    5.93
  -1  14   0    6.74    6.51
  -1  14   0    2.16    5.90
  -1  14   0    1.72    6.07
  -1  14   0    1.77    5.02
   0 -14   0  129.22    9.73
   0 -14   0  128.35   10.17
   0 -14   0  137.43   18.22
   0  14   0  122.95   16.46
   0  14   0  122.73   16.34
   0  14   0  139.89   15.19
  -1 -14   0   -5.56    5.32
   1  14   0   -3.52    4.98
   1  14   0    4.33    5.26
   1  14   0   -6.33    5.03
   1  14   0  -11.92    4.37
  -2 -14   0 1189.46   63.81
   2  14   0 1201.77   62.02
   2  14   0 1146.65   59.56
   2  14   0 1238.49   58.14
  -3 -14   0   -3.34    4.88
   3  14   0    7.58    5.82
   3  14   0   -2.00    4.80
   3  14   0    0.81    3.94
   4  14   0   14.65    7.35
   4  14   0   27.20    7.11
   5  14   0    0.90    3.58
   5  14   0   -3.06    4.29
   5  14   0   -0.38    4.19
   6  14   0  138.50   10.47
   6  14   0  123.72   14.93
   6  14   0  119.95   11.59
   7  14   0    3.55    4.04
   7  14   0   -1.52    2.93
   7  14   0   -4.93    3.91
   7  14   0   -0.47    4.89
   8  14   0   24.58    7.44
   8  14   0   30.41    6.38
   8  14   0   24.77    4.77
   8  14   0   18.38    7.29
   9  14   0   -0.11    3.40
   9  14   0    4.70    4.87
   9  14   0    0.89    4.71
   9  14   0    2.01    2.75
  10  14   0    9.89    4.09
  10  14   0   14.47    6.71
  10  14   0   11.86    3.41
  10  14   0    1.84    4.56
  11  14   0   -0.78    2.64
  11  14   0   -5.56    4.26
  11  14   0   -2.52    3.61
  11  14   0    5.30    4.20
  12  14   0  164.78   13.29
  12  14   0  181.75   12.42
  12  14   0  160.37   13.26
  12  14   0  179.70   20.66
  13  14   0   -0.68    4.79
  13  14   0    0.61    2.81
  13  14   0   -6.01    5.02
  13  14   0    3.69    3.99
  14  14   0  171.45   14.28
  14  14   0  170.01   14.09
  14  14   0  166.98   22.57
  15  14   0   -2.83    5.99
  15  14   0    4.19    5.48
  15  14   0    0.83    4.85
  12 -15   0    8.19    8.90
 -12  15   0    9.01   10.65
 -12  15   0   -0.75    8.17
  11 -15   0    7.13   11.64
  11 -15   0   33.77   13.12
 -11  15   0    3.28    9.32
  10 -15   0    0.97    9.22
  10 -15   0    5.05   10.06
 -10  15   0    2.67    9.40
 -10  15   0   -2.50    8.84
   9 -15   0    8.04    9.16
   9 -15   0    9.07   10.65
  -9  15   0   20.08   10.11
  -9  15   0   17.59   11.42
  -9  15   0   11.84   11.01
   8 -15   0   -0.71    7.41
   8 -15   0   -3.34    7.07
  -8  15   0   -4.06    7.90
  -8  15   0   -3.84    7.15
  -8  15   0    1.17    6.11
   7 -15   0   14.06    8.82
   7 -15   0    5.00    8.71
  -7  15   0    2.45    7.38
  -7  15   0   16.90    9.75
  -7  15   0   11.94    9.20
  -7  15   0   25.80    9.62
   6 -15   0   -1.24    7.58
   6 -15   0   -0.38    5.61
   6 -15   0   -4.63    6.21
  -6  15   0    5.87    7.38
  -6  15   0   -2.37    6.57
  -6  15   0   -0.51    6.95
  -6  15   0   -0.95    6.22
   5 -15   0  280.87   31.10
   5 -15   0  223.43   22.86
   5 -15   0  338.35   26.70
  -5  15   0  263.39   23.50
  -5  15   0  289.68   25.46
  -5  15   0  323.65   25.60
  -5  15   0  282.71   25.66
   4 -15   0    3.76    6.49
   4 -15   0   22.57    9.27
   4 -15   0   12.46    8.18
  -4  15   0   10.82    7.22
  -4  15   0    8.72    7.28
  -4  15   0    9.77    7.73
   3 -15   0  156.01   21.28
   3 -15   0  188.55   20.41
  -3  15   0  159.87   19.61
  -3  15   0  142.46   19.61
  -3  15   0  167.68   20.03
  -3  15   0  205.27   23.51
   2 -15   0   -4.35    4.58
   2 -15   0   -3.71    5.66
  -2  15   0   -4.40    5.26
  -2  15   0    2.65    6.10
  -2  15   0   -0.40    5.47
  -2  15   0   -4.13    5.27
   1 -15   0  378.70   23.38
   1 -15   0  428.35   23.66
   1 -15   0  412.96   29.98
  -1  15   0  389.13   25.81
  -1  15   0  380.89   27.27
  -1  15   0  327.76   27.33
  -1  15   0  349.09   27.16
   0 -15   0   -0.69    2.80
   0 -15   0   -7.86    4.79
   0 -15   0   -0.54    2.69
   0  15   0   -0.52    4.96
   0  15   0   -4.06    5.16
   0  15   0   -9.44    5.46
   0  15   0   -0.40    5.24
  -1 -15   0   78.29   15.03
   1  15   0   76.86   14.43
   1  15   0   55.47    9.97
   1  15   0   51.13   11.23
  -2 -15   0   -2.36    5.11
   2  15   0   -3.15    5.63
   2  15   0   -1.87    4.41
   2  15   0    0.17    5.11
   3  15   0   81.82   13.21
   3  15   0  141.73   13.44
   4  15   0    1.06    6.01
   4  15   0   -2.54    4.70
   4  15   0   -3.65    4.85
   5  15   0  201.53   17.48
   5  15   0  159.48   14.62
   5  15   0  171.05   13.26
   6  15   0    1.78    3.78
   6  15   0    1.21    5.40
   6  15   0   -1.41    4.46
   7  15   0  114.77   14.36
   7  15   0   90.71    9.03
   7  15   0  106.22   12.33
   8  15   0    3.49    4.84
   8  15   0    2.10    4.90
   8  15   0   -5.30    2.51
   8  15   0   -4.55    3.50
   9  15   0   40.93    7.47
   9  15   0   43.64   10.14
   9  15   0   42.84    6.10
   9  15   0   44.67    9.10
  10  15   0    1.54    4.27
  10  15   0    5.88    5.98
  10  15   0    0.49    3.68
  10  15   0   -3.55    2.32
  11  15   0   -2.89    5.64
  11  15   0    3.81    3.18
  11  15   0    3.09    4.07
  11  15   0    5.93    4.81
  12  15   0   -1.47    5.94
  12  15   0   -0.50    3.90
  12  15   0    1.82    3.24
  12  15   0    3.02    4.26
  13  15   0   67.01    8.91
  13  15   0   64.12   14.28
  13  15   0   63.27    8.35
  13  15   0   76.24   10.27
  14  15   0   -2.14    4.01
  14  15   0    2.07    4.52
  14  15   0   -3.83    5.89
  11 -16   0   -3.60    8.72
 -11  16   0    5.20   10.30
 -11  16   0    2.08   10.24
  10 -16   0   26.99   12.82
 -10  16   0   12.44   11.60
 -10  16   0    8.39   10.44
   9 -16   0    2.28    9.62
  -9  16   0    2.89   10.15
  -9  16   0    0.98    8.97
   8 -16   0   28.43   12.65
   8 -16   0   37.29   11.88
  -8  16   0   16.03    9.89
  -8  16   0   20.77   12.11
  -8  16   0   35.69   14.64
   7 -16   0   12.91   10.20
  -7  16   0    3.47    7.36
  -7  16   0    4.99    8.75
  -7  16   0    4.97    7.19
   6 -16   0   41.70   11.97
   6 -16   0   24.49   11.68
  -6  16   0   38.77   11.43
  -6  16   0   36.05   11.66
  -6  16   0   38.29   12.90
  -6  16   0   37.65   12.00
   5 -16   0   -4.31    5.79
   5 -16   0   -2.76    6.80
   5 -16   0    7.28    8.13
  -5  16   0   -6.86    5.94
  -5  16   0   -3.74    5.90
  -5  16   0   -4.66    5.34
  -5  16   0    5.31    7.68
   4 -16   0   60.96   11.90
   4 -16   0   33.13   10.28
   4 -16   0   33.04   10.27
  -4  16   0   28.75   10.21
  -4  16   0   26.09   10.24
  -4  16   0   25.71    9.39
  -4  16   0   24.54    9.34
   3 -16   0    0.33    6.93
  -3  16   0    5.04    7.38
  -3  16   0    3.77    6.68
  -3  16   0    3.53    6.62
  -3  16   0   -0.66    6.53
   2 -16   0  215.38   18.04
   2 -16   0  208.94   17.41
  -2  16   0  156.21   21.01
  -2  16   0  207.23   23.05
  -2  16   0  191.62   19.50
  -2  16   0  205.14   19.23
   1 -16   0   -0.49    4.10
   1 -16   0    2.45    4.56
  -1  16   0    5.83    8.75
  -1  16   0    7.18    7.15
  -1  16   0    1.46    5.54
  -1  16   0    0.75    6.01
   0 -16   0   60.77   13.76
   0  16   0   56.20   10.51
   0  16   0   49.14   11.48
   0  16   0   58.89   12.85
   0  16   0   59.47   12.86
  -1 -16   0   -1.43    5.41
   1  16   0   -4.22    5.35
   1  16   0    1.13    4.80
   1  16   0   -1.39    5.75
   1  16   0   -4.47    4.76
   2  16   0  230.93   20.97
   2  16   0  198.34   23.58
   2  16   0  205.69   20.81
   2  16   0  227.99   17.40
   3  16   0   -1.54    5.70
   3  16   0    2.48    6.16
   4  16   0   -3.10    6.11
   4  16   0   -0.76    4.19
   4  16   0    6.97    5.97
   5  16   0    1.28    5.05
   5  16   0    1.69    5.54
   5  16   0    5.08    7.51
   6  16   0  327.47   22.61
   6  16   0  336.97   20.65
   6  16   0  374.08   25.75
   7  16   0    6.03    4.19
   7  16   0    0.79    5.11
   7  16   0   -8.91    4.44
   8  16   0    5.82    5.60
   8  16   0    7.20    6.39
   8  16   0    9.95    5.59
   8  16   0    4.36    3.99
   9  16   0    0.88    4.37
   9  16   0    2.46    3.24
   9  16   0    1.90    5.27
   9  16   0   -6.30    4.98
  10  16   0  186.35   20.90
  10  16   0  158.85   11.46
  10  16   0  168.02   15.92
  10  16   0  153.53   13.31
  11  16   0    0.21    5.02
  11  16   0   -2.91    4.35
  11  16   0    5.28    5.45
  11  16   0   -4.21    5.42
  12  16   0   -1.56    2.95
  12  16   0   -1.00    4.45
  12  16   0    1.44    6.29
  12  16   0   -5.28    3.61
  13  16   0   -2.18    3.25
  13  16   0   -4.27    5.90
  13  16   0   -2.62    3.78
  13  16   0    0.20    4.16
  14  16   0    3.17    4.32
  14  16   0    1.20    6.00
  14  16   0    1.29    4.75
  14  16   0    1.25    2.49
  10 -17   0   11.38   12.05
 -10  17   0   -1.39    8.53
 -10  17   0   10.52   11.46
   9 -17   0  104.20   20.81
  -9  17   0   80.86   18.64
  -9  17   0  123.02   21.60
   8 -17   0    1.07    9.58
   8 -17   0   -8.05    7.31
  -8  17   0    4.66    9.05
  -8  17   0    1.68    9.51
   7 -17   0   30.64   13.33
  -7  17   0   50.88   14.27
  -7  17   0   35.05   11.76
  -7  17   0   58.43   15.48
   6 -17   0   -9.45    6.35
   6 -17   0    0.19    7.48
  -6  17   0   -2.18    7.51
  -6  17   0   -0.51    7.88
  -6  17   0    1.89    7.34
   5 -17   0   40.82    9.75
   5 -17   0   17.07    9.72
  -5  17   0   22.73    9.60
  -5  17   0   27.03    9.60
  -5  17   0   42.94   11.56
  -5  17   0   31.33   10.14
   4 -17   0    3.92    7.04
   4 -17   0    3.25    7.75
  -4  17   0   -0.40    6.54
  -4  17   0    5.79    7.41
  -4  17   0   -3.03    5.64
  -4  17   0   -3.51    6.09
   3 -17   0   56.41   11.43
  -3  17   0   42.34   11.85
  -3  17   0   31.23   10.86
  -3  17   0   38.51   11.87
  -3  17   0   49.81   12.30
   2 -17   0    5.11    5.70
   2 -17   0    2.34    5.00
  -2  17   0   -5.02    5.78
  -2  17   0   -3.79    6.00
  -2  17   0   -6.55    5.66
  -2  17   0   -4.95    5.04
   1 -17   0  179.96   12.35
   1 -17   0  158.59   12.31
  -1  17   0  177.86   21.95
  -1  17   0  130.01   19.24
  -1  17   0  165.85   20.62
  -1  17   0  161.36   18.84
   0  17   0   -6.47    4.48
   0  17   0    1.01    6.06
   0  17   0    0.53    6.09
   0  17   0   -3.41    6.31
   1  17   0  148.27   20.26
   1  17   0  102.00   16.92
   1  17   0  117.38   15.65
   1  17   0  130.25   17.32
   2  17   0   -4.66    6.79
   2  17   0   -7.92    4.46
   3  17   0  407.17   26.39
   3  17   0  427.63   28.59
   3  17   0  475.18   31.68
   4  17   0   -0.51    4.40
   4  17   0    1.13    5.44
   4  17   0    3.89    5.27
   5  17   0   -2.47    4.69
   5  17   0    1.01    4.34
   5  17   0    3.36    5.88
   6  17   0    5.28    5.27
   6  17   0    1.69    5.86
   6  17   0    0.55    3.87
   7  17   0   14.78    7.59
   7  17   0    1.81    4.91
   8  17   0    1.18    5.03
   8  17   0   -4.14    3.11
   8  17   0   -7.23    4.43
   9  17   0  259.56   19.03
   9  17   0  255.85   16.44
   9  17   0  264.60   21.70
   9  17   0  311.05   24.60
  10  17   0   -0.57    4.95
  10  17   0   -6.45    4.65
  10  17   0    3.68    3.85
  10  17   0   -6.28    5.72
  11  17   0   82.01   14.79
  11  17   0  119.18   15.11
  11  17   0   80.50   11.14
  11  17   0  104.58    9.99
  12  17   0   -2.07    5.00
  12  17   0   -2.73    5.59
  12  17   0   -0.96    3.14
  12  17   0    2.01    4.86
  13  17   0   11.28    4.64
  13  17   0    7.37    8.22
  13  17   0    7.04    6.68
  13  17   0   20.08    6.08
   9 -18   0   -0.22   10.08
  -9  18   0   -3.43    9.41
   8 -18   0   24.55   13.00
  -8  18   0   39.77   13.86
  -8  18   0   10.37   10.47
   7 -18   0    4.45    9.11
   7 -18   0   -3.10    7.94
  -7  18   0   -7.92    7.29
  -7  18   0   -6.33    6.91
   6 -18   0   -6.40    8.27
   6 -18   0    9.95    8.25
  -6  18   0   -9.55    5.08
  -6  18   0  -10.31    6.75
  -6  18   0   -2.40    8.01
   5 -18   0   -4.69    6.69
   5 -18   0    2.87    9.08
  -5  18   0    0.10    8.07
  -5  18   0   -3.71    7.25
  -5  18   0  -10.76    4.94
   4 -18   0    9.16    8.90
   4 -18   0    0.10    6.34
  -4  18   0    1.63    8.08
  -4  18   0   19.19    9.82
  -4  18   0    0.66    7.40
  -4  18   0   -7.68    9.22
   3 -18   0   -1.38    7.09
  -3  18   0   -6.06    6.51
  -3  18   0   -5.13    5.95
  -3  18   0   -6.34    6.34
  -3  18   0    8.67    8.57
   2 -18   0   13.38    6.30
  -2  18   0    6.47    8.23
  -2  18   0   13.14    8.71
  -2  18   0   18.67    9.07
  -2  18   0   23.73    9.78
   1 -18   0   -0.56    2.85
   1 -18   0   -0.64    2.80
  -1  18   0    6.54    7.11
  -1  18   0   -3.91    5.95
  -1  18   0   -3.95    5.45
  -1  18   0   -2.86    6.09
   0  18   0    5.07    6.99
   0  18   0    5.78    7.75
   0  18   0    2.36    6.39
   0  18   0   -9.18    5.03
   1  18   0   -4.29    5.87
   1  18   0    1.62    6.55
   1  18   0    4.43    6.80
   2  18   0  204.49   19.69
   2  18   0  191.05   23.36
   2  18   0  248.21   27.55
   3  18   0   -1.66    6.67
   3  18   0   -0.14    4.50
   3  18   0    0.56    6.44
   3  18   0   -4.05    5.36
   4  18   0  108.93   17.47
   4  18   0  116.44   14.35
   4  18   0  105.80   14.96
   5  18   0   -1.65    4.22
   5  18   0    1.00    5.75
   6  18   0   -1.97    3.89
   6  18   0   -6.87    4.62
   7  18   0    7.40    5.42
   7  18   0    7.02    6.44
   7  18   0   -0.40    3.68
   8  18   0   33.49    8.78
   8  18   0   26.36    9.14
   8  18   0   39.82   10.99
   8  18   0   42.75    7.47
   9  18   0   -1.32    3.45
   9  18   0    0.03    6.40
   9  18   0   -5.99    5.47
   9  18   0   -2.13    5.18
  10  18   0  233.62   14.68
  10  18   0  188.49   21.69
  10  18   0  213.81   24.78
  10  18   0  200.59   17.15
  11  18   0    2.23    5.28
  11  18   0   -0.98    4.58
  11  18   0   -4.25    5.70
  11  18   0   -1.16    3.06
  12  18   0   39.63    5.86
  12  18   0   17.96    8.68
  12  18   0   20.54    6.72
  12  18   0   15.13    7.36
   8 -19   0   -9.78    8.04
  -8  19   0    1.03    8.06
  -8  19   0   23.39   11.46
   7 -19   0    0.83    8.59
   7 -19   0   10.11   10.81
  -7  19   0   -1.30    7.66
   6 -19   0   -3.14    4.63
  -6  19   0   -4.28    6.68
  -6  19   0   -7.44    7.02
   5 -19   0   89.33   16.57
   5 -19   0   89.57   15.60
  -5  19   0  109.07   19.93
  -5  19   0  102.55   20.17
  -5  19   0   96.67   16.41
   4 -19   0   -3.00    5.80
   4 -19   0   -6.84    6.57
  -4  19   0    3.44    8.12
  -4  19   0    5.69    7.69
  -4  19   0   -8.92    5.92
   3 -19   0   69.47   13.68
   3 -19   0   57.71   11.04
  -3  19   0   58.45   14.85
  -3  19   0   72.56   14.41
  -3  19   0   69.19   16.69
  -3  19   0   64.25   15.12
   2 -19   0   -5.63    4.70
   2 -19   0    0.90    4.02
  -2  19   0    2.55    7.65
  -2  19   0    0.36    7.67
  -2  19   0    3.61    7.70
  -2  19   0   -7.36    6.04
  -1  19   0   -5.05    7.47
  -1  19   0   -0.96    7.03
  -1  19   0    0.15    7.27
   0  19   0   -2.40    6.28
   0  19   0   -3.24    6.48
   0  19   0    9.52    8.25
   1  19   0   79.96   14.46
   1  19   0   99.70   16.40
   1  19   0   82.60   15.88
   2  19   0    4.59    7.46
   2  19   0  -12.46    4.29
   2  19   0    2.72    7.44
   2  19   0   -3.22    5.27
   3  19   0  103.67   15.38
   3  19   0  118.83   19.34
   3  19   0   95.30   17.04
   3  19   0  101.91   14.35
   4  19   0   -6.25    5.79
   4  19   0   -5.80    4.14
   4  19   0   -4.38    5.74
   5  19   0    7.17    6.52
   5  19   0    2.50    7.39
   5  19   0    7.49    6.13
   6  19   0   -2.64    5.40
   6  19   0   -2.33    4.94
   6  19   0   -0.27    6.85
   7  19   0   59.53   13.32
   7  19   0   26.97    9.69
   7  19   0   36.14    8.30
   8  19   0   10.54    7.78
   8  19   0   -3.80    5.28
   8  19   0    9.49    7.51
   8  19   0    0.03    4.38
   9  19   0   15.19    7.02
   9  19   0   18.76    5.58
   9  19   0   12.49    8.50
   9  19   0   13.06    8.07
  10  19   0    2.90    3.75
  10  19   0   -2.33    5.03
  10  19   0   -1.99    6.40
  10  19   0   -6.06    5.92
  11  19   0    9.74    4.37
  11  19   0   14.00    8.87
  11  19   0   13.28    7.10
  11  19   0   15.65    8.49
   6 -20   0   -2.11   10.54
  -6  20   0   -7.72    6.91
   5 -20   0   -0.93    8.29
   5 -20   0    0.70    6.94
  -5  20   0   -0.83    7.86
  -5  20   0   11.68   14.70
   4 -20   0   29.02    8.54
   4 -20   0    8.18    8.40
  -4  20   0    9.55   10.21
  -4  20   0   11.61    9.70
  -4  20   0    8.88    9.30
   3 -20   0   -3.87    4.72
   3 -20   0   -1.13    5.07
  -3  20   0   -5.20    6.49
  -3  20   0   -6.13    7.54
  -3  20   0    1.85    7.07
   2 -20   0   -1.58    3.17
   2 -20   0    1.40    3.29
  -2  20   0    5.76    9.96
  -2  20   0   -6.34    7.28
  -2  20   0    8.76    7.72
  -1  20   0    5.15    7.84
  -1  20   0   -3.54    6.43
  -1  20   0   -4.81    6.84
   0  20   0    0.16    6.12
   0  20   0    3.80    7.66
   1  20   0    3.87    7.40
   1  20   0   -0.66    6.47
   1  20   0   -1.96    6.27
   2  20   0   10.48    8.81
   2  20   0   12.96    8.40
   2  20   0   18.53    8.45
   3  20   0    5.44   10.49
   3  20   0   -3.99    5.67
   3  20   0    4.57    7.47
   4  20   0    6.30    7.00
   4  20   0   -3.53    5.87
   4  20   0   18.14   10.81
   4  20   0   -3.67    6.40
   5  20   0    0.49    5.96
   5  20   0   -2.45    6.39
   5  20   0   -1.60    5.07
   6  20   0   95.03   12.75
   6  20   0   79.15   13.66
   6  20   0   65.21   13.90
   7  20   0   -2.14    6.74
   7  20   0   -0.54    6.03
   7  20   0    0.03    4.65
   8  20   0   36.15   11.31
   8  20   0   36.28   10.84
   8  20   0   34.28    7.73
   8  20   0   18.77    7.93
   9  20   0   -3.08    5.57
   9  20   0   -2.76    3.49
   9  20   0   -4.00    5.57
  10  20   0    4.14    6.21
  10  20   0   -1.81    3.39
  10  20   0    5.34    7.50
  10  20   0    1.30    6.46
   4 -21   0   -1.21    5.05
   4 -21   0   -0.35    5.67
  -4  21   0   -1.45    8.11
   3 -21   0   13.44    5.43
  -3  21   0   34.10   12.71
  -2  21   0  -12.88    5.21
  -1  21   0   39.52   12.02
  -1  21   0   37.10   11.79
  -1  21   0   39.12   13.88
   0  21   0   -0.47    8.07
   0  21   0   -3.18    6.86
   0  21   0   -0.88    7.60
   0  21   0   -3.27    7.06
   1  21   0   20.68   11.34
   1  21   0   38.74   11.03
   1  21   0   24.60    9.83
   1  21   0   15.47    9.53
   2  21   0   -1.75    6.18
   2  21   0   -5.02    6.40
   2  21   0   10.29    7.70
   2  21   0   -8.02    6.25
   3  21   0    2.76    8.90
   3  21   0   22.37   10.47
   3  21   0    8.80   10.35
   3  21   0   29.28    9.91
   4  21   0    6.23    7.63
   4  21   0   -2.19    6.34
   4  21   0    3.88    9.09
   4  21   0   -2.81    5.63
   5  21   0   36.83   10.92
   5  21   0   25.08    8.08
   5  21   0   23.90   10.13
   6  21   0   -7.30    4.87
   6  21   0    2.04    7.74
   6  21   0    4.23    6.47
   7  21   0   53.71   13.81
   7  21   0   33.98    8.22
   7  21   0   23.61    8.36
   7  21   0   41.03   12.17
   8  21   0    3.40    6.68
   8  21   0   -4.15    4.11
   8  21   0    0.26    6.60
   8  21   0   -9.37    4.59
  -2  22   0   14.53   11.50
  -2  22   0   18.61   10.68
  -1  22   0   -2.41    6.97
  -1  22   0   -1.90    7.09
   0  22   0   50.18   14.78
   0  22   0   45.78   11.75
   1  22   0    1.44    7.72
   1  22   0   -5.95    5.95
   1  22   0    7.83    8.82
   2  22   0    6.70    9.71
   2  22   0    4.68    7.69
   2  22   0   13.43    8.72
   3  22   0   -0.16    7.34
   4  22   0   16.35    9.26
   4  22   0   10.03    8.17
   4  22   0    6.84    9.61
   5  22   0   -3.32    7.70
   5  22   0    9.75    7.84
   5  22   0   -6.72    4.24
   5  22  -1    7.57    8.46
   5  22  -1   -4.89    4.49
   5  22  -1    6.74    6.97
   4  22  -1   33.40   11.07
   4  22  -1   10.59    7.44
   4  22  -1   19.05   10.36
   4  22  -1   12.99    8.41
   3  22  -1   -0.85    6.81
   3  22  -1    0.77    6.10
   3  22  -1    3.91    7.15
   3  22  -1   -0.16    7.72
   2  22  -1   -2.68    5.86
   2  22  -1    5.96    6.96
   2  22  -1    3.21    7.47
   2  22  -1    7.68    9.66
   1  22  -1   -1.05    5.94
   1  22  -1   -3.44    5.72
   1  22  -1    7.56    8.23
   1  22  -1    8.38   10.10
   0  22  -1   51.26   12.87
   0  22  -1   46.32   13.71
   0  22  -1   48.94   12.73
  -1  22  -1   -1.76    6.91
  -1  22  -1   -1.28    7.48
  -2  22  -1   23.87   12.34
   7  21  -1   56.27    9.56
   7  21  -1   56.71   12.21
   7  21  -1   55.72   10.36
   7  21  -1   53.62   13.18
   6  21  -1   -3.54    5.90
   6  21  -1   -3.92    4.45
   6  21  -1   -0.12    5.69
   5  21  -1   -2.54    5.59
   5  21  -1    6.13    6.55
   5  21  -1   13.90    8.64
   4  21  -1   -0.25    8.16
   4  21  -1    3.73    7.61
   4  21  -1   -0.33    6.16
   4  21  -1    0.77    5.92
   3  21  -1    6.69    6.99
   3  21  -1    0.21    8.07
   3  21  -1   -4.95    7.14
   3  21  -1   -5.81    5.46
   2  21  -1   15.41    9.97
   2  21  -1    2.30    6.63
   2  21  -1    5.24    6.67
   2  21  -1   -6.31    4.96
   1  21  -1   79.58   16.79
   1  21  -1   87.35   16.53
   0  21  -1   27.16   11.73
   0  21  -1   18.16    9.74
   0  21  -1   20.36    9.81
  -1  21  -1  167.29   25.56
  -1  21  -1  187.35   22.82
  -1  21  -1  178.07   23.72
  -2  21  -1   -3.57    6.82
  -2  21  -1    1.00    6.64
  -3  21  -1   51.48   14.14
  -3  21  -1   32.03   11.71
  -3  21  -1   10.85   10.52
  -4  21  -1    0.29    8.27
  -4  21  -1   -6.22    6.89
   4 -21   1   -2.51    4.81
   4 -21   1   -1.91    4.03
   9  20  -1    6.58    7.86
   9  20  -1   -4.93    4.31
   9  20  -1    0.23    3.41
   9  20  -1    6.72    7.71
   8  20  -1  100.58   15.92
   8  20  -1  108.90   10.88
   8  20  -1   92.58   16.33
   8  20  -1  121.77   12.05
   7  20  -1   -7.03    5.00
   7  20  -1   -2.17    4.14
   7  20  -1   -7.55    5.34
   6  20  -1  210.45   17.80
   6  20  -1  205.97   16.64
   6  20  -1  195.33   24.42
   5  20  -1   -3.34    5.29
   5  20  -1    6.21    5.85
   5  20  -1   -5.28    6.50
   4  20  -1   23.86    8.47
   4  20  -1   18.52    7.41
   4  20  -1   13.07    8.39
   4  20  -1    5.62    9.52
   3  20  -1    0.38    6.77
   3  20  -1    4.33    6.30
   3  20  -1    4.03    5.67
   3  20  -1   -3.14    5.93
   2  20  -1   -2.25    6.65
   2  20  -1    1.96    6.88
   2  20  -1   -0.87    6.11
   1  20  -1    2.13    6.92
   1  20  -1   -0.86    6.88
   1  20  -1    1.64    6.56
   0  20  -1  235.18   29.28
   0  20  -1  212.88   25.66
   0  20  -1  251.61   23.90
   0  20  -1  236.62   21.91
  -1  20  -1   -0.46    7.41
  -1  20  -1   -2.00    6.80
  -1  20  -1   -4.82    5.98
  -1  20  -1    4.12    7.54
  -2  20  -1   36.09   13.26
  -2  20  -1   66.95   15.51
  -2  20  -1   62.42   13.62
  -2  20  -1   45.45   12.25
  -3  20  -1   -1.16    6.87
  -3  20  -1    1.46    6.81
  -3  20  -1    8.86    9.21
   3 -20   1    1.10    4.18
   3 -20   1   -4.19    5.25
  -4  20  -1   21.90   11.02
  -4  20  -1   45.37   11.22
  -4  20  -1   28.36   11.85
   4 -20   1   18.52    8.47
  -5  20  -1    7.88    9.25
  -5  20  -1   -4.49    6.55
   5 -20   1    0.53    7.86
   5 -20   1   -1.37    5.90
  -6  20  -1   -9.12    6.04
  -6  20  -1   -2.91    8.24
   6 -20   1   -6.40    5.59
   6 -20   1   -3.95    8.39
  11  19  -1    4.52    6.89
  10  19  -1   -5.75    5.33
  10  19  -1   -1.82    3.13
  10  19  -1   -1.62    4.49
   9  19  -1    3.88    5.15
   9  19  -1   -0.63    6.10
   9  19  -1    2.46    7.01
   8  19  -1   -7.42    4.46
   8  19  -1    5.25    4.47
   8  19  -1    2.41    5.27
   8  19  -1    2.31    6.67
   7  19  -1  152.32   12.91
   7  19  -1  131.51   15.85
   7  19  -1  111.99   17.38
   7  19  -1  146.02   18.82
   6  19  -1   -7.20    4.19
   6  19  -1   -0.16    6.10
   6  19  -1   -3.80    4.24
   5  19  -1   37.31    8.45
   5  19  -1   54.05   12.42
   5  19  -1   61.36   10.98
   4  19  -1   10.63    6.12
   4  19  -1    5.61    7.67
   4  19  -1   -0.57    5.89
   3  19  -1   22.78    8.86
   3  19  -1   40.06   11.54
   3  19  -1   42.08    9.64
   3  19  -1   13.93    8.99
   2  19  -1    2.30    6.83
   2  19  -1   -3.42    5.67
   2  19  -1   -8.76    5.74
   1  19  -1   -3.50    5.93
   1  19  -1    0.85    7.81
   1  19  -1   -2.80    6.42
   1  19  -1    0.08    6.00
   0  19  -1    2.30    7.69
   0  19  -1   -6.53    5.08
   0  19  -1    4.20    6.32
   0  19  -1   11.00    8.13
  -1  19  -1  134.22   19.08
  -1  19  -1   96.19   16.28
  -1  19  -1  133.37   21.14
  -1  19  -1  134.67   18.25
  -2  19  -1   -8.16    6.29
  -2  19  -1   -1.88    6.44
  -2  19  -1    2.01    7.43
  -2  19  -1    0.17    6.32
  -3  19  -1   13.93    9.18
  -3  19  -1    4.70    9.72
  -3  19  -1   10.49    9.53
  -3  19  -1    8.16    7.81
   3 -19   1   13.19    7.95
   3 -19   1   12.51    5.95
  -4  19  -1    6.68    9.08
  -4  19  -1    5.14    8.88
  -4  19  -1   -7.74    5.44
   4 -19   1    1.91    7.56
   4 -19   1   -5.54    5.27
  -5  19  -1  168.55   21.62
  -5  19  -1  162.81   23.70
  -5  19  -1  124.02   21.88
   5 -19   1  133.31   19.77
   5 -19   1  144.38   18.84
  -6  19  -1    7.37    7.48
  -6  19  -1   -1.90    7.99
  -6  19  -1    1.04    9.19
   6 -19   1   13.06    9.60
   6 -19   1   14.88    8.47
  -7  19  -1    6.18   10.12
   7 -19   1   -9.46    7.99
  -8  19  -1    9.34    9.90
  -8  19  -1    3.29   10.15
   8 -19   1   -2.04    8.28
   8 -19   1   -7.98   11.64
  12  18  -1   -6.95    4.06
  12  18  -1    1.48    4.73
  12  18  -1   -8.56    4.62
  11  18  -1   -1.83    2.64
  11  18  -1    1.03    4.46
  11  18  -1    2.20    5.44
  11  18  -1    3.90    7.50
  10  18  -1   82.04   14.39
  10  18  -1   91.37   11.14
  10  18  -1   63.96   12.57
  10  18  -1   83.43    7.88
   9  18  -1    0.07    3.56
   9  18  -1   -2.30    5.36
   9  18  -1    8.35    7.69
   9  18  -1    0.24    5.14
   8  18  -1    3.05    6.04
   8  18  -1    9.81    7.79
   8  18  -1    0.03    4.03
   8  18  -1    0.74    4.87
   7  18  -1    9.46    5.29
   7  18  -1   -4.75    8.04
   7  18  -1    6.69    7.05
   6  18  -1   10.76    6.13
   6  18  -1   11.46    5.37
   5  18  -1    4.15    6.61
   5  18  -1    3.36    4.32
   5  18  -1   -4.65    4.29
   4  18  -1  164.14   14.16
   4  18  -1  138.18   19.07
   3  18  -1    2.16    6.71
   3  18  -1   16.53    7.09
   2  18  -1  268.47   20.38
   2  18  -1  248.43   24.07
   2  18  -1  299.45   24.97
   2  18  -1  252.27   21.41
   1  18  -1   -3.02    5.70
   1  18  -1    6.13    7.50
   1  18  -1    2.62    5.49
   1  18  -1   -1.18    6.27
   0  18  -1    3.84    6.80
   0  18  -1    3.75    7.16
   0  18  -1   10.72    7.87
   0  18  -1    3.30    6.75
  -1  18  -1    0.42    6.26
  -1  18  -1    0.44    6.10
  -1  18  -1   -5.25    7.45
  -1  18  -1  -15.07    4.81
  -2  18  -1   25.85    9.68
  -2  18  -1    4.14    8.51
  -2  18  -1   31.12    9.92
  -2  18  -1    8.66    7.86
   2 -18   1   25.64    5.96
   2 -18   1   16.31    5.10
  -3  18  -1   -3.87    5.77
  -3  18  -1   -1.02    7.06
  -3  18  -1   -0.83    6.82
  -3  18  -1    1.24    6.39
   3 -18   1   -2.43    5.22
   3 -18   1   -4.97    6.04
  -4  18  -1   87.16   18.47
  -4  18  -1   68.16   14.94
  -4  18  -1  101.43   15.90
  -4  18  -1   86.09   15.85
   4 -18   1   88.01   14.11
   4 -18   1  100.85   15.56
  -5  18  -1   -3.76    7.73
  -5  18  -1  -12.01    6.09
   5 -18   1    1.47    7.20
   5 -18   1    3.61    8.49
  -6  18  -1   26.11   11.22
  -6  18  -1   26.62   12.15
  -6  18  -1   21.52    9.99
   6 -18   1   10.00    8.87
   6 -18   1   14.37   10.55
  -7  18  -1    5.21    7.71
  -7  18  -1   13.14   10.44
  -7  18  -1    0.05    8.19
   7 -18   1    5.70    9.79
  -8  18  -1   90.43   20.05
  -8  18  -1   83.21   18.29
   8 -18   1  100.80   17.85
   8 -18   1   46.51   14.24
  -9  18  -1    8.66    9.65
  -9  18  -1    9.87   15.92
   9 -18   1    2.74    9.95
  12  17  -1    1.71    4.18
  12  17  -1    4.06    5.32
  12  17  -1    0.13    5.79
  11  17  -1   95.26   13.84
  11  17  -1   94.51   15.85
  11  17  -1  102.06    8.38
  11  17  -1  112.46   10.23
  10  17  -1   -0.01    4.25
  10  17  -1    7.43    6.47
  10  17  -1    1.56    3.07
  10  17  -1   -0.32    5.53
   9  17  -1  145.98   18.26
   9  17  -1  155.10   13.74
   9  17  -1  209.95   19.65
   9  17  -1  174.38   11.71
   8  17  -1   -9.00    4.56
   8  17  -1    6.42    5.21
   8  17  -1   -0.56    5.21
   8  17  -1    0.28    3.29
   7  17  -1   -5.55    3.13
   7  17  -1   -5.98    4.55
   7  17  -1    2.48    5.53
   7  17  -1    0.35    4.69
   6  17  -1   -0.52    3.51
   6  17  -1   -3.70    5.42
   6  17  -1    7.50    5.36
   5  17  -1   -0.43    3.91
   5  17  -1   -4.60    4.09
   5  17  -1    2.49    5.53
   4  17  -1    3.50    5.00
   4  17  -1   -2.83    6.25
   3  17  -1  500.24   32.27
   3  17  -1  544.69   35.84
   3  17  -1  547.80   30.70
   2  17  -1   -0.74    5.31
   2  17  -1   -5.89    4.25
   2  17  -1   -1.07    5.77
   1  17  -1  105.99   15.57
   1  17  -1   83.24   14.22
   1  17  -1   93.56   12.84
   1  17  -1   75.64   14.78
   0  17  -1    1.61    5.65
   0  17  -1   -1.22    5.28
   0  17  -1   14.98    7.66
   0  17  -1   22.87    7.06
  -1  17  -1   93.85   14.22
  -1  17  -1   80.60   14.60
  -1  17  -1   99.43   16.64
  -1  17  -1  126.75   17.19
  -2  17  -1   -4.56    5.44
  -2  17  -1   -0.22    5.90
  -2  17  -1    1.85    5.94
  -2  17  -1   -5.32    6.10
   2 -17   1   -4.74    4.30
   2 -17   1   -4.18    4.41
  -3  17  -1   -4.12    5.98
  -3  17  -1    3.57    7.05
  -3  17  -1   -3.24    5.84
  -3  17  -1    5.25    7.55
   3 -17   1    1.87    5.62
   3 -17   1    1.94    6.33
  -4  17  -1   -8.05    4.83
  -4  17  -1   -3.61    6.72
  -4  17  -1   -5.84    5.82
  -4  17  -1   -2.72    6.64
   4 -17   1   -5.23    5.06
   4 -17   1    6.48    7.87
  -5  17  -1   93.03   17.20
  -5  17  -1   93.90   16.33
  -5  17  -1  108.67   18.04
  -5  17  -1   75.16   16.62
   5 -17   1   90.00   15.80
   5 -17   1  135.13   18.88
  -6  17  -1   -0.22    5.77
  -6  17  -1    0.45    7.69
  -6  17  -1   -7.69    6.63
   6 -17   1    0.25    6.66
   6 -17   1    5.45    8.42
  -7  17  -1   31.27   12.73
  -7  17  -1   12.03    8.69
  -7  17  -1   32.35   11.69
  -8  17  -1   -1.29    7.62
  -8  17  -1   -5.59    6.18
  -8  17  -1    2.20   10.34
   8 -17   1    5.34    8.95
   8 -17   1   -3.15    8.79
  -9  17  -1  219.82   29.31
  -9  17  -1  265.86   33.66
   9 -17   1  206.30   28.92
 -10  17  -1    6.58   11.06
 -10  17  -1   -0.90    9.03
  10 -17   1    3.31   10.19
  13  16  -1   -1.04    4.23
  13  16  -1    0.95    6.54
  13  16  -1    0.65    4.31
  13  16  -1    0.55    3.52
  12  16  -1  102.40   10.29
  12  16  -1  111.86   13.43
  12  16  -1  116.76   17.65
  11  16  -1   -4.80    3.23
  11  16  -1   -3.94    2.29
  11  16  -1    5.81    5.62
  11  16  -1   -4.73    5.22
  10  16  -1  322.68   23.09
  10  16  -1  311.79   25.37
  10  16  -1  322.07   19.78
  10  16  -1  337.22   17.92
   9  16  -1   -0.86    2.69
   9  16  -1   -3.52    4.46
   9  16  -1    6.19    4.45
   8  16  -1   15.62    5.80
   8  16  -1   11.90    6.67
   8  16  -1   25.63    4.83
   8  16  -1   13.39    7.38
   7  16  -1    1.61    3.38
   7  16  -1   -4.17    4.54
   7  16  -1   -1.21    3.88
   7  16  -1    1.09    5.29
   6  16  -1   65.06    8.60
   6  16  -1   49.69   10.41
   6  16  -1   73.64   10.33
   5  16  -1   16.61    7.26
   5  16  -1    2.79    4.75
   5  16  -1   10.53    4.58
   4  16  -1    6.98    5.52
   4  16  -1   18.39    8.19
   3  16  -1   -1.58    5.57
   3  16  -1   -0.50    4.93
   3  16  -1    0.19    4.23
   2  16  -1   91.29   15.44
   2  16  -1   80.95   14.24
   2  16  -1   80.43   12.30
   2  16  -1   87.25   11.65
   1  16  -1   -1.02    4.74
   1  16  -1    2.66    4.87
   1  16  -1   -0.05    6.15
   1  16  -1   -5.86    4.69
   0  16  -1  216.31   17.99
   0  16  -1  188.41   18.13
   0  16  -1  221.77   20.26
   0  16  -1  241.97   21.82
  -1  16  -1    9.88   11.43
  -1  16  -1   -2.12    5.96
  -1  16  -1    5.46    5.73
  -1  16  -1   -1.47    5.83
   1 -16   1   -1.75    3.16
   1 -16   1    0.81    3.36
  -2  16  -1  453.24   32.67
  -2  16  -1  394.47   28.56
  -2  16  -1  410.82   29.60
  -2  16  -1  426.93   29.88
   2 -16   1  452.82   26.19
   2 -16   1  406.76   25.31
  -3  16  -1    2.73    6.61
  -3  16  -1    6.80    6.61
  -3  16  -1   -6.99    5.42
  -3  16  -1   -2.58    6.33
   3 -16   1    3.26    5.78
   3 -16   1   -5.28    6.24
  -4  16  -1   25.97    9.17
  -4  16  -1   15.88   10.14
  -4  16  -1   18.55    8.98
  -4  16  -1   25.82    9.91
   4 -16   1   27.11    9.49
   4 -16   1   33.88   10.44
  -5  16  -1   -3.16    5.86
  -5  16  -1   -6.57    5.92
  -5  16  -1   -2.09    4.92
  -5  16  -1   -8.92    5.98
   5 -16   1   -3.07    7.03
   5 -16   1    5.87    7.92
  -6  16  -1   -1.99    7.19
  -6  16  -1    3.94    7.39
  -6  16  -1    7.95    7.81
  -6  16  -1   -3.04    6.19
   6 -16   1   -2.18    7.24
   6 -16   1    7.02    7.91
  -7  16  -1  -11.81    5.17
  -7  16  -1    7.41    8.95
  -7  16  -1   10.17    8.63
   7 -16   1   30.04    8.14
   7 -16   1    3.82    7.77
  -8  16  -1  129.06   20.79
  -8  16  -1  123.20   18.34
  -8  16  -1  112.51   19.78
   8 -16   1  123.45   20.46
   8 -16   1  148.62   21.65
  -9  16  -1   -1.79    8.61
  -9  16  -1   -8.82    7.12
  -9  16  -1   -0.31    7.40
   9 -16   1   16.24    9.35
   9 -16   1   11.78   10.96
 -10  16  -1   40.65   14.04
 -10  16  -1   46.27   14.60
  10 -16   1   50.71   14.78
 -11  16  -1    3.18    9.65
 -11  16  -1    5.09   10.73
  11 -16   1    4.76    9.48
  14  15  -1   -1.71    4.24
  14  15  -1   -4.42    3.82
  14  15  -1    4.03    6.68
  13  15  -1   12.57    5.16
  13  15  -1    6.48    4.11
  13  15  -1   19.40    8.89
  13  15  -1    8.37    5.22
  12  15  -1   -2.34    5.65
  12  15  -1    5.25    4.88
  12  15  -1   -1.74    3.78
  11  15  -1    6.69    4.46
  11  15  -1   23.92    6.57
  11  15  -1    0.08    5.99
  11  15  -1    8.05    3.54
  10  15  -1   -0.22    3.32
  10  15  -1    4.15    4.83
  10  15  -1   -1.88    4.69
  10  15  -1   -2.49    2.19
   9  15  -1   18.97    5.25
   9  15  -1   12.44    6.76
   9  15  -1    8.77    5.60
   9  15  -1   24.12    4.33
   8  15  -1   -4.29    3.85
   8  15  -1    0.64    4.79
   8  15  -1    1.50    3.68
   8  15  -1   -2.79    2.47
   7  15  -1   29.14    8.20
   7  15  -1   13.68    6.60
   7  15  -1   13.96    4.57
   7  15  -1   12.42    5.24
   6  15  -1    0.32    3.57
   6  15  -1    8.31    6.66
   6  15  -1    8.13    4.96
   5  15  -1  129.40   13.42
   5  15  -1   91.87   14.01
   5  15  -1  118.98   10.15
   4  15  -1    4.19    5.77
   4  15  -1   -1.92    3.32
   4  15  -1   -0.50    4.49
   3  15  -1   -0.15    5.23
   3  15  -1   -2.26    4.40
   2  15  -1    2.27    4.36
   2  15  -1   -1.02    4.91
   2  15  -1   -2.21    5.33
   1  15  -1   -0.94    5.44
   1  15  -1   17.77    7.00
   1  15  -1    4.52    6.25
   1  15  -1    2.16    4.78
   0  15  -1   -5.97    5.44
   0  15  -1   -3.33    5.30
   0  15  -1   -2.59    4.63
   0  15  -1   -2.41    4.62
  -1  15  -1  355.44   24.42
  -1  15  -1  360.76   26.90
  -1  15  -1  325.82   25.16
  -1  15  -1  374.56   25.76
   1 -15   1  332.62   19.79
   1 -15   1  349.92   19.73
  -2  15  -1    1.44    5.67
  -2  15  -1   -6.69    4.57
  -2  15  -1   -2.14    5.45
  -2  15  -1    3.00    7.04
   2 -15   1    4.41    6.57
   2 -15   1   -4.80    4.25
  -3  15  -1   63.52   12.40
  -3  15  -1   76.94   12.73
  -3  15  -1   66.74   13.21
  -3  15  -1  107.52   16.20
   3 -15   1   58.29   11.48
  -4  15  -1    2.71    6.99
  -4  15  -1    4.47    6.30
  -4  15  -1   -5.52    5.49
   4 -15   1    3.46    7.51
   4 -15   1    6.93    7.14
  -5  15  -1  162.21   20.78
  -5  15  -1  144.13   19.05
  -5  15  -1  158.74   21.36
  -5  15  -1  173.82   22.41
   5 -15   1  180.84   21.76
   5 -15   1  159.41   20.86
  -6  15  -1    6.28    7.75
  -6  15  -1   10.93    7.59
  -6  15  -1  -10.43    5.24
   6 -15   1   -7.13    5.92
  -7  15  -1    3.93    7.30
  -7  15  -1    3.00    7.45
  -7  15  -1    1.00    6.26
  -7  15  -1    1.47    7.28
   7 -15   1   -1.25    7.62
   7 -15   1   -3.63    6.90
  -8  15  -1   -4.65    7.44
  -8  15  -1   -2.95    7.01
   8 -15   1   -4.80    7.50
  -9  15  -1  110.64   20.59
  -9  15  -1  120.66   21.46
  -9  15  -1  118.26   18.70
   9 -15   1  127.78   22.19
   9 -15   1  108.49   19.83
 -10  15  -1  -11.58    7.04
 -10  15  -1   -4.02    8.27
  10 -15   1   -2.02    8.81
  10 -15   1    4.46    9.11
 -11  15  -1   36.05   13.14
 -11  15  -1    5.23    9.88
  11 -15   1    4.55    9.33
  11 -15   1   19.64   13.62
 -12  15  -1    2.60   10.02
 -12  15  -1    5.70   10.39
  12 -15   1    9.65   10.90
  12 -15   1    4.08    9.53
  15  14  -1    1.36    4.75
  15  14  -1   -2.62    6.83
  14  14  -1   12.95    5.60
  14  14  -1   16.16    8.79
  14  14  -1   13.75    5.91
  13  14  -1   -1.84    2.51
  13  14  -1   -2.16    6.02
  13  14  -1    2.06    3.81
  13  14  -1    1.13    4.06
  12  14  -1    3.52    4.03
  12  14  -1    9.67    7.60
  12  14  -1   10.54    4.84
  12  14  -1   13.30    4.71
  11  14  -1   -0.36    5.47
  11  14  -1    1.46    2.72
  11  14  -1    0.76    4.05
  11  14  -1    3.97    3.87
  10  14  -1    5.10    6.13
  10  14  -1    5.14    2.73
  10  14  -1    3.37    3.40
  10  14  -1    2.91    4.60
   9  14  -1    0.95    3.03
   9  14  -1    0.31    4.06
   9  14  -1    0.80    2.27
   9  14  -1    4.87    5.45
   8  14  -1   45.88    6.55
   8  14  -1   51.41   10.60
   8  14  -1   32.87    4.98
   8  14  -1   72.20   10.94
   7  14  -1   -4.25    3.87
   7  14  -1   -6.37    3.68
   7  14  -1   -2.16    2.63
   7  14  -1    2.88    3.63
   6  14  -1  392.44   20.37
   6  14  -1  356.52   21.31
   6  14  -1  375.22   25.19
   5  14  -1    0.17    4.98
   5  14  -1    3.12    3.60
   5  14  -1   -6.11    3.17
   4  14  -1   10.19    5.44
   4  14  -1    5.16    5.85
   4  14  -1   10.15    4.11
   3  14  -1    9.87    5.29
   3  14  -1    4.36    3.85
   3  14  -1    1.04    5.81
   2  14  -1  313.70   23.57
   2  14  -1  301.53   20.92
   1  14  -1   -0.87    5.54
   1  14  -1   -3.87    5.42
   1  14  -1   -7.10    4.20
   0  14  -1   78.49   14.03
   0  14  -1   76.25   15.32
   0  14  -1   81.10   12.50
   0  14  -1   64.16   10.57
  -1  14  -1   15.29    6.14
  -1  14  -1   11.53    6.30
  -2  14  -1    7.36    6.51
  -2  14  -1    6.02    6.29
  -2  14  -1    4.61    6.80
  -2  14  -1    0.11    5.21
   2 -14   1   10.23    7.31
   2 -14   1    7.79    6.70
   2 -14   1    3.99    5.22
  -3  14  -1    5.84    5.54
  -3  14  -1    2.45    5.90
  -3  14  -1    2.44    5.94
  -3  14  -1   -2.42    5.12
   3 -14   1    9.79    6.95
   3 -14   1    2.45    6.26
   3 -14   1    1.11    5.60
  -4  14  -1  400.83   31.02
  -4  14  -1  476.07   31.54
  -4  14  -1  490.70   30.71
  -4  14  -1  429.45   30.37
   4 -14   1  485.84   31.33
   4 -14   1  415.50   29.60
  -5  14  -1  -16.51    5.57
  -5  14  -1   -9.42    4.38
  -5  14  -1   -2.82    6.50
  -5  14  -1  -11.03    5.71
   5 -14   1    5.02    7.35
   5 -14   1   -5.97    7.00
  -6  14  -1  502.19   34.24
  -6  14  -1  533.60   36.11
  -6  14  -1  584.05   37.36
  -6  14  -1  564.79   38.30
   6 -14   1  472.56   34.99
   6 -14   1  511.13   35.74
  -7  14  -1   -5.25    5.63
  -7  14  -1    1.99    6.06
  -7  14  -1    6.75    7.96
  -7  14  -1    7.07    7.64
   7 -14   1    1.09    7.29
   7 -14   1    0.14    7.32
  -8  14  -1    6.27    6.87
  -8  14  -1    5.80    8.71
  -8  14  -1   -6.37    5.91
  -8  14  -1    8.41    7.91
   8 -14   1   -1.83    5.07
   8 -14   1    4.41    9.29
  -9  14  -1    5.05    9.49
  -9  14  -1    5.74    8.39
  -9  14  -1    5.28    6.88
   9 -14   1   -6.43    6.79
   9 -14   1    5.05    9.31
   9 -14   1    4.81    8.02
 -10  14  -1    4.33    9.41
 -10  14  -1    7.40    7.30
 -10  14  -1   -3.14    7.92
  10 -14   1    6.61    9.96
  10 -14   1   10.78   10.97
 -11  14  -1    3.92    9.87
 -11  14  -1   -0.50    8.48
  11 -14   1    1.30    9.43
  11 -14   1    9.79   10.19
 -12  14  -1  122.52   31.96
 -12  14  -1   96.02   21.49
  12 -14   1   54.64   17.13
  12 -14   1   75.80   19.54
 -13  14  -1  -10.24    6.20
 -13  14  -1   -6.59    8.70
  13 -14   1   -4.65    8.07
  13 -14   1    2.07   10.34
  15  13  -1    1.27    5.03
  15  13  -1   -1.28    4.73
  15  13  -1   -0.18    6.03
  14  13  -1    3.78    4.68
  14  13  -1    5.28    4.64
  14  13  -1   -1.28    5.68
  13  13  -1    4.57    4.26
  13  13  -1    4.64    4.51
  13  13  -1   -2.36    5.87
  12  13  -1   -0.18    3.15
  12  13  -1    0.35    3.72
  12  13  -1   -0.87    2.84
  12  13  -1   -1.94    5.06
  11  13  -1   -0.42    3.76
  11  13  -1   -2.21    4.96
  11  13  -1   -1.42    3.10
  11  13  -1    2.61    3.02
  10  13  -1    2.00    2.42
  10  13  -1   -0.90    2.96
  10  13  -1   -0.01    4.67
  10  13  -1    2.49    4.42
   9  13  -1   14.67    5.48
   9  13  -1   13.08    4.17
   9  13  -1   29.93    8.17
   9  13  -1    9.93    3.10
   8  13  -1   11.10    5.78
   8  13  -1    5.32    2.60
   8  13  -1   19.37    4.06
   7  13  -1   -1.74    2.81
   7  13  -1   -1.50    4.10
   7  13  -1    2.26    4.54
   7  13  -1    4.22    2.88
   6  13  -1    5.52    4.95
   6  13  -1   -4.94    4.21
   6  13  -1   -1.84    3.05
   6  13  -1   -2.33    2.60
   5  13  -1    6.71    5.34
   5  13  -1   11.56    4.60
   4  13  -1   -3.35    2.88
   4  13  -1   -4.39    3.99
   4  13  -1   -6.67    3.48
   3  13  -1  506.51   30.13
   3  13  -1  451.30   26.68
   3  13  -1  479.67   25.28
   2  13  -1   -1.00    4.47
   2  13  -1   -6.39    5.12
   2  13  -1    2.78    3.86
   1  13  -1  621.58   36.28
   1  13  -1  591.92   33.54
   0  13  -1   -1.21    4.19
   0  13  -1    9.73    6.37
   0  13  -1   -2.47    5.60
   0  13  -1   -4.20    4.95
   0 -13   1   -1.34    2.16
   0 -13   1   -1.63    5.48
  -1  13  -1   55.73    9.56
  -1  13  -1   62.24   11.36
  -1  13  -1   43.14   10.54
  -1  13  -1   69.28   11.48
   1 -13   1   59.97   12.40
   1 -13   1   67.20    9.20
   1 -13   1   54.60    8.35
  -2  13  -1   -8.63    3.93
  -2  13  -1    1.84    5.37
  -2  13  -1   -9.43    4.51
  -2  13  -1    5.56    5.86
   2 -13   1   -0.61    4.63
   2 -13   1   -3.40    4.59
   2 -13   1    2.63    5.51
  -3  13  -1  181.32   18.22
  -3  13  -1  174.09   16.60
  -3  13  -1  221.05   18.18
  -3  13  -1  177.64   16.71
   3 -13   1  191.87   17.88
   3 -13   1  143.88   17.26
   3 -13   1  181.35   17.06
  -4  13  -1   -3.34    5.47
  -4  13  -1   -5.89    4.64
  -4  13  -1   -5.34    5.02
  -4  13  -1    6.37    6.36
   4 -13   1    2.93    6.57
   4 -13   1   -4.35    5.04
  -5  13  -1  522.88   34.46
  -5  13  -1  527.17   34.52
  -5  13  -1  567.35   33.80
  -5  13  -1  548.77   35.98
   5 -13   1  522.08   34.46
   5 -13   1  529.33   34.78
   5 -13   1  474.51   33.62
  -6  13  -1    2.07    7.81
  -6  13  -1    8.84    6.25
  -6  13  -1   -1.94    6.07
  -6  13  -1   -1.52    6.04
   6 -13   1    0.06    7.82
   6 -13   1    5.54    8.30
  -7  13  -1  127.06   17.37
  -7  13  -1  138.62   20.36
  -7  13  -1  148.79   20.41
  -7  13  -1  171.43   22.22
   7 -13   1  110.94   18.12
   7 -13   1  175.11   22.41
   7 -13   1  168.30   20.26
  -8  13  -1    3.74    6.63
  -8  13  -1   -5.15    6.30
  -8  13  -1    2.95    6.27
  -8  13  -1   -4.04    6.17
   8 -13   1   -8.06    5.39
   8 -13   1   -2.23    7.62
   8 -13   1  -12.06    5.00
  -9  13  -1   66.48   13.85
  -9  13  -1   92.05   16.68
  -9  13  -1   78.56   16.62
  -9  13  -1   54.90   13.31
   9 -13   1   57.01   13.48
   9 -13   1   88.52   17.80
 -10  13  -1    7.07    8.39
 -10  13  -1    7.85    9.40
 -10  13  -1    4.08    6.72
  10 -13   1    7.51    8.99
  10 -13   1    9.33    8.19
  10 -13   1  -12.98    6.03
 -11  13  -1   -0.58    7.70
 -11  13  -1  -12.39    6.07
 -11  13  -1    9.01    8.38
  11 -13   1    3.58    8.53
  11 -13   1    1.57    7.91
 -12  13  -1  -10.83    6.38
 -12  13  -1    7.59   10.64
  12 -13   1  -11.26    8.14
  12 -13   1    9.73    9.33
 -13  13  -1   41.78   13.76
 -13  13  -1   56.06   20.07
  13 -13   1   84.63   19.48
  13 -13   1   39.95   13.90
  15  12  -1    4.66    7.38
  15  12  -1   -0.19    4.95
  15  12  -1   -0.39    4.74
  14  12  -1    0.66    4.36
  14  12  -1   -0.43    5.34
  14  12  -1    4.24    4.83
  13  12  -1    3.64    5.74
  13  12  -1   -1.55    3.61
  13  12  -1   -1.56    5.44
  12  12  -1    8.47    7.11
  12  12  -1    1.66    3.27
  12  12  -1    6.05    4.30
  12  12  -1   -1.18    2.43
  11  12  -1   -2.34    4.88
  11  12  -1    0.56    3.58
  11  12  -1   -0.87    2.45
  11  12  -1   -0.48    3.09
  10  12  -1   20.39    4.05
  10  12  -1   19.38    5.61
  10  12  -1   17.94    5.23
  10  12  -1   12.14    7.42
   9  12  -1   -0.19    2.93
   9  12  -1    3.72    4.96
   9  12  -1    5.08    4.02
   9  12  -1    0.03    2.19
   8  12  -1  120.88    8.18
   8  12  -1  118.29   11.67
   8  12  -1  170.39   17.47
   8  12  -1  121.59    8.68
   7  12  -1   -0.35    2.36
   7  12  -1   -6.43    3.34
   7  12  -1   -1.05    4.24
   7  12  -1   -1.66    2.03
   6  12  -1  408.87   25.76
   6  12  -1  481.92   21.54
   6  12  -1  389.83   21.43
   6  12  -1  437.10   26.58
   5  12  -1    1.69    3.07
   5  12  -1    0.68    4.11
   4  12  -1  635.14   31.37
   4  12  -1  684.51   36.61
   4  12  -1  658.84   32.91
   3  12  -1   -1.05    4.06
   3  12  -1    2.33    4.59
   3  12  -1   -4.84    2.48
   2  12  -1  915.71   47.44
   2  12  -1 1021.99   50.93
   2  12  -1  980.34   46.28
   1  12  -1    5.29    4.82
   1  12  -1   -1.08    4.97
   1  12  -1    0.82    3.58
  -1 -12   1    0.81    4.90
   0  12  -1  411.52   26.16
   0  12  -1  471.89   28.88
   0  12  -1  459.92   28.36
   0  12  -1  441.57   33.07
   0 -12   1  445.38   21.92
   0 -12   1  439.23   21.72
   0 -12   1  435.45   28.65
  -1  12  -1   -1.77    4.46
  -1  12  -1   -3.85    4.01
  -1  12  -1    0.78    5.17
  -1  12  -1    1.49    4.38
   1 -12   1   -0.93    4.24
   1 -12   1   -4.87    3.66
   1 -12   1   -1.65    4.08
  -2  12  -1   -2.22    5.20
  -2  12  -1   -3.82    4.56
  -2  12  -1    2.63    5.20
  -2  12  -1    8.25    6.41
   2 -12   1   16.82    6.66
  -3  12  -1   -0.38    4.90
  -3  12  -1   -1.86    4.35
  -3  12  -1   -5.72    4.89
  -3  12  -1   -1.38    5.08
   3 -12   1   -1.07    5.20
   3 -12   1    0.16    5.05
   3 -12   1    4.31    5.97
  -4  12  -1   40.98   10.40
  -4  12  -1   42.10    9.21
  -4  12  -1   -2.73    5.65
  -4  12  -1   12.56    6.96
   4 -12   1   16.33    7.00
   4 -12   1   20.86    8.06
   4 -12   1   13.04    6.73
  -5  12  -1    1.40    5.73
  -5  12  -1    6.48    5.65
  -5  12  -1   16.28    6.87
   5 -12   1   11.09    6.49
   5 -12   1    0.43    4.65
   5 -12   1   12.41    7.71
  -6  12  -1    1.64    6.30
  -6  12  -1   -6.15    5.20
  -6  12  -1   -0.95    5.87
  -6  12  -1   -0.41    6.95
   6 -12   1    4.17    6.25
   6 -12   1   -3.06    6.86
   6 -12   1   -8.63    5.87
   6 -12   1   -1.38    6.97
  -7  12  -1    2.29    6.17
  -7  12  -1  -12.37    4.48
  -7  12  -1   -6.93    6.49
  -7  12  -1   -8.85    4.36
   7 -12   1   -7.18    5.66
   7 -12   1    2.57    7.58
   7 -12   1   -1.95    6.26
  -8  12  -1  145.31   19.56
  -8  12  -1  171.84   20.88
  -8  12  -1  131.70   19.33
  -8  12  -1  137.39   22.52
   8 -12   1  165.36   20.64
   8 -12   1  187.10   23.43
   8 -12   1  153.72   21.21
  -9  12  -1   -4.02    4.89
  -9  12  -1   -1.65    6.08
  -9  12  -1   -0.08    7.87
   9 -12   1   -3.15    6.70
 -10  12  -1  266.40   26.13
 -10  12  -1  321.17   29.44
 -10  12  -1  302.53   39.15
  10 -12   1  261.84   25.50
  10 -12   1  301.50   27.81
  10 -12   1  316.65   27.96
 -11  12  -1   -2.22    7.15
 -11  12  -1   -6.70    7.71
 -11  12  -1    5.69    7.52
  11 -12   1   -0.64    7.37
  11 -12   1   16.72   10.53
 -12  12  -1   -5.84    7.43
 -12  12  -1    6.69   10.33
  12 -12   1    7.87    9.79
  12 -12   1    3.75    8.37
 -13  12  -1    3.07   10.06
 -13  12  -1    2.92    8.88
  13 -12   1   -3.59    6.90
  13 -12   1   -0.16    9.07
 -14  12  -1   11.90   10.33
 -14  12  -1   18.52   13.59
  14 -12   1    9.79   11.15
  14 -12   1    2.83    8.17
  16  11  -1    7.92    6.40
  16  11  -1   -6.84    4.47
  16  11  -1    4.89    7.49
  15  11  -1    2.56    6.62
  15  11  -1   -0.55    4.69
  15  11  -1    1.74    5.46
  14  11  -1   -2.74    5.73
  14  11  -1   -2.05    4.22
  14  11  -1   -0.66    4.63
  13  11  -1   59.84   12.22
  13  11  -1   85.18   10.71
  13  11  -1   81.10   14.06
  12  11  -1   -3.34    4.54
  12  11  -1    2.68    4.15
  12  11  -1    0.08    3.24
  11  11  -1   -0.64    4.70
  11  11  -1   -0.87    3.52
  11  11  -1   -1.50    2.58
  11  11  -1    2.58    3.12
  10  11  -1    1.29    4.29
  10  11  -1    6.36    2.75
  10  11  -1   -0.48    2.98
  10  11  -1    2.68    3.44
   9  11  -1   28.27    8.13
   9  11  -1   26.52    4.19
   9  11  -1   29.69    5.26
   9  11  -1   22.77    5.54
   8  11  -1   -0.72    4.35
   8  11  -1   -1.23    4.13
   8  11  -1   -1.73    2.40
   8  11  -1   -0.61    1.99
   7  11  -1   50.90    8.92
   7  11  -1   55.33    5.33
   7  11  -1   49.72    5.29
   7  11  -1   34.74    7.45
   6  11  -1    0.94    2.36
   6  11  -1   -0.75    3.39
   6  11  -1   -1.29    3.52
   6  11  -1   -1.77    2.18
   5  11  -1  208.90   15.66
   5  11  -1  201.48   11.76
   4  11  -1    1.84    2.99
   4  11  -1   -2.64    2.07
   4  11  -1    0.83    3.80
   3  11  -1  197.36   15.98
   3  11  -1  216.60   12.62
   3  11  -1  216.26   13.89
   2  11  -1   22.69    4.76
   2  11  -1   15.03    5.86
   2  11  -1   24.22    5.53
   1  11  -1  162.47   14.88
   1  11  -1  190.37   13.95
   1  11  -1  190.13   12.83
  -1 -11   1  208.90   19.16
   0  11  -1   13.75    4.78
   0  11  -1   -3.92    4.08
   0  11  -1    2.53    4.21
   0  11  -1   -3.46    3.44
   0 -11   1   -4.30    1.95
   0 -11   1    4.42    2.88
   0 -11   1   -1.37    4.03
  -1  11  -1  101.14   14.25
  -1  11  -1   73.60   10.84
  -1  11  -1   82.27   11.55
  -1  11  -1   86.71   10.54
   1 -11   1  106.38   11.81
   1 -11   1   75.24    9.68
   1 -11   1   74.73   11.78
  -2  11  -1    0.69    4.71
  -2  11  -1   -0.95    4.23
  -2  11  -1   -7.22    3.50
  -2  11  -1    4.24    4.40
   2 -11   1   -1.68    3.88
   2 -11   1   -2.69    4.93
   2 -11   1   -3.76    3.67
  -3  11  -1  389.60   26.25
  -3  11  -1  442.49   27.19
  -3  11  -1  405.87   27.84
  -3  11  -1  419.41   34.98
   3 -11   1  435.76   28.01
   3 -11   1  477.60   27.80
   3 -11   1  451.79   27.44
  -4  11  -1   -4.10    4.99
  -4  11  -1   -5.81    4.40
  -4  11  -1   -4.70    3.56
  -4  11  -1   -2.67    4.88
   4 -11   1   -0.54    6.08
   4 -11   1   -2.95    5.00
   4 -11   1   -0.11    5.00
  -5  11  -1   34.35    9.30
  -5  11  -1   18.15    8.42
  -5  11  -1   16.41    7.54
  -5  11  -1   24.97    7.47
   5 -11   1   19.06    8.25
   5 -11   1   28.20    8.28
   5 -11   1   28.14    9.18
   5 -11   1   16.59    7.15
  -6  11  -1   -5.82    5.77
  -6  11  -1    4.72    6.45
  -6  11  -1   -1.03    5.61
  -6  11  -1   -2.23    4.69
   6 -11   1    3.33    5.42
   6 -11   1    0.85    6.04
   6 -11   1   -1.77    6.33
   6 -11   1    5.56    6.91
  -7  11  -1  153.49   18.07
  -7  11  -1  169.39   20.75
  -7  11  -1  144.21   19.18
  -7  11  -1  159.46   19.88
   7 -11   1  132.67   16.72
   7 -11   1  162.75   19.25
   7 -11   1  171.65   21.64
   7 -11   1  197.34   22.13
  -8  11  -1   -4.47    5.31
  -8  11  -1    3.40    6.04
  -8  11  -1    5.27    6.96
  -8  11  -1   -0.28    5.40
   8 -11   1   -5.24    6.24
   8 -11   1    1.22    7.02
   8 -11   1    7.89    7.75
  -9  11  -1  399.79   42.76
  -9  11  -1  559.57   35.47
  -9  11  -1  524.64   36.57
   9 -11   1  546.12   37.12
   9 -11   1  552.12   36.24
   9 -11   1  612.29   38.57
 -10  11  -1    2.67    6.03
 -10  11  -1    0.87    6.72
 -10  11  -1   -2.50    6.83
  10 -11   1    2.16    7.76
  10 -11   1    3.74    7.51
 -11  11  -1   57.79   12.18
 -11  11  -1   90.05   25.22
 -11  11  -1  108.08   18.27
 -11  11  -1   86.39   18.26
  11 -11   1   52.58   15.01
  11 -11   1   76.61   16.73
  11 -11   1   93.26   16.87
 -12  11  -1  -20.35    5.48
 -12  11  -1   -1.34    5.22
 -12  11  -1   -5.59    9.01
  12 -11   1  -11.90    5.18
  12 -11   1   -4.86    8.46
 -13  11  -1   -4.07    9.38
 -13  11  -1    3.61   10.98
  13 -11   1   15.99   10.53
  13 -11   1   -1.36    8.64
 -14  11  -1    3.59    8.97
 -14  11  -1   -6.06    9.29
  14 -11   1   -2.78    7.01
  14 -11   1    1.76    9.44
 -15  11  -1   -2.37    7.79
 -15  11  -1  -13.93    7.60
  15 -11   1   29.29   13.54
  15 -11   1    9.07   10.56
  16  10  -1   20.39    7.61
  16  10  -1    4.50    7.90
  16  10  -1   11.50    7.24
  15  10  -1   -3.97    5.72
  15  10  -1   -2.80    4.61
  15  10  -1    4.08    5.60
  14  10  -1   17.03    9.33
  14  10  -1   22.01    6.92
  14  10  -1   20.08    7.08
  13  10  -1   -0.47    6.24
  13  10  -1   -4.08    3.64
  13  10  -1    2.18    4.39
  12  10  -1   27.84    9.60
  12  10  -1   25.43    5.91
  12  10  -1   25.10    6.72
  11  10  -1   -0.95    1.99
  11  10  -1    3.16    3.47
  11  10  -1   -2.94    3.50
  11  10  -1   -3.31    4.69
  10  10  -1  155.19   11.53
  10  10  -1  205.51   16.97
  10  10  -1  189.12   12.72
  10  10  -1  184.25   11.58
   9  10  -1    8.29    3.75
   9  10  -1    2.99    4.76
   9  10  -1    3.49    2.53
   9  10  -1   14.46    3.90
   8  10  -1  266.90   18.92
   8  10  -1  225.61   15.85
   8  10  -1  267.97   13.56
   8  10  -1  257.27   14.10
   7  10  -1   -0.73    3.25
   7  10  -1   -4.24    3.40
   7  10  -1   -2.69    1.83
   7  10  -1   -3.38    1.95
   6  10  -1   15.72    5.21
   6  10  -1   11.00    2.54
   6  10  -1   18.07    5.73
   6  10  -1   16.62    2.97
   5  10  -1    0.58    3.17
   5  10  -1   -0.58    1.70
   4  10  -1   73.57    9.70
   4  10  -1   48.25    4.96
   4  10  -1   52.23    4.54
   3  10  -1    2.30    2.74
   3  10  -1   -3.02    3.39
   3  10  -1   -0.39    1.93
   2  10  -1  626.67   32.82
   2  10  -1  575.72   28.68
   2  10  -1  589.68   30.17
   1  10  -1    1.15    3.40
   1  10  -1    0.78    3.36
   1  10  -1   -5.29    2.43
  -1 -10   1   -0.74    3.62
   0  10  -1  567.11   29.78
   0  10  -1  529.89   31.02
   0  10  -1  561.01   28.59
   0  10  -1  572.46   31.21
   0 -10   1  493.46   30.91
   0 -10   1  552.50   26.58
   0 -10   1  550.53   26.66
  -1  10  -1   -4.57    2.95
  -1  10  -1    2.70    4.37
  -1  10  -1   -2.95    3.26
  -1  10  -1   -2.00    3.03
   1 -10   1    1.32    3.65
   1 -10   1    2.97    3.98
   1 -10   1   -1.42    3.48
  -2  10  -1  513.36   29.36
  -2  10  -1  475.23   28.38
  -2  10  -1  496.77   30.32
  -2  10  -1  487.76   28.94
   2 -10   1  573.08   29.43
   2 -10   1  506.26   28.71
   2 -10   1  503.07   33.64
  -3  10  -1   -2.92    4.09
  -3  10  -1    3.10    4.53
  -3  10  -1   -6.43    3.93
  -3  10  -1   -0.84    3.57
   3 -10   1   -1.94    4.40
   3 -10   1    0.98    3.83
   3 -10   1    1.89    5.27
  -4  10  -1  219.64   18.63
  -4  10  -1  211.35   17.66
  -4  10  -1  234.36   17.28
  -4  10  -1  251.56   20.93
   4 -10   1  217.82   17.93
   4 -10   1  228.45   18.28
   4 -10   1  198.63   16.94
  -5  10  -1    2.09    4.82
  -5  10  -1    3.25    5.36
  -5  10  -1    1.21    5.31
  -5  10  -1   -1.27    4.84
   5 -10   1   -1.45    3.92
   5 -10   1   -2.16    5.32
   5 -10   1   -2.10    5.14
  -6  10  -1   27.37    8.78
  -6  10  -1    5.13    7.05
  -6  10  -1   10.27    8.25
  -6  10  -1   10.03    6.68
   6 -10   1    7.76    7.09
   6 -10   1   15.18    8.19
   6 -10   1   12.35    6.25
   6 -10   1    2.04    6.78
  -7  10  -1    2.30    6.22
  -7  10  -1    8.18    5.57
  -7  10  -1   -2.00    6.00
  -7  10  -1    5.77    5.81
   7 -10   1   12.57    5.47
   7 -10   1    3.41    7.06
   7 -10   1   -2.05    5.05
   7 -10   1   -4.66    5.45
  -8  10  -1    9.40    6.69
  -8  10  -1    8.05    7.99
  -8  10  -1    4.23    5.98
  -8  10  -1    3.71    7.36
   8 -10   1    4.95    7.37
   8 -10   1    5.32    6.46
   8 -10   1   -1.01    5.78
  -9  10  -1   -2.66    6.51
  -9  10  -1   -3.61    4.40
  -9  10  -1   -2.74    5.84
   9 -10   1   -5.46    6.56
   9 -10   1    0.02    6.77
   9 -10   1   -8.15    4.94
 -10  10  -1   50.00   12.76
 -10  10  -1   34.30   12.62
 -10  10  -1   50.91   11.63
  10 -10   1   57.27   12.76
 -11  10  -1    1.14    7.45
 -11  10  -1   -7.02    7.58
 -11  10  -1   -0.67    6.77
  11 -10   1    5.80    7.49
  11 -10   1    3.86    8.02
  11 -10   1   -1.14    7.11
 -12  10  -1   65.85   16.78
 -12  10  -1   41.84   11.24
 -12  10  -1   43.49   13.13
  12 -10   1   83.99   16.72
  12 -10   1   39.49   13.01
 -13  10  -1   -1.32    7.24
 -13  10  -1   -6.64    7.83
  13 -10   1   -8.83    6.69
  13 -10   1    0.99    9.56
 -14  10  -1   51.08   14.49
 -14  10  -1   74.48   18.86
  14 -10   1   64.99   15.34
  14 -10   1   60.00   16.52
 -15  10  -1   30.73   22.44
  15 -10   1   -1.92    8.16
  15 -10   1   12.02   11.23
  16   9  -1    2.36    6.93
  16   9  -1    0.01    5.72
  16   9  -1   -4.44    4.79
  15   9  -1  124.51   16.28
  15   9  -1  148.81   20.95
  15   9  -1  153.56   17.84
  14   9  -1   -5.34    4.92
  14   9  -1    0.89    5.15
  14   9  -1   -0.10    4.41
  13   9  -1   -2.72    4.12
  13   9  -1    3.54    4.19
  13   9  -1   -6.03    4.57
  12   9  -1   -1.48    5.20
  12   9  -1   -0.02    4.02
  12   9  -1    3.50    3.88
  11   9  -1   39.68    7.35
  11   9  -1   42.38    9.22
  11   9  -1   30.15    6.60
  10   9  -1   -7.68    4.05
  10   9  -1    2.19    4.00
  10   9  -1   -4.96    2.44
  10   9  -1   -1.94    2.39
   9   9  -1  410.57   21.98
   9   9  -1  445.24   21.47
   9   9  -1  407.65   26.38
   9   9  -1  412.50   22.10
   8   9  -1   -1.12    1.90
   8   9  -1    1.10    3.00
   8   9  -1    0.69    2.55
   8   9  -1   -0.94    3.78
   7   9  -1   43.88    4.13
   7   9  -1   43.23    7.87
   7   9  -1   44.42    6.76
   7   9  -1   39.59    4.60
   6   9  -1   -1.12    1.37
   5   9  -1  142.53   11.56
   5   9  -1  142.85    7.35
   5   9  -1  148.74   11.34
   4   9  -1   -1.59    2.19
   4   9  -1    1.07    1.31
   4   9  -1   -0.38    2.75
   3   9  -1  349.44   16.60
   3   9  -1  320.92   19.86
   3   9  -1  296.02   15.56
   2   9  -1    1.01    2.09
   2   9  -1   -3.34    2.34
   2   9  -1   -4.41    2.85
  -2  -9   1   -3.75    2.45
  -1  -9   1 1048.68   51.94
   0   9  -1    0.96    3.57
   0   9  -1   -1.29    3.35
   0   9  -1    0.84    2.87
   0  -9   1   -3.46    2.98
   0  -9   1   -3.69    2.10
   0  -9   1    1.24    2.51
  -1   9  -1    5.03    3.98
  -1   9  -1    7.07    4.23
  -1   9  -1    0.06    3.64
  -1   9  -1    1.19    3.56
   1  -9   1    2.98    3.77
   1  -9   1   -2.44    3.07
   1  -9   1    8.70    3.99
  -2   9  -1   -6.82    2.57
  -2   9  -1   10.96    3.72
  -2   9  -1    5.10    4.24
  -2   9  -1    0.27    2.98
   2  -9   1    1.94    3.92
   2  -9   1    3.28    3.48
   2  -9   1   12.80    4.24
  -3   9  -1   11.28    5.62
  -3   9  -1   15.96    5.47
  -3   9  -1    6.40    4.42
  -3   9  -1   16.39    5.94
   3  -9   1    6.85    4.89
   3  -9   1    9.53    4.63
   3  -9   1   12.02    6.28
  -4   9  -1    0.56    4.12
  -4   9  -1   -6.65    2.99
  -4   9  -1   -1.25    3.88
  -4   9  -1    2.48    3.93
   4  -9   1    0.01    3.70
   4  -9   1   -3.97    3.61
   4  -9   1   -0.30    3.50
   4  -9   1   -3.61    4.33
  -5   9  -1   57.58   10.56
  -5   9  -1   79.32   12.20
  -5   9  -1   64.57   10.21
  -5   9  -1   95.72   13.31
   5  -9   1   84.45   11.69
  -6   9  -1    3.07    5.89
  -6   9  -1   47.45    9.45
  -6   9  -1    9.70    5.90
   6  -9   1    9.87    6.73
   6  -9   1   22.86    6.05
   6  -9   1   13.13    7.26
  -7   9  -1   57.50   10.26
  -7   9  -1   51.41   11.12
  -7   9  -1   48.34   10.44
  -7   9  -1   41.93   10.92
   7  -9   1   48.05   11.32
   7  -9   1   22.12    8.24
   7  -9   1   39.78   10.98
   7  -9   1   27.14    7.52
  -8   9  -1    1.80    5.13
  -8   9  -1   -0.77    6.68
  -8   9  -1   -0.40    4.56
  -8   9  -1   -9.77    4.74
   8  -9   1    6.24    7.65
   8  -9   1   -5.81    5.12
   8  -9   1   14.65    8.37
  -9   9  -1  213.17   24.06
  -9   9  -1  213.33   25.59
  -9   9  -1  237.66   19.98
  -9   9  -1  238.41   20.78
   9  -9   1  219.99   20.23
   9  -9   1  225.71   25.41
   9  -9   1  226.71   20.82
 -10   9  -1   -0.11    6.11
 -10   9  -1   -1.33    5.37
 -10   9  -1   -7.63    5.43
 -10   9  -1   -1.14    5.36
  10  -9   1   -2.90    5.80
  10  -9   1   13.54    8.57
  10  -9   1    8.11    8.43
 -11   9  -1   37.13    9.87
 -11   9  -1   25.75   11.61
 -11   9  -1   38.10   11.47
  11  -9   1   42.11   12.15
  11  -9   1   44.47   11.68
 -12   9  -1    8.49    7.42
 -12   9  -1    3.53    9.23
 -12   9  -1   -8.57    5.58
  12  -9   1   11.41    8.20
  12  -9   1   -2.33    7.28
  12  -9   1    9.26    8.74
 -13   9  -1  106.41   21.06
 -13   9  -1  105.31   18.62
  13  -9   1  131.05   20.61
  13  -9   1  142.04   21.59
 -14   9  -1   -0.38    6.72
 -14   9  -1   -9.69    8.28
  14  -9   1    5.96    9.84
  14  -9   1   -4.02    7.56
 -15   9  -1   33.62   15.96
 -15   9  -1   57.91   12.83
  15  -9   1   59.06   18.19
  15  -9   1   42.87   13.14
 -16   9  -1   28.15    8.55
  16  -9   1    8.66   11.12
  16  -9   1    3.08    8.76
  17   8  -1   -8.10    4.85
  17   8  -1    4.10    7.67
  17   8  -1   -0.62    6.02
  16   8  -1  328.51   41.83
  16   8  -1  260.03   25.50
  15   8  -1   -7.02    4.41
  15   8  -1   -8.25    4.86
  15   8  -1    1.05    6.89
  14   8  -1   72.09   11.23
  14   8  -1   64.71   11.57
  14   8  -1   50.88   11.98
  13   8  -1   -1.82    4.16
  13   8  -1    1.70    5.79
  13   8  -1   12.86    5.90
  12   8  -1   11.00    6.15
  12   8  -1   11.58    4.74
  11   8  -1   -1.67    3.77
  11   8  -1   -0.55    4.67
  11   8  -1   -0.07    3.31
  10   8  -1  545.55   26.30
  10   8  -1  482.74   22.91
  10   8  -1  453.82   29.90
  10   8  -1  511.57   26.86
   9   8  -1    5.03    2.78
   9   8  -1   -0.90    2.44
   9   8  -1    1.39    3.37
   9   8  -1   -4.27    3.66
   8   8  -1  389.84   20.15
   8   8  -1  406.01   19.54
   8   8  -1  385.07   23.96
   8   8  -1  378.64   20.43
   7   8  -1   -1.05    3.06
   7   8  -1   -1.16    2.30
   7   8  -1   -0.87    1.53
   7   8  -1   -5.35    1.68
   6   8  -1  266.84   16.86
   6   8  -1  249.86   15.04
   6   8  -1  232.11   12.01
   6   8  -1  257.18   12.32
   5   8  -1   -4.17    2.14
   5   8  -1   -1.58    2.73
   3   8  -1    0.05    2.55
   3   8  -1   -0.16    1.14
   3   8  -1   -0.41    1.32
   2   8  -1   -1.09    2.39
   2   8  -1   -0.54    1.71
   2   8  -1    0.79    2.80
   1   8  -1    1.58    3.19
   1   8  -1   -0.73    2.73
   1   8  -1    0.17    2.19
  -1  -8   1    3.33    3.12
   0   8  -1   22.07    5.12
   0   8  -1   18.06    4.01
   0   8  -1   16.83    4.63
   0  -8   1   17.62    5.50
   0  -8   1   22.60    4.04
   0  -8   1   18.99    3.58
  -1   8  -1    1.83    3.40
  -1   8  -1    3.06    4.29
  -1   8  -1   -4.83    2.70
  -1   8  -1    0.69    2.96
   1  -8   1    1.79    3.48
   1  -8   1   -0.42    3.05
   1  -8   1   -0.82    2.74
  -2   8  -1  683.83   35.80
  -2   8  -1  687.15   34.46
  -2   8  -1  661.78   34.76
  -2   8  -1  659.96   34.53
   2  -8   1  679.79   34.82
   2  -8   1  664.47   34.48
   2  -8   1  647.00   35.20
  -3   8  -1    0.56    3.85
  -3   8  -1    1.45    3.83
  -3   8  -1    7.61    4.02
   3  -8   1   -0.57    3.57
   3  -8   1    2.25    3.77
   3  -8   1   -4.51    2.81
   3  -8   1   -3.80    3.98
  -4   8  -1  138.44   12.91
  -4   8  -1  147.06   13.22
  -4   8  -1  114.78   11.41
  -4   8  -1  158.55   13.40
   4  -8   1  149.90   13.53
   4  -8   1  139.04   15.25
   4  -8   1  132.22   12.72
   4  -8   1  152.78   12.98
  -5   8  -1   -6.50    3.86
  -5   8  -1   -2.51    3.12
  -5   8  -1   -3.63    3.15
  -5   8  -1   -4.86    4.41
   5  -8   1    0.06    3.93
   5  -8   1   -1.50    4.50
   5  -8   1    0.65    4.92
   5  -8   1   -2.98    3.22
  -6   8  -1  409.50   27.64
  -6   8  -1  428.80   27.15
  -6   8  -1  438.29   26.09
  -6   8  -1  457.45   27.64
   6  -8   1  435.70   26.63
   6  -8   1  422.83   30.74
   6  -8   1  422.51   25.47
   6  -8   1  384.87   26.52
  -7   8  -1   -1.93    3.86
  -7   8  -1    1.81    5.67
  -7   8  -1   -5.23    4.37
  -7   8  -1    4.93    5.44
   7  -8   1    0.88    6.21
   7  -8   1   -3.04    5.20
   7  -8   1   -2.19    4.25
   7  -8   1   -4.68    4.08
  -8   8  -1  144.65   14.84
  -8   8  -1  147.23   14.71
  -8   8  -1  211.81   18.88
   8  -8   1  186.02   18.11
   8  -8   1  170.72   20.16
   8  -8   1  110.67   15.46
  -9   8  -1    3.86    5.47
  -9   8  -1    4.73    7.64
  -9   8  -1   10.85    6.94
  -9   8  -1   15.10    7.84
   9  -8   1    4.60    6.55
   9  -8   1    7.23    7.66
   9  -8   1   -6.42    5.75
 -10   8  -1   72.06   13.81
 -10   8  -1  104.91   14.61
 -10   8  -1   67.20   12.96
 -10   8  -1   75.16   15.22
  10  -8   1   54.37   11.91
  10  -8   1   64.96   14.42
  10  -8   1   78.09   15.02
 -11   8  -1   -3.01    4.88
 -11   8  -1   -4.53    6.27
 -11   8  -1  -11.47   10.57
  11  -8   1   -6.53   10.93
  11  -8   1    3.98    6.10
 -12   8  -1    0.05    6.86
 -12   8  -1    3.09    6.10
 -12   8  -1   -2.01    5.17
 -12   8  -1   -1.54    7.10
  12  -8   1    9.88    7.38
  12  -8   1   -0.84    7.54
 -13   8  -1    3.03    9.60
 -13   8  -1   -0.28    5.57
 -13   8  -1   -0.91    5.89
 -13   8  -1   -4.11    5.68
  13  -8   1    4.56    7.77
  13  -8   1   -3.02    6.65
 -14   8  -1    0.44    7.12
 -14   8  -1   -5.91    9.15
  14  -8   1   -5.55    7.01
  14  -8   1   -0.82    7.69
 -15   8  -1   -0.16    9.20
 -15   8  -1    1.76    6.73
  15  -8   1    5.30    8.79
  15  -8   1    2.47    9.52
 -16   8  -1   12.63    8.43
  16  -8   1   42.41   15.00
  17   7  -1   97.40   15.39
  17   7  -1   59.79   14.18
  17   7  -1   77.51   22.23
  16   7  -1   -2.65    6.21
  16   7  -1   -3.36    6.22
  16   7  -1    2.80    7.66
  15   7  -1  163.77   16.59
  15   7  -1  157.20   16.03
  15   7  -1  158.97   20.80
  14   7  -1    1.97    6.02
  14   7  -1   -3.89    5.15
  14   7  -1    3.92    5.52
  13   7  -1   40.90    9.00
  13   7  -1   45.36    9.07
  13   7  -1   53.81   12.01
  12   7  -1   -3.16    6.27
  12   7  -1    1.59    4.14
  12   7  -1    5.51    5.93
  11   7  -1  244.64   16.48
  11   7  -1  226.85   15.58
  11   7  -1  200.27   18.16
  10   7  -1   -0.31    4.64
  10   7  -1   -1.36    3.06
  10   7  -1    3.35    3.95
   9   7  -1  164.42   10.56
   9   7  -1  136.42    8.36
   9   7  -1  152.40   11.16
   9   7  -1  143.95   13.42
   7   7  -1   79.94    5.59
   7   7  -1   70.42    6.09
   7   7  -1   92.50   10.95
   7   7  -1   80.32    6.70
   6   7  -1   -1.93    2.22
   6   7  -1    0.49    2.38
   6   7  -1   -2.75    1.55
   6   7  -1   -2.78    1.29
  -5  -7   1 2345.16  102.54
  -5  -7   1 2348.05  102.47
   4   7  -1    1.31    2.48
   3   7  -1   41.54    5.99
   2   7  -1  442.52   28.48
  -1  -7   1  643.69   32.71
   0   7  -1    3.69    2.34
   0   7  -1    3.09    2.96
   0   7  -1    0.72    2.60
   0  -7   1    5.77    3.21
   0  -7   1    0.00    1.73
  -1   7  -1   46.19    6.40
  -1   7  -1   32.39    5.83
  -1   7  -1   35.63    5.89
  -1   7  -1   29.25    6.12
   1  -7   1   56.73    6.69
   1  -7   1   35.11    6.39
   1  -7   1   42.28    6.35
  -2   7  -1    3.14    3.37
  -2   7  -1   -0.72    2.90
  -2   7  -1    4.53    3.19
  -2   7  -1   -1.13    2.85
   2  -7   1   -2.41    2.56
   2  -7   1   -0.51    2.99
   2  -7   1    0.65    3.45
  -3   7  -1 2083.16  111.54
   3  -7   1 2211.48  112.49
  -4   7  -1   -2.01    3.10
  -4   7  -1    1.43    3.87
  -4   7  -1   -2.36    3.76
  -4   7  -1    1.71    3.79
   4  -7   1   -2.36    3.42
   4  -7   1    0.25    4.71
   4  -7   1    6.85    3.58
   4  -7   1   11.43    5.05
  -5   7  -1  216.97   16.03
  -5   7  -1  211.47   16.18
  -5   7  -1  192.75   14.75
  -5   7  -1  189.21   16.13
   5  -7   1  221.14   16.48
   5  -7   1  228.31   16.62
   5  -7   1  183.31   14.54
   5  -7   1  209.48   15.75
  -6   7  -1    1.28    3.64
  -6   7  -1   -2.66    3.71
  -6   7  -1   -2.14    4.31
  -6   7  -1    1.13    5.86
   6  -7   1    4.16    5.39
   6  -7   1   -3.28    4.57
   6  -7   1   -1.96    2.61
   6  -7   1    0.26    4.35
  -7   7  -1    6.84    5.79
  -7   7  -1    6.65    5.33
  -7   7  -1   21.49    7.84
  -7   7  -1   23.38    7.01
   7  -7   1   18.22    7.49
   7  -7   1   11.55    6.23
   7  -7   1    7.72    6.20
   7  -7   1   15.31    5.05
  -9   7  -1   68.89   12.12
  -9   7  -1   65.93   11.43
  -9   7  -1   54.07   14.10
  -9   7  -1   95.10   13.91
   9  -7   1   83.02   14.93
   9  -7   1   91.15   13.86
   9  -7   1   84.69   14.20
 -10   7  -1   -4.40    4.12
 -10   7  -1   -6.16    5.52
 -10   7  -1   -4.24    5.13
 -10   7  -1    5.45    5.89
  10  -7   1   -2.19    5.84
  10  -7   1    3.23    6.26
  10  -7   1   -3.15    6.03
 -11   7  -1   -2.36    8.29
 -11   7  -1    1.05    5.70
 -11   7  -1    2.15    6.17
 -11   7  -1    5.55    7.61
  11  -7   1    2.75    6.55
  11  -7   1    6.49    8.14
 -12   7  -1   -5.77    4.71
 -12   7  -1    1.78    5.89
 -12   7  -1   -2.03    8.07
  12  -7   1  -13.18    5.02
 -13   7  -1  116.29   16.49
 -13   7  -1   85.21   17.41
 -13   7  -1   58.01   12.30
 -13   7  -1   65.45   12.76
  13  -7   1   54.79   13.22
  13  -7   1   71.00   14.64
  13  -7   1   49.89   14.68
 -14   7  -1    5.64    6.56
 -14   7  -1   -0.32    9.21
 -14   7  -1    0.61    7.58
  14  -7   1    5.55    8.74
  14  -7   1    1.05    7.90
 -15   7  -1   18.16   13.77
 -15   7  -1   54.21   12.36
  15  -7   1   33.72   12.67
  15  -7   1   31.57   13.56
 -16   7  -1   -4.99    5.02
  16  -7   1    2.44    8.91
  17   6  -1   -2.09   10.45
  17   6  -1   -2.22    6.37
  16   6  -1  124.67   17.19
  16   6  -1  110.47   15.91
  16   6  -1   82.29   15.99
  15   6  -1    2.29    5.90
  15   6  -1   -6.96    4.44
  15   6  -1    5.50    7.12
  14   6  -1   20.18    8.73
  14   6  -1    6.22    6.23
  14   6  -1   11.55    7.72
  13   6  -1   -0.24    4.91
  13   6  -1    1.07    5.56
  13   6  -1   -0.77    4.57
  12   6  -1  768.36   41.13
  12   6  -1  787.76   40.82
  12   6  -1  769.74   43.98
  11   6  -1    1.80    4.39
  11   6  -1    1.22    4.23
  10   6  -1  242.66   16.44
  10   6  -1  236.91   18.66
  10   6  -1  236.73   21.19
   9   6  -1   -0.95    2.64
   9   6  -1   -0.93    3.90
   9   6  -1   -2.54    2.91
   8   6  -1   34.72    7.18
   8   6  -1   38.34    5.21
   8   6  -1   36.55    5.81
   8   6  -1   38.03    4.03
   7   6  -1    0.43    1.70
   7   6  -1   -3.57    2.04
   7   6  -1   -1.67    1.74
   7   6  -1    0.67    3.01
  -6  -6   1 1754.46   82.84
  -6  -6   1 1749.34   83.40
   5   6  -1   -0.42    2.56
   5   6  -1    1.64    1.98
   4   6  -1  523.19   25.79
   3   6  -1    0.70    1.83
   2   6  -1 1094.27   53.54
  -2  -6   1 1191.25   53.31
   1   6  -1    0.50    1.71
   1   6  -1    0.21    1.85
   1   6  -1   -0.54    1.19
  -1  -6   1   -0.09    1.83
   0   6  -1 1081.49   56.13
   0  -6   1 1076.61   55.96
  -1   6  -1   25.54    4.11
  -1   6  -1   15.11    3.85
   1  -6   1   23.99    3.93
   1  -6   1   17.54    3.81
  -2   6  -1  197.05   13.21
  -2   6  -1  240.56   14.56
  -2   6  -1  189.73   13.20
  -2   6  -1  202.96   13.16
   2  -6   1  230.24   13.82
   2  -6   1  206.95   13.59
   2  -6   1  195.50   13.26
   2  -6   1  217.44   13.81
  -3   6  -1   -1.66    2.91
  -3   6  -1    1.82    3.25
  -3   6  -1    0.57    3.15
  -3   6  -1    2.54    2.96
   3  -6   1   -1.91    2.41
   3  -6   1   -0.32    2.89
   3  -6   1    0.79    3.96
   3  -6   1   -0.68    2.62
  -4   6  -1    5.14    3.48
  -4   6  -1    8.47    3.86
  -4   6  -1   12.34    4.72
   4  -6   1   12.61    4.80
   4  -6   1    3.36    4.04
   4  -6   1    7.00    3.59
   4  -6   1    6.30    3.95
  -5   6  -1   -0.87    3.45
  -5   6  -1    2.36    3.71
  -5   6  -1   -3.25    3.35
  -5   6  -1    0.51    2.97
   5  -6   1    7.94    5.00
   5  -6   1   -2.40    3.34
   5  -6   1   -2.08    2.57
   5  -6   1   -1.54    3.75
  -6   6  -1  724.21   38.02
  -6   6  -1  844.61   40.81
  -6   6  -1  656.65   36.86
   6  -6   1  679.17   38.09
   6  -6   1  693.25   37.41
   6  -6   1  761.45   39.50
   6  -6   1  670.71   35.99
  -7   6  -1    0.39    3.61
  -7   6  -1   -2.08    3.99
  -7   6  -1    2.76    4.12
  -7   6  -1    1.48    3.44
   7  -6   1   -2.47    4.54
   7  -6   1    0.45    4.60
   7  -6   1   -1.54    3.71
   7  -6   1   -0.19    2.67
  -8   6  -1   -6.59    4.32
  -8   6  -1    7.10    5.27
  -8   6  -1   -2.91    3.73
  -8   6  -1    1.11    4.41
   8  -6   1    1.96    5.00
   8  -6   1   -2.77    4.87
   8  -6   1   -3.80    4.11
  -9   6  -1   -0.42    6.29
  -9   6  -1    5.59    5.66
  -9   6  -1   -1.41    4.08
  -9   6  -1   -4.66    4.40
   9  -6   1    2.22    5.55
   9  -6   1    0.77    5.38
   9  -6   1   -1.21    5.40
 -10   6  -1   73.74   12.20
 -10   6  -1   82.16   16.37
 -10   6  -1   61.12   11.80
 -10   6  -1   88.93   13.14
  10  -6   1   73.88   12.46
  10  -6   1   54.54   12.02
  10  -6   1   78.93   14.54
 -11   6  -1    2.76    7.81
 -11   6  -1   -2.84    4.20
 -11   6  -1   -6.02    5.20
 -11   6  -1   -2.03    4.64
  11  -6   1   -0.02    5.66
  11  -6   1   -4.13    5.40
 -12   6  -1    7.00    6.01
 -12   6  -1   -1.91    5.28
 -12   6  -1    2.86    8.82
 -12   6  -1    0.49    5.86
  12  -6   1   -3.59    5.30
  12  -6   1   -2.79    6.71
 -13   6  -1    0.35    4.91
 -13   6  -1   -1.37    4.92
 -13   6  -1    8.48    9.81
  13  -6   1   -5.06    5.67
  13  -6   1   -7.25    6.40
 -14   6  -1    1.29   10.37
 -14   6  -1    5.58    6.53
 -14   6  -1   11.83    8.15
  14  -6   1   20.33   10.16
  14  -6   1    9.56    8.53
 -15   6  -1   -2.08   10.09
 -15   6  -1    2.69    5.62
  15  -6   1    1.14    7.33
  15  -6   1   -8.03    5.84
 -16   6  -1   -2.44    4.86
  16  -6   1   -3.95    7.64
  16  -6   1   -0.60    7.92
 -17   6  -1    2.89   10.88
 -17   6  -1    1.40    4.94
  17  -6   1   -1.02    8.32
  17  -6   1   -1.31    7.52
  17   5  -1    0.66    6.74
  16   5  -1    0.18    6.51
  16   5  -1   -7.46    4.64
  16   5  -1    2.37    7.45
  15   5  -1   -0.98    5.52
  15   5  -1    3.33    7.38
  15   5  -1    7.57    7.42
  14   5  -1    2.45    6.23
  14   5  -1    2.99    5.53
  14   5  -1    1.92    5.53
  13   5  -1  366.93   25.82
  13   5  -1  331.71   23.18
  13   5  -1  291.25   22.01
  12   5  -1   -1.50    5.30
  12   5  -1    0.99    4.75
  12   5  -1    0.30    4.75
 -12  -5   1    6.96    6.42
  11   5  -1  138.90   12.79
  11   5  -1  107.08   11.08
  11   5  -1  119.75   15.44
 -11  -5   1  119.68   16.04
  10   5  -1   -3.70    3.18
  10   5  -1   -0.15    3.95
  10   5  -1    1.99    4.39
 -10  -5   1   -1.08    4.13
   9   5  -1  118.84   13.76
   9   5  -1  137.51   10.57
   9   5  -1  131.80   11.09
  -9  -5   1  142.82   13.26
   8   5  -1   -1.00    2.59
   8   5  -1    0.72    2.50
   8   5  -1   -3.44    2.79
  -8  -5   1    0.48    3.57
   7   5  -1  794.53   40.19
   6   5  -1    0.01    1.67
   6   5  -1   -0.57    2.13
   6   5  -1   -1.79    1.51
  -5  -5   1  900.53   45.66
  -4  -5   1    3.76    1.81
   3   5  -1   59.77    5.15
   3   5  -1   61.06    5.49
   2   5  -1   -1.03    1.59
   1   5  -1 6327.11  271.98
  -1  -5   1 6220.52  271.49
   0   5  -1    1.24    1.72
   0   5  -1    0.50    1.47
   0  -5   1    1.70    1.44
   0  -5   1   -0.51    1.57
  -1   5  -1   68.03    6.40
  -1   5  -1   77.53    6.39
  -1   5  -1   77.02    6.37
  -1   5  -1   66.27    5.88
   1  -5   1   60.46    5.75
   1  -5   1   72.40    6.20
   1  -5   1   61.51    6.17
  -2   5  -1   -2.37    1.56
  -2   5  -1   -1.11    1.96
  -2   5  -1   -0.84    1.95
  -2   5  -1   -2.75    1.88
   2  -5   1   -0.52    2.36
   2  -5   1    0.88    2.10
   2  -5   1    2.26    1.83
  -3   5  -1  989.03   56.37
  -3   5  -1 1055.21   59.48
   3  -5   1 1038.90   56.33
   3  -5   1  993.69   58.69
  -4   5  -1   -1.96    2.31
  -4   5  -1   -1.75    2.52
  -4   5  -1   -2.85    2.82
  -4   5  -1   -2.16    2.18
   4  -5   1    0.14    2.72
   4  -5   1   -1.55    2.45
   4  -5   1    2.45    3.36
   4  -5   1   -3.45    1.82
  -5   5  -1  110.65    9.84
  -5   5  -1  140.30   22.25
  -5   5  -1  125.56   10.87
  -5   5  -1  114.30   10.25
   5  -5   1  129.71   13.67
   5  -5   1  110.29   10.10
   5  -5   1  106.04    9.14
  -6   5  -1   37.78    6.71
  -6   5  -1   18.39    5.02
   6  -5   1   17.42    3.98
  -7   5  -1  515.75   31.23
  -7   5  -1  510.24   29.05
  -7   5  -1  493.33   29.00
  -7   5  -1  502.42   29.10
   7  -5   1  499.34   30.25
   7  -5   1  525.37   27.23
   7  -5   1  533.72   30.02
   7  -5   1  522.92   29.34
  -8   5  -1    0.12    4.91
  -8   5  -1    6.52    4.77
  -8   5  -1   -1.37    3.54
  -8   5  -1    0.69    4.35
   8  -5   1   -6.00    4.15
   8  -5   1    4.73    4.73
   8  -5   1   -0.25    4.00
  -9   5  -1  113.76   16.40
  -9   5  -1  113.84   16.55
  -9   5  -1  123.08   14.51
  -9   5  -1  128.11   15.15
   9  -5   1  113.52   15.96
   9  -5   1  106.81   14.77
   9  -5   1  103.03   13.78
 -10   5  -1    9.64    5.67
 -10   5  -1   10.31    8.12
  10  -5   1   10.13    7.23
  10  -5   1   10.74    5.88
  10  -5   1    9.00    6.24
 -11   5  -1   86.85   13.47
 -11   5  -1   70.48   14.99
 -11   5  -1   93.04   13.65
 -11   5  -1  105.74   15.43
  11  -5   1   87.84   14.14
  11  -5   1   73.54   14.15
  11  -5   1  114.60   15.74
 -12   5  -1   -5.14    5.82
 -12   5  -1   -2.72    5.83
 -12   5  -1   -8.98    7.71
 -12   5  -1   -0.88    5.35
  12  -5   1   -0.12    6.79
  12  -5   1   -0.42    6.18
  12  -5   1    5.39    7.71
 -13   5  -1    7.86    6.18
 -13   5  -1   10.55    6.27
 -13   5  -1   14.19    8.41
 -13   5  -1    4.60    9.39
  13  -5   1   -9.74    5.14
  13  -5   1    2.89    7.83
  13  -5   1    6.05    8.66
 -14   5  -1   -3.69    8.69
 -14   5  -1    0.79    5.56
 -14   5  -1   -2.68    4.32
  14  -5   1   10.80    7.95
  14  -5   1   -2.05    4.97
  14  -5   1    4.63    7.48
 -15   5  -1    6.56    5.36
 -15   5  -1    5.11   11.11
 -15   5  -1    8.66    7.43
  15  -5   1    0.74    8.25
  15  -5   1    3.89    7.35
 -16   5  -1    1.07    4.70
  16  -5   1   -8.87    6.18
  16  -5   1   -1.54    8.85
 -17   5  -1   -4.59    9.96
 -17   5  -1   29.23    5.45
  17  -5   1   15.50   11.18
  17  -5   1   32.41   13.48
  17   4  -1   -5.92    7.50
  17   4  -1   -0.28    6.71
  16   4  -1   -3.69    5.63
  16   4  -1   -2.92    5.47
  16   4  -1    0.22    6.01
  15   4  -1   -2.65    5.36
  15   4  -1    0.61    6.51
  15   4  -1  -10.78    6.56
  14   4  -1   17.81    7.57
  14   4  -1   14.93    7.62
  14   4  -1   14.82    9.04
 -14  -4   1    7.13    7.21
 -14  -4   1   11.32    2.88
  13   4  -1   -2.62    5.10
  13   4  -1   -5.20    5.23
  13   4  -1   -2.57    4.64
 -13  -4   1    0.28    1.96
 -13  -4   1    0.78    2.34
  12   4  -1  708.44   39.44
  12   4  -1  621.95   36.54
  12   4  -1  683.36   36.66
 -12  -4   1  644.15   30.01
 -12  -4   1  620.83   30.58
 -12  -4   1  656.40   39.84
  11   4  -1   10.20    5.27
  11   4  -1   -0.10    4.37
 -11  -4   1    1.88    2.65
 -11  -4   1    1.39    1.90
 -11  -4   1    3.87    5.46
  10   4  -1   55.96    8.52
  10   4  -1   50.85    9.13
  10   4  -1   61.03   10.11
 -10  -4   1   53.02    5.04
 -10  -4   1   48.29    4.31
 -10  -4   1   46.16    9.52
   9   4  -1   -6.06    3.28
   9   4  -1    1.05    4.00
   9   4  -1   -2.31    2.95
  -9  -4   1   -1.36    4.00
  -9  -4   1   -0.04    2.13
  -9  -4   1   -0.98    1.55
  -8  -4   1 1991.59   92.41
   7   4  -1    3.04    2.51
   7   4  -1    1.58    3.34
   7   4  -1    6.87    3.06
  -7  -4   1    2.61    3.23
   6   4  -1  728.42   36.82
  -6  -4   1  737.54   37.05
   5   4  -1   -2.36    1.40
   5   4  -1   -1.07    1.00
   5   4  -1   -3.63    1.87
   5   4  -1   -1.23    1.17
  -5  -4   1    2.35    2.68
   4   4  -1  550.82   27.16
   3   4  -1   -0.88    0.96
   3   4  -1   -1.88    1.17
   1   4  -1    0.04    1.34
   0   4  -1 1817.04   82.65
   0  -4   1 1766.72   82.48
  -1   4  -1   -0.44    1.75
  -1   4  -1   -0.63    1.42
  -1   4  -1    0.55    1.62
  -1   4  -1    0.71    1.70
   1  -4   1    3.97    1.81
   1  -4   1    7.35    2.03
  -2   4  -1 7891.98  348.00
   2  -4   1 7928.19  347.83
  -3   4  -1    5.40    2.21
   3  -4   1   -0.02    1.99
   3  -4   1   -2.60    2.24
   3  -4   1    9.83    3.12
  -4   4  -1 4347.96  202.13
   4  -4   1 4277.64  200.55
  -5   4  -1   -2.74    2.01
  -5   4  -1    1.89    2.67
  -5   4  -1   -2.50    2.88
  -5   4  -1   -2.69    2.02
   5  -4   1   -0.74    1.79
   5  -4   1   -1.67    2.62
   5  -4   1    2.56    3.17
   5  -4   1   -0.47    3.06
  -6   4  -1  608.68   32.61
  -6   4  -1  666.09   35.15
  -6   4  -1  663.25   33.37
  -6   4  -1  624.28   32.73
   6  -4   1  615.80   33.94
   6  -4   1  632.43   33.58
   6  -4   1  632.61   34.40
   6  -4   1  603.56   30.97
   7  -4   1   49.96    8.18
  -8   4  -1  220.34   18.50
  -8   4  -1  223.92   16.02
  -8   4  -1  188.64   15.15
  -8   4  -1  189.09   15.05
   8  -4   1  189.14   15.93
   8  -4   1  206.57   15.89
   8  -4   1  197.46   16.91
  -9   4  -1   -3.75    5.37
  -9   4  -1   10.84    4.84
  -9   4  -1    8.53    4.64
  -9   4  -1   -4.35    3.61
   9  -4   1    4.59    5.21
   9  -4   1    5.39    6.33
   9  -4   1    2.77    5.30
 -10   4  -1 1525.55   72.03
 -10   4  -1 1334.71   70.56
 -10   4  -1 1558.07   76.88
 -10   4  -1 1410.51   72.34
  10  -4   1 1473.98   72.76
  10  -4   1 1461.33   73.94
  10  -4   1 1554.95   73.83
 -11   4  -1   -7.74    5.59
 -11   4  -1   -3.68    4.20
 -11   4  -1    5.46    5.92
 -11   4  -1    2.87    5.16
  11  -4   1   -0.73    5.32
  11  -4   1   -1.39    6.10
  11  -4   1   -2.48    5.69
 -12   4  -1  258.03   26.09
 -12   4  -1  296.91   21.31
 -12   4  -1  292.67   21.98
 -12   4  -1  280.49   23.08
  12  -4   1  322.97   24.76
  12  -4   1  318.10   24.26
  12  -4   1  311.65   25.64
 -13   4  -1    9.06    6.15
 -13   4  -1    3.20    8.47
 -13   4  -1   -2.75    4.08
  13  -4   1   -7.98    5.10
  13  -4   1    4.60    9.13
  13  -4   1   -2.64    5.96
 -14   4  -1    6.84    4.97
 -14   4  -1   -6.74    5.46
  14  -4   1   -3.91    5.18
  14  -4   1    3.15    7.90
  14  -4   1   -1.43    6.07
 -15   4  -1   14.27   11.41
 -15   4  -1    1.31    3.69
 -15   4  -1   -3.63    5.92
  15  -4   1    2.93    7.21
  15  -4   1    2.80    7.91
 -16   4  -1   16.83    8.59
 -16   4  -1   27.38    5.36
  16  -4   1   11.42    9.30
  16  -4   1   18.67   11.17
 -17   4  -1    3.62   11.05
  17  -4   1   16.97   15.51
  17   3  -1   12.14    9.30
 -17  -3   1    4.41    2.81
  16   3  -1    4.53    7.36
  16   3  -1    8.95    7.59
  16   3  -1   -0.49    6.57
 -16  -3   1    3.25    3.01
 -16  -3   1   -1.45    3.08
  15   3  -1   93.62   16.72
  15   3  -1   83.98   17.86
  15   3  -1   73.69   13.67
 -15  -3   1   90.54   11.37
 -15  -3   1   77.98    7.64
  14   3  -1    7.64    7.31
  14   3  -1   10.34    7.57
  14   3  -1    1.30    5.75
 -14  -3   1   -5.47    5.26
 -14  -3   1   -0.23    2.86
 -14  -3   1   -0.69    4.02
  13   3  -1    1.53    5.67
  13   3  -1    2.46    6.07
  13   3  -1    1.48    5.53
 -13  -3   1    5.01    3.41
 -13  -3   1    7.84    4.70
  12   3  -1    0.55    5.14
  12   3  -1    0.44    5.94
  12   3  -1   -3.30    4.68
 -12  -3   1   -2.72    3.21
 -12  -3   1   -2.27    4.76
 -12  -3   1    0.95    2.94
  11   3  -1  282.11   19.83
  11   3  -1  274.86   18.87
  11   3  -1  250.89   19.98
 -11  -3   1  232.41   16.40
 -11  -3   1  260.97   14.95
 -11  -3   1  278.83   21.18
  10   3  -1    6.97    4.44
  10   3  -1    1.05    4.21
  10   3  -1   -1.77    4.23
 -10  -3   1    7.43    3.70
 -10  -3   1    1.83    2.42
 -10  -3   1   -3.22    4.10
   9   3  -1 1204.83   61.11
   9   3  -1 1288.34   60.16
  -9  -3   1 1236.04   57.78
  -9  -3   1 1272.86   62.00
   8   3  -1    1.79    3.04
   8   3  -1    1.63    3.74
   8   3  -1    1.81    3.40
  -8  -3   1  -11.84    3.44
  -8  -3   1   -1.28    1.68
  -8  -3   1    0.77    2.66
   7   3  -1 1945.73   97.25
  -7  -3   1 1951.73  100.77
   6   3  -1    2.16    2.99
   6   3  -1   -1.48    2.21
   6   3  -1   -0.25    0.96
   6   3  -1    0.29    0.77
   6   3  -1   -0.04    1.95
  -6  -3   1    0.37    2.88
  -6  -3   1   -0.69    1.68
  -6  -3   1    0.54    1.36
   5   3  -1  508.66   25.48
  -5  -3   1  475.18   25.39
   4   3  -1    0.93    1.31
   4   3  -1   -0.28    0.91
   4   3  -1    1.19    1.74
  -4  -3   1   -2.62    1.39
  -3  -3   1  351.98   17.98
   2   3  -1    0.54    1.15
   2   3  -1   -0.70    0.84
   1   3  -1  151.86    8.40
   0   3  -1    0.02    1.01
   0   3  -1    0.60    0.81
   0   3  -1    0.64    1.02
   0  -3   1    2.50    0.79
   0  -3   1    1.28    0.98
  -1   3  -1 1475.29   70.10
  -2   3  -1    0.46    1.46
  -2   3  -1    0.21    1.80
  -2   3  -1    0.84    1.94
  -2   3  -1    0.64    1.46
   2  -3   1    3.32    1.88
   2  -3   1   -1.56    1.74
   2  -3   1   -1.74    1.53
   2  -3   1   -0.33    1.43
  -4   3  -1    1.28    2.17
  -4   3  -1   -0.13    1.91
  -4   3  -1   -1.70    2.13
  -4   3  -1   -3.19    1.62
   4  -3   1   -3.37    1.69
   4  -3   1    1.25    1.59
   4  -3   1    0.25    1.97
   4  -3   1    0.69    2.37
  -5   3  -1  929.62   45.92
  -6   3  -1   -1.35    3.12
  -6   3  -1    3.61    2.79
  -6   3  -1    0.29    2.60
  -6   3  -1   -3.66    3.42
   6  -3   1    0.32    3.59
   6  -3   1    0.84    1.86
   6  -3   1   -1.65    2.75
  -7   3  -1    7.65    4.18
  -7   3  -1   12.31    5.72
  -7   3  -1   10.17    4.89
   7  -3   1    5.61    4.56
   7  -3   1    9.57    5.07
   7  -3   1    9.12    5.31
  -8   3  -1   -1.89    3.29
  -8   3  -1   -0.87    4.86
  -8   3  -1    4.19    3.60
  -8   3  -1    3.93    3.85
   8  -3   1    0.30    3.95
   8  -3   1   -0.08    3.40
  -9   3  -1  644.88   39.00
  -9   3  -1  730.12   40.76
  -9   3  -1  632.25   35.36
  -9   3  -1  724.03   37.82
   9  -3   1  660.40   37.26
   9  -3   1  729.92   38.83
   9  -3   1  663.08   37.30
 -10   3  -1   -5.16    5.47
 -10   3  -1    0.85    4.61
 -10   3  -1   -4.28    3.76
 -10   3  -1   -2.69    4.06
  10  -3   1   -6.74    3.85
  10  -3   1    0.90    6.19
  10  -3   1   -2.09    4.89
 -11   3  -1  921.31   47.39
 -11   3  -1  902.71   45.72
 -11   3  -1  945.14   53.10
 -11   3  -1  902.15   49.19
  11  -3   1  880.93   48.86
  11  -3   1  897.73   50.22
  11  -3   1  869.66   48.81
 -12   3  -1   -1.40    4.68
 -12   3  -1   -6.35    7.05
 -12   3  -1   -0.12    4.04
 -12   3  -1    1.91    5.16
  12  -3   1   -5.47    5.43
  12  -3   1    1.23    6.16
  12  -3   1   -2.88    5.64
 -13   3  -1    9.50    4.43
 -13   3  -1   -8.48    3.85
 -13   3  -1   18.93   10.83
 -13   3  -1    1.65    6.52
  13  -3   1    8.20    7.37
  13  -3   1   -0.23    7.49
  13  -3   1   -3.00   10.07
 -14   3  -1   -7.50    6.92
 -14   3  -1   -0.81    5.41
 -14   3  -1   -0.06    3.15
 -14   3  -1    0.53    4.95
  14  -3   1   -2.02    6.17
  14  -3   1   -1.02    5.46
  14  -3   1   -2.81    6.19
 -15   3  -1   13.68   12.08
 -15   3  -1   20.99    4.39
  15  -3   1    6.48    7.82
  15  -3   1   20.72   10.43
 -16   3  -1    0.38    5.69
  16  -3   1   -0.71    7.98
  16  -3   1   -3.21    6.57
 -17   3  -1  118.43   16.04
 -17   3  -1  118.63   23.15
  17  -3   1  118.26   21.51
  17  -3   1   64.04   15.96
  17   2  -1    1.18    7.33
 -17  -2   1   -6.58    3.37
 -17  -2   1   -2.78    3.17
  16   2  -1   57.25   13.49
  16   2  -1   24.44   10.66
 -16  -2   1   42.82    6.63
 -16  -2   1   40.14    8.30
  15   2  -1    7.53    7.99
  15   2  -1    0.86    7.09
  15   2  -1    3.97    7.43
 -15  -2   1   -3.05    4.36
 -15  -2   1    3.58    3.95
  14   2  -1    4.14    7.30
  14   2  -1   19.42    8.89
  14   2  -1   23.27    8.90
 -14  -2   1   18.92    5.33
 -14  -2   1   14.39    8.22
 -14  -2   1   14.02    6.73
  13   2  -1   19.65    7.96
  13   2  -1   16.42    6.89
  13   2  -1   12.64    7.13
 -13  -2   1   14.06    4.52
 -13  -2   1   13.13    5.60
  12   2  -1    0.01    5.39
  12   2  -1   -1.31    5.20
  12   2  -1   -1.57    4.95
 -12  -2   1    3.78    5.78
 -12  -2   1    0.62    4.63
 -12  -2   1    6.22    3.83
  11   2  -1   -5.09    3.91
  11   2  -1    1.29    4.71
  11   2  -1   -1.43    5.04
 -11  -2   1    0.16    3.06
 -11  -2   1   -0.85    4.92
 -11  -2   1   -2.80    4.32
  10   2  -1  306.86   22.11
 -10  -2   1  428.25   20.76
   9   2  -1   -0.04    3.83
   9   2  -1   -5.34    3.02
   9   2  -1   -3.53    2.86
  -9  -2   1   -2.53    3.58
  -9  -2   1   -0.28    2.41
  -9  -2   1    1.38    4.30
   8   2  -1 1601.65   87.11
   8   2  -1 1650.03   84.23
  -8  -2   1 1663.19   92.44
  -8  -2   1 1575.14   87.51
   7   2  -1   -2.12    2.96
   7   2  -1   -4.16    2.52
   7   2  -1   -2.89    2.40
  -7  -2   1   -1.74    2.82
  -7  -2   1   -0.30    1.98
  -7  -2   1   -2.15    2.93
   6   2  -1   79.16    7.78
   6   2  -1   81.17    7.44
   6   2  -1   69.87    3.95
   6   2  -1   83.74    6.86
  -6  -2   1   87.01    9.76
  -6  -2   1   66.23    5.44
  -6  -2   1   70.54    6.93
  -5  -2   1  303.50   15.76
   4   2  -1 4394.11  191.18
  -4  -2   1 4212.95  196.02
   3   2  -1   -0.40    1.86
   3   2  -1    0.91    1.50
   3   2  -1   -0.22    0.92
  -3  -2   1   -1.80    1.26
  -3  -2   1   -1.73    0.59
   2   2  -1   16.53    2.46
  -2  -2   1   25.30    3.24
   1   2  -1   -0.37    0.57
   0   2  -1  828.56   38.73
   0  -2   1  863.70   38.94
  -1   2  -1    0.24    0.87
  -1   2  -1    1.26    1.15
   1  -2   1    1.71    1.21
   1  -2   1    1.25    0.94
  -3   2  -1   -1.23    1.11
  -3   2  -1   -0.39    1.67
  -3   2  -1   -2.44    1.59
  -3   2  -1    0.38    1.65
   3  -2   1   -0.28    1.94
   3  -2   1   -1.94    1.67
   3  -2   1   -3.24    1.57
   3  -2   1   -1.17    1.32
  -4   2  -1 6917.38  308.96
   4  -2   1 6912.82  307.48
  -5   2  -1   -1.79    1.92
  -5   2  -1   -0.30    2.01
  -5   2  -1    0.87    1.71
  -5   2  -1   -0.79    2.07
   5  -2   1   -0.89    1.80
   5  -2   1   -3.32    1.69
   5  -2   1    1.96    2.71
  -6   2  -1  456.81   22.84
  -6   2  -1  414.10   25.01
  -6   2  -1  425.21   23.36
  -6   2  -1  446.25   23.87
   6  -2   1  419.49   23.84
   6  -2   1  436.12   24.49
   6  -2   1  447.58   23.99
  -7   2  -1   -0.84    2.87
  -7   2  -1   -5.25    4.04
  -7   2  -1   -0.21    2.61
  -7   2  -1   -0.55    2.74
   7  -2   1    2.04    3.28
   7  -2   1   -0.27    3.36
   7  -2   1   -2.49    3.40
  -8   2  -1  904.83   45.24
  -8   2  -1  923.12   44.30
  -8   2  -1  849.85   47.01
   8  -2   1  907.65   46.01
   8  -2   1  827.00   44.55
   8  -2   1  911.37   45.28
  -9   2  -1   -4.22    5.06
  -9   2  -1   -1.55    3.09
  -9   2  -1   -2.85    2.76
  -9   2  -1    3.10    4.33
   9  -2   1   -4.25    3.93
   9  -2   1   -0.12    4.14
   9  -2   1    2.21    3.96
 -10   2  -1  179.18   17.97
 -10   2  -1  174.58   12.72
 -10   2  -1  163.40   15.27
 -10   2  -1  153.13   13.86
  10  -2   1  182.10   16.05
  10  -2   1  159.57   15.39
  10  -2   1  181.64   15.71
 -11   2  -1   -5.76    2.49
 -11   2  -1   -0.95    4.17
 -11   2  -1    2.30    7.08
 -11   2  -1   -3.37    3.80
  11  -2   1   -1.29    5.87
  11  -2   1   -2.15    5.09
  11  -2   1    0.13    5.55
 -12   2  -1   30.52   11.21
 -12   2  -1   18.44    6.77
 -12   2  -1   21.51    7.81
 -12   2  -1   10.48    4.36
  12  -2   1   19.36    7.67
  12  -2   1    5.64    6.96
  12  -2   1   11.03    7.09
 -13   2  -1   -1.65    4.94
 -13   2  -1   -0.24    4.69
 -13   2  -1   -3.85    7.80
 -13   2  -1   -3.54    2.44
  13  -2   1    1.23    5.74
  13  -2   1   -7.24    5.43
  13  -2   1   -4.29    4.77
 -14   2  -1  226.19   27.83
 -14   2  -1  200.31   11.73
 -14   2  -1  210.95   17.66
 -14   2  -1  219.54   21.20
  14  -2   1  183.37   21.93
  14  -2   1  232.60   22.09
  14  -2   1  248.41   21.67
 -15   2  -1   -4.05    4.06
  15  -2   1   -6.75    6.80
  15  -2   1   -4.81    6.18
  15  -2   1    6.50    7.65
 -16   2  -1   15.39   11.76
  16  -2   1    1.61    8.39
  16  -2   1    9.24    8.67
 -17   2  -1   -9.30    7.41
 -17   2  -1   -1.80    5.21
  17  -2   1   -3.74    7.70
  17  -2   1   -2.87    6.88
 -18   2  -1   80.59   17.59
 -18   2  -1   38.47    9.62
  18  -2   1   39.84   13.41
  18  -2   1   48.53   15.53
  17   1  -1    5.02    8.28
 -17  -1   1   16.75    5.45
 -17  -1   1   18.50    6.88
  16   1  -1    4.09    7.24
  16   1  -1   -4.76    6.43
 -16  -1   1   -3.52    3.61
 -16  -1   1   -0.42    5.99
  15   1  -1    5.44    7.41
  15   1  -1   -6.52    5.67
  15   1  -1    2.43    7.03
 -15  -1   1    2.84    4.51
  14   1  -1    3.34    7.12
  14   1  -1   -0.83    6.05
  14   1  -1   -3.63    5.77
 -14  -1   1   -6.39    3.00
 -14  -1   1   -2.92    5.79
 -14  -1   1   -6.12    4.03
  13   1  -1   62.87   12.75
  13   1  -1   78.08   14.00
  13   1  -1   72.91   13.52
 -13  -1   1   72.23   10.45
 -13  -1   1   66.42   12.85
  12   1  -1   -7.17    3.99
  12   1  -1   -6.58    4.61
  12   1  -1    3.54    5.89
 -12  -1   1   -0.79    5.39
 -12  -1   1   -3.52    2.89
 -12  -1   1    4.28    5.92
  11   1  -1  146.51   17.14
  11   1  -1  123.93   15.61
  11   1  -1   99.03   13.70
 -11  -1   1  117.85   10.54
 -11  -1   1  116.57   15.38
 -11  -1   1  151.12   17.78
  10   1  -1    0.21    4.40
  10   1  -1   -2.66    4.72
  10   1  -1   -0.53    5.08
 -10  -1   1    3.51    3.50
 -10  -1   1   -2.99    4.65
 -10  -1   1   -5.14    3.29
   9   1  -1  135.22   15.18
   9   1  -1   98.23   11.53
   9   1  -1  114.32   13.24
  -9  -1   1  169.72   17.18
  -9  -1   1  104.17    9.08
  -9  -1   1  131.86   12.65
   8   1  -1    1.40    3.29
   8   1  -1   -2.49    2.68
   8   1  -1   -0.79    0.92
   8   1  -1    3.61    4.30
  -8  -1   1    0.88    3.10
  -8  -1   1    0.06    2.25
   7   1  -1  779.81   38.78
   7   1  -1  755.70   39.13
  -7  -1   1  780.96   39.36
   6   1  -1   -1.13    2.54
   6   1  -1   -0.70    1.02
   6   1  -1   -0.03    2.83
   6   1  -1   -0.36    2.55
  -6  -1   1    3.81    2.94
  -6  -1   1    1.72    1.97
   5   1  -1  310.70   16.91
   5   1  -1  301.01   17.18
   5   1  -1  315.43   16.34
  -5  -1   1  290.95   17.03
  -5  -1   1  289.43   15.30
   4   1  -1   -1.75    1.41
   4   1  -1   -2.04    1.54
   4   1  -1    0.65    0.94
   4   1  -1   -1.66    1.52
  -4  -1   1    0.28    1.82
  -4  -1   1    0.95    1.85
  -4  -1   1    1.14    1.36
   3   1  -1 3934.48  178.84
  -3  -1   1 4148.32  179.96
   2   1  -1   -0.17    0.68
   2   1  -1   -0.92    0.82
   2   1  -1   -1.77    0.78
  -2  -1   1   -0.50    0.52
  -2  -1   1   -1.39    0.78
  -2  -1   1    0.30    0.78
   1   1  -1 1048.31   47.54
  -1  -1   1 1074.41   47.82
  -2   1  -1    3.24    0.89
  -2   1  -1    3.35    0.97
  -2   1  -1    0.24    1.03
  -2   1  -1    0.79    1.07
  -3   1  -1 1863.18   87.38
   3  -1   1 1758.14   86.16
  -4   1  -1  314.37   24.15
  -5   1  -1    1.24    2.08
  -5   1  -1   -0.65    1.85
  -5   1  -1    3.07    1.59
  -5   1  -1    0.54    1.73
   5  -1   1    3.86    2.38
   5  -1   1    3.33    2.82
   5  -1   1    2.32    2.57
  -6   1  -1   -0.87    1.71
  -6   1  -1   -4.88    3.26
  -6   1  -1   -0.20    2.53
  -6   1  -1    0.17    2.43
   6  -1   1    0.44    2.97
   6  -1   1    8.14    3.78
   6  -1   1   -3.19    2.23
  -7   1  -1 3050.72  150.31
   7  -1   1 2860.35  144.88
  -8   1  -1    3.12    5.01
  -8   1  -1    1.32    3.54
  -8   1  -1    2.01    3.26
  -8   1  -1   -0.55    2.22
   8  -1   1   -3.95    2.84
   8  -1   1   -0.47    3.53
   8  -1   1   -3.77    3.22
  -9   1  -1  266.08   15.21
  -9   1  -1  288.70   19.17
  -9   1  -1  264.26   20.63
  -9   1  -1  269.96   17.24
   9  -1   1  249.11   18.17
   9  -1   1  283.36   19.02
   9  -1   1  238.41   18.54
 -10   1  -1   -5.31    5.50
 -10   1  -1   -1.00    2.33
 -10   1  -1    7.29    4.22
 -10   1  -1   -2.24    4.27
  10  -1   1    1.65    5.16
  10  -1   1   -1.84    4.92
  10  -1   1   -3.09    4.50
 -11   1  -1  156.32   10.31
 -11   1  -1  209.00   17.11
 -11   1  -1  158.23   13.78
 -11   1  -1  165.86   20.51
  11  -1   1  163.25   15.96
  11  -1   1  183.47   17.05
  11  -1   1  173.98   16.13
 -12   1  -1   -1.38    7.31
 -12   1  -1   -3.33    4.99
 -12   1  -1   -2.74    1.95
 -12   1  -1   -3.32    3.93
  12  -1   1    4.20    5.75
  12  -1   1   -1.25    5.00
  12  -1   1    1.74    5.82
 -13   1  -1   26.87   11.58
 -13   1  -1   38.49   12.38
 -13   1  -1   32.83    3.06
 -13   1  -1   22.78    7.02
  13  -1   1   22.82    8.93
  13  -1   1   35.95    9.70
  13  -1   1   30.28    9.63
 -14   1  -1    0.68    7.61
 -14   1  -1    4.86    6.12
 -14   1  -1   14.06    5.56
  14  -1   1    8.62    6.60
  14  -1   1    1.55    7.56
 -15   1  -1  127.33   15.23
  15  -1   1  126.29   19.11
  15  -1   1  112.35   17.24
  15  -1   1  129.68   19.04
 -16   1  -1   -0.26    4.89
 -16   1  -1   -4.86    8.24
  16  -1   1    0.04    7.73
  16  -1   1   -7.09    6.01
  17  -1   1    2.30    8.28
  17  -1   1    6.10    9.01
 -18   1  -1   -3.97    7.76
  18  -1   1    3.35    8.24
  17   0  -1    3.07    8.10
  17   0  -1    2.92   10.06
 -17   0   1   -6.15    5.52
 -17   0   1   -5.57    3.54
  16   0  -1   20.86   10.56
  16   0  -1    2.35    7.51
 -16   0   1    9.02    6.11
 -16   0   1    8.16    8.25
  15   0  -1   -4.19    5.78
  15   0  -1   -4.00    5.45
  15   0  -1    2.03    7.30
 -15   0   1   -2.33    4.02
 -15   0   1   -5.90    5.73
  14   0  -1    0.37    6.41
  14   0  -1    1.71    6.19
 -14   0   1    0.21    4.27
 -14   0   1   10.28    8.13
  13   0  -1    1.93    6.49
  13   0  -1    0.20    6.66
  13   0  -1   -3.31    6.09
 -13   0   1    2.81    4.76
 -13   0   1   -4.28    5.85
  12   0  -1    7.57    6.73
  12   0  -1   -0.25    5.31
  12   0  -1   16.44    8.15
 -12   0   1   10.45    5.22
 -12   0   1    7.81    7.15
  11   0  -1   -3.42    4.76
  11   0  -1   -2.30    4.65
  11   0  -1    0.80    5.12
 -11   0   1   -1.61    5.83
 -11   0   1   -2.23    4.25
 -11   0   1    1.23    3.66
  10   0  -1    7.57    6.12
  10   0  -1    0.33    4.62
  10   0  -1   -0.47    5.18
 -10   0   1    7.04    4.63
 -10   0   1    3.27    5.17
   9   0  -1   -0.58    4.33
   9   0  -1    1.78    4.35
   9   0  -1   -1.32    4.47
  -9   0   1    2.08    3.38
  -9   0   1   -5.08    3.62
  -9   0   1   -0.23    1.56
   8   0  -1   53.81    9.02
   8   0  -1   66.90    9.30
   8   0  -1   59.78    8.90
   8   0  -1   56.95    4.60
  -8   0   1   56.17   10.19
  -8   0   1   57.84    9.06
  -8   0   1   83.67    8.91
  -8   0   1   58.63    4.68
   7   0  -1    1.04    3.14
   7   0  -1   -2.47    1.27
   7   0  -1   -2.11    3.37
   7   0  -1   -5.42    3.53
  -7   0   1    4.28    2.76
  -7   0   1    0.24    3.44
  -7   0   1    6.95    3.75
  -7   0   1    0.14    1.51
   6   0  -1    0.21    1.45
   6   0  -1   -0.40    2.66
   6   0  -1   -3.65    2.99
   6   0  -1    1.87    3.17
  -6   0   1   -2.89    2.10
  -6   0   1    0.55    3.03
  -6   0   1    2.66    1.59
  -6   0   1   -0.61    2.66
   5   0  -1   -0.71    1.93
   5   0  -1   -0.53    2.03
   5   0  -1    2.69    2.40
   5   0  -1   -0.21    1.16
  -5   0   1    0.81    2.24
  -5   0   1   -0.16    2.44
  -5   0   1    0.66    1.18
  -5   0   1   -0.73    1.67
   4   0  -1 1229.11   64.83
  -4   0   1 1279.51   66.21
   3   0  -1    0.26    1.67
   3   0  -1   -0.43    1.55
   3   0  -1   -0.40    0.97
  -3   0   1   -1.52    1.49
  -3   0   1    0.79    1.02
  -3   0   1   -1.86    1.18
  -3   0   1    0.38    1.65
   2   0  -1  446.62   25.21
   2   0  -1  424.78   23.94
  -2   0   1  457.53   25.80
   1   0  -1    0.06    0.58
   1   0  -1   -0.81    0.66
   1   0  -1   -0.88    0.35
   1   0  -1   -0.56    0.62
  -1   0   1   -0.06    0.68
  -1   0   1   -0.61    0.57
  -1   0   1   -0.09    0.71
  -1   0   1   -0.65    0.68
  -2   0  -1 1332.14   62.55
   2   0   1 1323.38   62.18
  -3   0  -1    0.93    1.14
  -3   0  -1   -0.30    1.13
  -3   0  -1   -0.14    1.46
   3   0   1   -0.47    1.14
   3   0   1   -0.85    1.04
   3   0   1    0.95    1.35
   4   0   1  828.78   45.67
  -5   0  -1   -0.41    0.94
  -5   0  -1    0.69    1.74
  -5   0  -1    0.63    2.18
  -5   0  -1   -2.93    1.48
   5   0   1    3.72    2.30
   5   0   1   -1.39    1.70
   5   0   1    1.40    2.07
  -6   0  -1 7186.76  320.50
   6   0   1 6986.74  316.92
  -7   0  -1    3.24    4.08
  -7   0  -1   -0.39    2.67
  -7   0  -1    1.51    2.75
  -7   0  -1    0.48    1.54
   7   0   1   -0.73    3.19
   7   0   1   -0.21    2.97
   7   0   1    2.73    3.23
  -8   0  -1 3481.32  175.47
   8   0   1 3537.61  170.81
  -9   0  -1   -1.71    1.38
  -9   0  -1   -2.03    3.15
  -9   0  -1   -2.39    2.52
  -9   0  -1   -4.93    4.36
   9   0   1   -1.74    3.23
   9   0   1   -1.02    3.59
   9   0   1    0.16    4.00
 -10   0  -1  174.15   16.44
 -10   0  -1  114.88    7.14
 -10   0  -1  166.51   14.14
 -10   0  -1  110.09   10.60
  10   0   1  114.86   14.30
  10   0   1  141.75   15.58
  10   0   1  157.03   13.30
 -11   0  -1   -4.43    4.08
 -11   0  -1    0.04    3.87
 -11   0  -1    5.91    6.92
  11   0   1   -0.43    4.78
  11   0   1    1.47    5.90
  11   0   1    3.15    5.80
 -12   0  -1  449.73   26.10
 -12   0  -1  460.14   29.78
 -12   0  -1  441.49   31.71
  12   0   1  443.08   28.65
  12   0   1  479.65   29.85
  12   0   1  395.34   28.70
 -13   0  -1    3.41    4.32
 -13   0  -1    0.88    7.23
  13   0   1   -3.25    5.21
  13   0   1   -5.63    4.55
  13   0   1    9.34    5.95
 -14   0  -1   60.46   10.22
  14   0   1   59.67   12.22
  14   0   1   75.65   14.26
  14   0   1   43.18   11.07
 -15   0  -1    2.63    8.28
 -15   0  -1   -2.58    4.24
  15   0   1   -5.59    5.52
  15   0   1   -6.59    5.85
  15   0   1    1.44    6.49
 -16   0  -1   26.75    7.49
 -16   0  -1   14.33   10.16
  16   0   1   21.04   10.11
  16   0   1    1.13    6.96
 -17   0  -1    3.29    5.65
 -17   0  -1   -5.64    6.82
  17   0   1   -0.85    7.14
  17   0   1   -1.51    6.26
 -18   0  -1  214.17   17.18
 -18   0  -1  229.85   22.67
  18   0   1  199.23   26.06
  17  -1  -1    3.88    8.23
  17  -1  -1   18.43   11.27
 -17   1   1    6.11    4.81
 -17   1   1   -1.05    6.55
  16  -1  -1    4.89    9.37
  16  -1  -1    6.02    8.05
 -16   1   1  -10.48    7.59
 -16   1   1    0.72    5.22
  15  -1  -1   10.01    8.53
  15  -1  -1   16.17   13.56
  15  -1  -1   -4.99    6.54
 -15   1   1    6.05    8.33
 -15   1   1    3.03    5.16
  14  -1  -1    1.54    6.85
  14  -1  -1   -4.83    6.41
  14  -1  -1    0.09    6.87
 -14   1   1   -1.90    6.12
 -14   1   1   -1.80    4.56
 -14   1   1   -3.99    7.03
  13  -1  -1   90.02   15.78
  13  -1  -1  109.11   16.86
  13  -1  -1   76.69   13.69
 -13   1   1   99.14   12.88
 -13   1   1   85.74   16.42
  12  -1  -1    5.00    6.05
  12  -1  -1   10.62    7.77
  12  -1  -1    0.69    5.33
 -12   1   1   -0.96    4.39
 -12   1   1   -3.27    6.17
  11  -1  -1  123.37   16.22
  11  -1  -1   79.20   13.20
  11  -1  -1  121.61   15.45
 -11   1   1  115.24   14.82
 -11   1   1  101.92    7.40
 -11   1   1  128.48   13.80
  10  -1  -1   -5.68    4.31
  10  -1  -1   -2.71    5.06
  10  -1  -1   -5.69    4.43
 -10   1   1    0.56    4.05
 -10   1   1    2.85    4.66
 -10   1   1   -2.24    2.03
   9  -1  -1 1087.37   53.95
   9  -1  -1 1098.20   54.55
   9  -1  -1 1023.98   54.69
  -9   1   1 1071.15   48.86
  -9   1   1 1051.21   54.31
  -9   1   1 1097.96   56.27
  -9   1   1 1060.86   51.91
   8  -1  -1   -4.68    3.22
   8  -1  -1   -1.46    3.40
   8  -1  -1   -2.23    3.18
   8  -1  -1   -2.64    1.41
  -8   1   1    0.51    2.10
  -8   1   1   -3.81    2.42
  -8   1   1    2.49    4.21
  -8   1   1   -2.23    3.87
   7  -1  -1  616.25   33.63
   7  -1  -1  645.48   34.62
   7  -1  -1  659.13   34.31
  -7   1   1  627.62   35.36
  -7   1   1  642.37   34.24
  -7   1   1  670.97   32.93
  -7   1   1  649.38   30.96
   6  -1  -1  406.44   23.83
  -6   1   1  403.81   24.33
  -6   1   1  448.76   23.96
   5  -1  -1   64.67    7.78
   5  -1  -1   66.98    5.08
   5  -1  -1   50.49    7.02
  -5   1   1   48.45    5.71
  -5   1   1   46.55    6.28
  -5   1   1   44.26    6.29
  -5   1   1   62.11    8.13
   4  -1  -1    8.60    2.58
   4  -1  -1    0.00    2.02
   4  -1  -1   -0.61    1.33
  -4   1   1   -3.23    1.92
  -4   1   1   -0.20    1.56
  -4   1   1    0.12    1.88
  -4   1   1   -1.17    1.19
   3  -1  -1   61.26    6.07
   3  -1  -1   75.41    6.20
   3  -1  -1   77.16    5.38
   3  -1  -1   75.03    6.15
  -3   1   1   75.28    6.50
  -3   1   1   66.26    5.84
  -3   1   1   74.94    5.52
  -3   1   1   81.33    6.19
   2  -1  -1   -1.19    1.24
   2  -1  -1   -0.05    1.03
   2  -1  -1    0.07    1.57
   2  -1  -1   -0.47    1.45
  -2   1   1   -0.98    1.21
  -2   1   1    1.00    1.25
  -2   1   1    0.32    1.60
  -2   1   1   -1.79    1.08
   1  -1  -1 1518.80   72.00
  -1   1   1 1558.53   72.21
  -2  -1  -1    1.20    0.62
  -2  -1  -1   -0.30    0.65
   2   1   1    1.78    0.70
   2   1   1    0.31    0.84
   2   1   1    0.73    0.74
   2   1   1   -0.06    0.83
  -3  -1  -1 2000.85   92.43
   3   1   1 1976.97   91.79
  -4  -1  -1   -2.13    1.50
  -4  -1  -1   -0.66    1.58
  -4  -1  -1   -0.42    0.41
  -4  -1  -1   -1.03    1.04
   4   1   1   -1.00    1.49
   4   1   1   -0.94    1.19
   4   1   1   -1.38    1.43
  -5  -1  -1  233.43   12.68
  -5  -1  -1  252.14   14.19
   5   1   1  245.67   13.96
   5   1   1  228.23   13.07
   5   1   1  250.04   14.19
  -6  -1  -1   -0.11    1.81
  -6  -1  -1    1.29    2.36
  -6  -1  -1   -1.41    2.56
   6   1   1    1.30    2.16
   6   1   1    1.07    2.54
   6   1   1    0.67    2.40
  -7  -1  -1 2228.19  113.90
  -7  -1  -1 2107.08  109.18
   7   1   1 2206.86  109.98
  -8  -1  -1    0.29    2.39
  -8  -1  -1    4.51    3.89
  -8  -1  -1    0.39    3.95
   8   1   1   10.44    3.50
   8   1   1    1.15    3.72
  -9  -1  -1  179.91   12.19
  -9  -1  -1  146.93   13.83
  -9  -1  -1  194.76   15.87
   9   1   1  169.64   14.27
   9   1   1  195.17   13.79
   9   1   1  199.24   14.61
 -10  -1  -1   -3.36    3.24
 -10  -1  -1   -1.20    5.50
 -10  -1  -1   -0.90    2.98
  10   1   1    1.08    3.98
  10   1   1   -1.88    3.90
 -11  -1  -1 1061.00   55.16
 -11  -1  -1 1061.94   51.02
 -11  -1  -1 1047.33   55.90
  11   1   1 1034.17   54.13
  11   1   1 1034.29   54.71
  11   1   1 1106.99   54.10
 -12  -1  -1   -2.94    5.67
 -12  -1  -1    1.74    3.55
 -12  -1  -1    1.27    4.98
  12   1   1   -9.46    3.51
  12   1   1   -2.27    4.66
  12   1   1   -2.51    4.80
 -13  -1  -1  171.23   21.35
 -13  -1  -1  180.40   14.10
  13   1   1  204.61   18.63
  13   1   1  160.71   19.54
  13   1   1  159.58   16.20
 -14  -1  -1    4.05    4.48
  14   1   1    2.85    6.05
  14   1   1   -4.56    5.64
  14   1   1   -2.99    5.29
 -15  -1  -1   17.04    8.80
 -15  -1  -1   17.02    5.83
  15   1   1    2.50    6.37
  15   1   1   23.80    9.17
  15   1   1   15.92    8.94
 -16  -1  -1    3.57    4.56
 -16  -1  -1    8.72    8.39
  16   1   1    3.18    7.31
  16   1   1   -6.11    5.52
  16   1   1   -6.72    6.69
 -17  -1  -1   38.41    8.21
 -17  -1  -1   46.75   12.52
  17   1   1   50.27   12.49
  17   1   1   47.86   13.25
 -18  -1  -1    5.38    7.44
 -18  -1  -1   -0.78    4.87
  18   1   1   -2.51    6.93
  18   1   1   12.69    9.71
  17  -2  -1    2.54    6.58
  17  -2  -1    8.59    8.76
 -17   2   1    3.58    9.57
  16  -2  -1    2.88    7.52
  16  -2  -1    3.37    8.59
 -16   2   1  -10.13   12.52
  15  -2  -1    5.19    7.61
  15  -2  -1    2.21    7.71
 -15   2   1    2.92    5.86
 -15   2   1    3.25    8.71
  14  -2  -1   -1.55    7.09
  14  -2  -1   -0.93    6.13
  14  -2  -1    3.02    7.18
 -14   2   1   -3.69    7.47
 -14   2   1   -0.04    4.57
 -14   2   1    0.20    4.84
  13  -2  -1   -4.94    5.48
  13  -2  -1    2.19   10.11
  13  -2  -1  -12.98    5.66
 -13   2   1   -3.42    7.69
 -13   2   1    0.89    2.46
 -13   2   1    0.03    5.04
  12  -2  -1  234.39   21.55
  12  -2  -1  259.64   21.84
  12  -2  -1  261.40   21.93
 -12   2   1  240.49   14.51
 -12   2   1  249.42   18.84
  11  -2  -1    5.59    7.01
  11  -2  -1   12.27    7.61
  11  -2  -1   10.36    7.49
 -11   2   1   -0.88    3.10
 -11   2   1    3.02    5.04
 -11   2   1   11.93    7.02
  10  -2  -1  129.10   16.40
  10  -2  -1  155.33   14.99
  10  -2  -1  142.20    9.55
  10  -2  -1  160.44   17.87
 -10   2   1  131.06   10.54
 -10   2   1  125.17   12.58
 -10   2   1  137.92   17.02
 -10   2   1  133.97   18.30
   9  -2  -1   -2.66    5.11
   9  -2  -1    1.12    4.75
   9  -2  -1   -2.97    1.98
   9  -2  -1   -0.86    5.02
  -9   2   1    5.12    3.24
  -9   2   1   27.48    7.61
  -9   2   1   -5.33    3.79
  -9   2   1   -0.61    3.95
   8  -2  -1  437.81   22.61
   8  -2  -1  445.78   26.69
   8  -2  -1  475.89   27.68
   8  -2  -1  437.55   26.50
  -8   2   1  445.31   23.88
  -8   2   1  474.56   28.77
  -8   2   1  422.10   25.19
  -8   2   1  427.75   26.63
   7  -2  -1    3.08    3.79
   7  -2  -1    1.18    2.15
   7  -2  -1   -2.25    3.52
   7  -2  -1   -0.79    4.02
  -7   2   1   -1.39    2.78
  -7   2   1   -2.37    2.32
  -7   2   1   -1.87    4.32
  -7   2   1   -2.28    2.52
   6  -2  -1  698.31   34.78
   6  -2  -1  644.31   33.93
   6  -2  -1  633.12   34.05
  -6   2   1  626.33   33.60
  -6   2   1  637.60   34.89
  -6   2   1  668.36   33.29
  -6   2   1  642.10   32.30
   5  -2  -1   -0.45    2.44
   5  -2  -1    0.81    2.90
   5  -2  -1    0.51    1.76
   5  -2  -1    2.38    3.21
  -5   2   1    1.69    2.61
  -5   2   1   -1.15    3.04
  -5   2   1    0.72    2.16
  -5   2   1    4.09    2.80
   4  -2  -1   58.42    7.22
   4  -2  -1   49.47    6.88
   4  -2  -1   71.62    8.15
   4  -2  -1   63.46    5.50
  -4   2   1   51.64    6.38
  -4   2   1   63.54    7.24
  -4   2   1   56.96    7.25
  -4   2   1   69.90    7.58
   3  -2  -1    0.00    2.72
   3  -2  -1   -0.12    2.23
   3  -2  -1    9.23    2.81
  -3   2   1    2.40    1.66
  -3   2   1    0.23    1.94
  -3   2   1    8.47    2.74
  -3   2   1    5.40    2.47
   2  -2  -1 1385.12   68.99
  -2   2   1 1339.46   68.87
   1  -2  -1   -0.54    1.27
   1  -2  -1    0.29    1.45
   1  -2  -1   -0.84    1.12
  -1   2   1   -1.34    0.99
  -1   2   1   -1.60    1.46
  -1   2   1   -1.56    1.01
  -1   2   1    2.05    1.15
  -1  -2  -1    1.21    1.23
   1   2   1    3.36    0.98
   1   2   1    3.82    1.28
  -2  -2  -1 1727.02   77.01
   2   2   1 1641.44   76.57
  -3  -2  -1   -0.49    1.41
   3   2   1   10.15    2.16
  -4  -2  -1   48.67    4.57
  -4  -2  -1   47.48    5.86
   4   2   1   40.17    4.19
  -5  -2  -1   -1.87    1.38
  -5  -2  -1    3.76    2.04
  -5  -2  -1   -1.06    1.06
   5   2   1   -0.70    2.22
   5   2   1    0.39    1.34
   5   2   1    3.39    1.94
  -6  -2  -1   85.58    7.94
  -6  -2  -1   88.55    9.44
  -6  -2  -1   83.69    6.01
   6   2   1   80.50    7.14
   6   2   1   82.92    6.74
   6   2   1   77.90    7.67
  -7  -2  -1   -0.44    2.98
  -7  -2  -1    1.50    3.05
  -7  -2  -1   -1.40    1.72
   7   2   1    0.46    2.92
   7   2   1   -1.37    2.13
   7   2   1    2.20    2.96
  -8  -2  -1   48.56    6.17
  -8  -2  -1   49.05    8.53
  -8  -2  -1   50.82    8.06
   8   2   1   51.28    7.87
   8   2   1   61.87    8.60
   8   2   1   74.54    7.29
  -9  -2  -1   -2.92    1.91
  -9  -2  -1   -3.37    3.00
  -9  -2  -1    4.28    4.33
   9   2   1   -2.53    2.98
   9   2   1    1.69    3.37
   9   2   1    0.42    3.58
 -10  -2  -1  377.57   24.87
 -10  -2  -1  391.38   21.36
 -10  -2  -1  391.54   24.95
  10   2   1  402.20   24.89
  10   2   1  385.13   24.03
  10   2   1  397.45   23.53
 -11  -2  -1   -1.87    4.50
 -11  -2  -1   -1.20    2.95
 -11  -2  -1    1.23    5.34
  11   2   1   -3.53    3.69
  11   2   1    2.23    5.19
  11   2   1   -4.08    3.75
 -12  -2  -1  679.56   39.24
 -12  -2  -1  650.38   33.61
 -12  -2  -1  627.23   38.01
  12   2   1  665.89   37.90
  12   2   1  663.75   38.50
  12   2   1  654.44   36.97
 -13  -2  -1    1.41    3.59
  13   2   1   -5.26    4.43
  13   2   1   -1.63    5.17
  13   2   1    1.37    5.15
 -14  -2  -1   97.07   12.71
 -14  -2  -1  110.04   15.74
  14   2   1  123.94   16.61
  14   2   1   99.73   15.76
  14   2   1   85.62   14.42
 -15  -2  -1    3.48    4.43
 -15  -2  -1   13.60   10.22
 -15  -2  -1    7.33    6.62
  15   2   1    9.88    8.18
  15   2   1   -6.02    5.17
 -16  -2  -1   58.11    9.08
 -16  -2  -1   55.87   11.94
  16   2   1   63.19   13.70
  16   2   1   46.60   11.70
  16   2   1   55.36   12.71
 -17  -2  -1   12.15    7.23
 -17  -2  -1   -0.46    4.07
  17   2   1   -0.46    7.66
  17   2   1   -4.25    6.19
 -18  -2  -1   27.88    6.09
 -18  -2  -1   16.89    7.41
  18   2   1    1.84    8.00
  18   2   1   10.38    9.02
  17  -3  -1   72.09   16.38
  17  -3  -1   82.19   28.18
 -17   3   1   63.63   11.51
 -17   3   1   74.33   16.62
  16  -3  -1   -3.08    6.47
  16  -3  -1   -9.86    6.93
 -16   3   1    2.69    9.24
 -16   3   1    6.69    6.37
  15  -3  -1   17.71    9.33
  15  -3  -1   22.11    9.98
 -15   3   1   16.65   10.78
  14  -3  -1  -11.02    5.63
  14  -3  -1  -11.08    5.42
  14  -3  -1   -6.60    6.40
 -14   3   1   -3.85    2.22
 -14   3   1   -3.70    4.25
 -14   3   1    4.79    8.58
  13  -3  -1   55.27   12.73
  13  -3  -1   51.62   12.47
  13  -3  -1   73.47   14.61
 -13   3   1   53.09   14.50
 -13   3   1   47.10   10.24
 -13   3   1   53.72    7.70
  12  -3  -1    0.50    6.08
  12  -3  -1   -5.90    6.15
  12  -3  -1   -8.54    5.45
 -12   3   1    0.16    3.71
 -12   3   1   -2.19    4.76
  11  -3  -1  119.23   17.04
  11  -3  -1   71.61   12.77
  11  -3  -1   81.65   13.83
 -11   3   1   77.36   11.85
 -11   3   1   89.85   10.88
 -11   3   1   73.28   13.09
 -11   3   1   77.98   15.27
  10  -3  -1    2.01    6.51
  10  -3  -1   -0.08    5.58
  10  -3  -1    1.29    5.90
  10  -3  -1    1.74    2.57
 -10   3   1   -7.36    5.88
 -10   3   1   -4.47    3.09
 -10   3   1    3.48    4.75
 -10   3   1    3.03    4.74
   9  -3  -1   11.79    3.84
   9  -3  -1   34.55    8.66
   9  -3  -1   10.56    5.96
   9  -3  -1   11.34    6.65
  -9   3   1    1.13    5.76
  -9   3   1   12.59    5.79
  -9   3   1    9.87    5.97
  -9   3   1    5.55    4.76
   8  -3  -1    1.74    4.99
   8  -3  -1   -1.36    3.69
   8  -3  -1    2.23    4.02
   8  -3  -1    0.99    2.40
  -8   3   1    2.36    3.95
  -8   3   1    1.12    3.53
  -8   3   1   -6.32    3.68
  -8   3   1    4.52    3.95
   7  -3  -1  234.24   14.78
   7  -3  -1  243.68   18.15
   7  -3  -1  258.19   17.71
   7  -3  -1  274.14   18.32
  -7   3   1  244.34   17.23
  -7   3   1  236.09   16.18
  -7   3   1  226.22   16.46
  -7   3   1  245.15   18.77
   6  -3  -1   -8.14    2.50
   6  -3  -1   -3.21    4.09
   6  -3  -1   -2.23    4.16
   6  -3  -1   -2.94    2.07
  -6   3   1    2.04    3.23
  -6   3   1   -2.63    3.02
  -6   3   1   -0.13    2.82
  -6   3   1    1.66    3.56
   5  -3  -1   35.52    6.46
   5  -3  -1   29.82    6.17
   5  -3  -1   30.40    6.34
   5  -3  -1   25.08    4.60
  -5   3   1   27.79    6.00
  -5   3   1   28.82    6.34
  -5   3   1   39.08    6.55
  -5   3   1   41.24    7.00
   4  -3  -1   -3.86    1.35
   4  -3  -1    0.06    2.88
   4  -3  -1   -1.14    2.59
   4  -3  -1   -1.10    2.14
  -4   3   1   -4.11    2.07
  -4   3   1   -0.25    2.25
  -4   3   1    0.55    2.39
  -4   3   1    1.13    2.37
   3  -3  -1   42.76    6.06
   3  -3  -1   51.50    6.25
   3  -3  -1   41.53    5.78
   3  -3  -1   30.91    5.45
  -3   3   1   54.30    7.00
  -3   3   1   56.32    7.06
  -3   3   1   40.05    5.69
  -3   3   1   43.59    5.78
   2  -3  -1    1.23    1.89
   2  -3  -1   -3.49    2.23
   2  -3  -1    1.38    1.77
   2  -3  -1    0.33    2.08
  -2   3   1   -0.78    2.15
  -2   3   1    2.68    1.98
  -2   3   1   -0.83    1.75
  -2   3   1   -1.19    1.61
   1  -3  -1 1206.89   61.79
  -1   3   1 1186.50   61.33
   0  -3  -1    0.45    1.26
   0  -3  -1    0.17    1.62
   0  -3  -1    1.05    1.46
   0   3   1   -2.41    1.46
   0   3   1   -0.08    1.31
   0   3   1   -0.84    1.12
  -1  -3  -1 2172.31   98.27
   1   3   1 2126.40   97.97
  -2  -3  -1    0.29    1.33
  -2  -3  -1   -0.29    0.74
   2   3   1    0.22    1.03
   2   3   1   -0.96    0.79
   2   3   1   -2.64    0.94
  -3  -3  -1  814.23   41.32
  -3  -3  -1  811.97   41.09
  -4  -3  -1   -0.21    0.97
  -4  -3  -1    1.11    1.03
  -4  -3  -1   -1.14    1.16
   4   3   1    1.49    1.26
   4   3   1    0.07    1.91
   4   3   1    4.08    1.65
  -5  -3  -1   72.83    5.74
  -5  -3  -1   67.51    4.69
   5   3   1   69.22    5.83
   5   3   1   75.96    4.07
   5   3   1   76.68    5.41
   5   3   1   74.75    8.08
  -6  -3  -1   -1.00    2.14
  -6  -3  -1    0.81    1.48
  -6  -3  -1    3.52    2.74
   6   3   1   -1.56    2.05
   6   3   1    1.35    1.87
  -7  -3  -1  441.84   24.60
  -7  -3  -1  413.92   21.10
  -7  -3  -1  440.50   23.14
   7   3   1  433.34   22.22
   7   3   1  439.99   23.11
   7   3   1  462.52   24.48
  -9  -3  -1   36.09    7.36
  -9  -3  -1   42.50    5.47
  -9  -3  -1   42.01    8.49
   9   3   1   47.27    8.00
   9   3   1   33.22    7.49
   9   3   1   35.22    6.43
 -10  -3  -1   -1.00    2.49
 -10  -3  -1    4.18    4.61
 -10  -3  -1   -4.44    3.87
  10   3   1   -4.04    3.39
  10   3   1   -1.96    3.91
  10   3   1    5.41    5.29
 -11  -3  -1  202.80   17.62
 -11  -3  -1  217.53   13.66
  11   3   1  209.48   17.62
  11   3   1  215.02   16.02
  11   3   1  232.26   17.16
 -12  -3  -1    7.75    5.81
 -12  -3  -1    1.92    3.17
  12   3   1    0.42    4.49
  12   3   1   -4.63    4.65
  12   3   1    6.75    5.59
 -13  -3  -1    3.43    3.57
 -13  -3  -1   -1.55    4.93
  13   3   1    0.45    5.35
  13   3   1   -3.55    4.37
  13   3   1   -4.51    5.65
 -14  -3  -1   -2.24    4.76
 -14  -3  -1   -8.68    3.01
  14   3   1    1.68    6.68
  14   3   1   -2.67    5.08
  14   3   1   -3.65    5.61
 -15  -3  -1  282.11   44.60
 -15  -3  -1  193.71   14.01
 -15  -3  -1  202.91   17.14
  15   3   1  185.13   22.62
  15   3   1  212.25   19.92
  15   3   1  214.69   20.86
 -16  -3  -1   -0.13    5.13
 -16  -3  -1   -0.34    3.53
  16   3   1    1.01    6.87
  16   3   1   -9.89    5.88
  16   3   1    5.25    7.05
 -17  -3  -1   15.33    4.95
 -17  -3  -1   26.78    6.84
  17   3   1   20.98    9.72
  17   3   1   22.66   10.12
 -18  -3  -1   -2.14    2.78
 -18  -3  -1    2.93    4.98
  18   3   1    0.83    7.44
  18   3   1   -1.91    7.10
  17  -4  -1   10.44   10.35
  17  -4  -1   -2.47    6.97
 -17   4   1   -4.16    9.16
  16  -4  -1    6.51    8.78
  16  -4  -1    2.28    9.40
 -16   4   1    3.76   10.01
 -16   4   1   -2.00    5.68
  15  -4  -1    1.72    7.09
  15  -4  -1   -0.43    8.12
 -15   4   1    9.08   11.09
 -15   4   1   10.90    6.37
 -15   4   1    2.80    3.46
  14  -4  -1   31.72   12.18
  14  -4  -1   33.46   11.12
 -14   4   1   54.20   10.64
 -14   4   1   46.41   16.41
  13  -4  -1    2.70    7.33
  13  -4  -1   -2.61    6.29
  13  -4  -1    2.17    6.49
 -13   4   1    2.89    6.13
 -13   4   1    1.92    5.32
  12  -4  -1   47.48   12.62
  12  -4  -1   50.92   13.37
 -12   4   1   60.98   11.43
 -12   4   1   44.69   11.05
  11  -4  -1   -2.78    5.14
  11  -4  -1   -0.01    7.43
  11  -4  -1   -4.18    5.82
 -11   4   1  -11.96    5.85
 -11   4   1   -3.68    4.24
 -11   4   1    6.31    6.07
 -11   4   1   -3.18    4.35
  10  -4  -1   56.96   11.73
  10  -4  -1   55.99    7.71
  10  -4  -1   51.45   11.66
  10  -4  -1   45.23   10.77
 -10   4   1   53.68   10.36
 -10   4   1   40.96    8.66
 -10   4   1   44.49   10.04
 -10   4   1   63.62   13.80
   9  -4  -1    2.01    4.81
   9  -4  -1   -6.71    4.81
   9  -4  -1    4.08    5.85
   9  -4  -1   -3.54    2.40
  -9   4   1    2.16    6.02
  -9   4   1    2.96    4.68
  -9   4   1    0.39    4.37
  -9   4   1    7.11    5.23
   8  -4  -1  393.14   21.31
   8  -4  -1  358.31   24.35
   8  -4  -1  407.40   25.74
   8  -4  -1  357.88   24.01
  -8   4   1  330.11   23.38
  -8   4   1  351.98   23.61
  -8   4   1  339.50   23.00
  -8   4   1  402.24   26.58
   7  -4  -1   -0.27    3.83
   7  -4  -1   -4.71    3.74
   7  -4  -1    2.11    4.68
   7  -4  -1    0.61    2.56
  -7   4   1    1.03    4.20
  -7   4   1   -1.96    3.20
  -7   4   1    3.51    3.91
  -7   4   1   -0.24    3.20
   6  -4  -1  639.10   32.38
   6  -4  -1  640.60   33.99
   6  -4  -1  660.55   35.56
   6  -4  -1  631.14   34.42
  -6   4   1  601.78   33.64
  -6   4   1  650.74   35.61
  -6   4   1  627.15   33.78
  -6   4   1  625.49   33.85
   5  -4  -1   -4.32    2.90
   5  -4  -1    6.89    4.00
   5  -4  -1    5.37    2.99
  -5   4   1    5.62    5.14
  -5   4   1    4.75    3.15
  -5   4   1    3.17    3.48
  -5   4   1    2.36    3.59
   4  -4  -1   67.68    8.69
   4  -4  -1   74.67    9.71
   4  -4  -1   35.17    6.63
   4  -4  -1   55.73    7.16
  -4   4   1   71.93    8.37
  -4   4   1   57.84    8.00
  -4   4   1   41.11    7.05
  -4   4   1   49.12    7.37
   3  -4  -1   -1.02    2.21
   3  -4  -1   -1.65    2.54
   3  -4  -1    2.17    2.40
   3  -4  -1   -0.71    2.26
  -3   4   1   -2.23    1.97
  -3   4   1    2.71    2.66
  -3   4   1    0.81    2.23
  -3   4   1   -1.29    2.07
   2  -4  -1   77.01    8.01
   2  -4  -1   68.94    7.85
   2  -4  -1   67.43    6.88
   2  -4  -1   74.98    6.94
  -2   4   1   63.48    7.34
  -2   4   1   75.26    7.00
  -2   4   1   72.00    7.24
  -2   4   1   71.58    6.89
   1  -4  -1    0.96    2.90
   1  -4  -1    4.41    2.37
   1  -4  -1    2.54    2.93
   1  -4  -1   -0.54    1.95
  -1   4   1   -2.79    1.97
  -1   4   1    0.52    1.99
  -1   4   1    3.19    1.97
  -1   4   1    1.69    2.85
   0  -4  -1  463.67   21.97
   0  -4  -1  398.39   21.03
   0  -4  -1  439.83   22.37
   0   4   1  426.35   21.97
  -1  -4  -1    0.87    1.75
   1   4   1    0.43    1.40
   1   4   1   -0.49    1.65
  -2  -4  -1  617.90   33.42
   2   4   1  623.64   33.27
  -3  -4  -1    1.01    1.52
   3   4   1    0.01    1.39
   3   4   1   -0.29    1.14
  -4  -4  -1   75.67    5.51
   4   4   1   77.04    5.41
   4   4   1   76.51    4.98
   4   4   1   69.23    5.07
  -5  -4  -1   -0.36    1.06
  -5  -4  -1   -0.64    1.16
  -5  -4  -1   -0.96    0.83
   5   4   1    0.61    1.35
   5   4   1   -1.89    1.35
   5   4   1   -2.33    2.12
   5   4   1    2.31    2.00
  -6  -4  -1  633.89   39.62
  -6  -4  -1  673.30   38.10
   6   4   1  626.98   38.31
  -7  -4  -1   -0.68    2.02
  -7  -4  -1    0.49    1.58
   7   4   1   -3.60    1.97
   7   4   1   -0.19    2.86
   7   4   1    2.50    2.23
  -8  -4  -1  935.96   40.48
   8   4   1  818.17   41.03
   8   4   1  781.54   42.49
  -9  -4  -1    2.13    2.12
  -9  -4  -1    1.07    3.73
   9   4   1   -1.55    2.75
   9   4   1   -0.61    3.64
   9   4   1   -0.65    3.54
 -10  -4  -1   10.95    5.92
 -10  -4  -1   24.97    4.11
  10   4   1   13.35    5.69
  10   4   1   27.38    6.31
  10   4   1   17.72    6.39
 -11  -4  -1    0.08    4.21
 -11  -4  -1    0.77    2.32
 -11  -4  -1   -0.11    3.63
  11   4   1   -6.95    4.03
  11   4   1    3.81    5.20
  11   4   1   -1.58    3.50
 -12  -4  -1   25.99    8.58
 -12  -4  -1   36.49    5.29
 -12  -4  -1   39.37    7.22
  12   4   1   36.14    8.84
  12   4   1   26.07    8.32
  12   4   1   36.70    8.09
 -13  -4  -1    3.40    5.63
 -13  -4  -1   -2.35    2.41
 -13  -4  -1   -1.83    3.74
  13   4   1   -4.69    4.67
  13   4   1   -5.60    5.03
  13   4   1   -4.10    4.95
 -14  -4  -1  344.08   18.45
 -14  -4  -1  268.21   27.65
 -14  -4  -1  336.97   20.49
  14   4   1  350.05   24.78
  14   4   1  293.42   24.87
  14   4   1  343.23   24.25
 -15  -4  -1    2.51    4.07
 -15  -4  -1    2.49    3.06
  15   4   1   -0.20    5.62
  15   4   1   -0.33    5.41
  15   4   1   -7.80    4.98
 -16  -4  -1  291.39   15.65
 -16  -4  -1  277.70   16.84
  16   4   1  236.67   23.84
  16   4   1  259.09   22.92
  16   4   1  267.19   23.26
 -17  -4  -1    2.20    2.47
 -17  -4  -1    0.83    3.00
  17   4   1   12.10    8.98
  17   4   1    4.15    7.39
  18   4   1    3.08    6.95
  18   4   1    2.35    7.32
  16  -5  -1   10.67   10.01
  16  -5  -1    1.50    7.77
 -16   5   1   -5.92    8.44
 -16   5   1   -1.94    5.46
  15  -5  -1  191.08   25.17
  15  -5  -1  176.48   24.83
 -15   5   1  179.76   14.81
 -15   5   1  178.04   27.97
 -15   5   1  193.87   22.62
  14  -5  -1   -6.81    7.25
  14  -5  -1    6.06    7.67
 -14   5   1    5.38    6.95
 -14   5   1    1.12    5.02
 -14   5   1    0.66    8.46
  13  -5  -1  156.81   21.39
  13  -5  -1  165.94   22.19
  13  -5  -1  172.80   22.38
 -13   5   1  152.71   15.17
 -13   5   1  190.68   23.33
  12  -5  -1    5.29    8.15
  12  -5  -1   -3.54    5.97
 -12   5   1    2.86    5.71
 -12   5   1    6.25    8.36
 -12   5   1   -1.05    4.55
  11  -5  -1    6.56    7.31
  11  -5  -1    4.28    7.77
  11  -5  -1   18.91    9.73
 -11   5   1   16.38    7.52
 -11   5   1   18.45    8.33
 -11   5   1   11.10    6.50
 -11   5   1    2.75    8.26
  10  -5  -1    0.34    3.54
  10  -5  -1   -3.32    5.82
  10  -5  -1   -8.85    5.11
  10  -5  -1   -6.51    5.77
 -10   5   1   -7.18    4.04
 -10   5   1   -3.56    5.07
 -10   5   1   -2.55    4.61
 -10   5   1    1.04    8.11
   9  -5  -1  336.85   24.74
   9  -5  -1  356.00   25.71
   9  -5  -1  332.08   23.67
   9  -5  -1  319.88   20.11
  -9   5   1  330.51   23.27
  -9   5   1  337.49   23.72
  -9   5   1  303.65   22.85
  -9   5   1  330.29   26.07
   8  -5  -1   -2.21    2.78
   8  -5  -1    0.73    5.72
   8  -5  -1   -4.66    4.56
   8  -5  -1    2.52    4.86
  -8   5   1   -0.95    4.08
  -8   5   1    0.82    5.50
  -8   5   1   -1.89    4.07
   7  -5  -1  641.53   36.58
   7  -5  -1  607.56   35.60
   7  -5  -1  646.01   33.28
   7  -5  -1  650.65   35.34
  -7   5   1  668.82   37.48
  -7   5   1  583.91   34.81
   6  -5  -1    0.12    4.12
   6  -5  -1   -0.80    2.76
   6  -5  -1   -7.06    3.85
   6  -5  -1    2.46    4.45
  -6   5   1    0.52    3.31
  -6   5   1   -1.08    3.33
  -6   5   1   -0.45    3.92
  -6   5   1   -3.13    3.21
   5  -5  -1    6.73    3.54
   5  -5  -1    0.60    3.84
   5  -5  -1    1.96    4.79
   5  -5  -1    3.38    4.32
  -5   5   1   -4.16    3.12
  -5   5   1   -0.95    3.46
  -5   5   1    4.72    4.49
  -5   5   1    3.16    3.83
   4  -5  -1    2.13    3.78
   4  -5  -1    5.40    4.38
   4  -5  -1    0.10    2.71
   4  -5  -1   -0.50    3.34
  -4   5   1    3.70    3.28
  -4   5   1    4.66    3.69
  -4   5   1   -1.97    2.59
  -4   5   1   -1.13    3.27
   3  -5  -1 2737.17  137.31
  -3   5   1 2790.04  137.61
   2  -5  -1    0.44    2.72
   2  -5  -1   -2.23    2.42
   2  -5  -1   -1.56    2.35
   2  -5  -1   -1.99    2.14
  -2   5   1   -2.17    1.93
  -2   5   1   -1.13    2.15
  -2   5   1   -2.43    1.88
  -2   5   1   -0.99    2.57
   1  -5  -1 2396.10  119.84
  -1   5   1 2549.38  120.31
   0  -5  -1    1.04    2.45
   0  -5  -1    2.20    2.23
   0  -5  -1   -0.44    1.90
   0   5   1   -0.71    1.89
   0   5   1   -2.89    2.16
   0   5   1    6.87    2.89
  -1  -5  -1  826.06   45.61
   1   5   1  826.57   45.38
  -2  -5  -1   -0.79    1.59
  -2  -5  -1    1.00    0.92
   2   5   1    1.04    1.88
  -3  -5  -1 2176.69   97.93
   3   5   1 2048.87   97.16
   4   5   1    6.39    1.84
  -5  -5  -1   20.82    3.61
   5   5   1   25.53    3.62
   5   5   1   21.15    3.06
   5   5   1   26.49    5.48
   5   5   1   18.50    3.45
   6   5   1   -3.27    2.13
   6   5   1    5.86    2.84
   6   5   1    1.29    1.77
   6   5   1    0.61    1.59
   7   5   1   -3.81    2.68
   7   5   1    1.87    2.49
   7   5   1    0.83    2.13
   7   5   1    1.62    1.56
   8   5   1   -1.99    2.97
   8   5   1    0.71    2.36
   8   5   1    0.00    2.85
  -9  -5  -1  480.05   22.55
   9   5   1  481.96   25.17
   9   5   1  483.01   26.13
   9   5   1  489.87   28.25
 -10  -5  -1   -1.51    1.59
 -10  -5  -1   -5.31    2.05
  10   5   1    1.90    4.08
  10   5   1   -4.34    2.60
  10   5   1    2.43    4.47
 -11  -5  -1   27.65    4.58
 -11  -5  -1   30.13    3.76
  11   5   1   23.63    6.67
  11   5   1   38.64    7.52
  11   5   1   24.25    8.20
 -12  -5  -1   -1.66    1.70
 -12  -5  -1    3.24    2.71
  12   5   1   -6.35    3.77
  12   5   1   -4.02    3.77
  12   5   1   -9.81    4.36
 -13  -5  -1   58.29    6.08
 -13  -5  -1   52.39    4.71
  13   5   1   75.98   13.13
  13   5   1   63.77   11.22
  13   5   1   44.40    9.16
 -14  -5  -1   -0.37    2.26
  14   5   1   -2.79    4.58
  14   5   1    4.28    5.98
  14   5   1   -4.38    5.36
  15   5   1  170.99   16.99
  15   5   1  176.72   22.03
  15   5   1  189.84   18.03
  16   5   1    1.63    6.20
  16   5   1   -0.68    6.68
  16   5   1    1.63    6.48
  17   5   1   15.57    8.51
  17   5   1   16.35    9.32
  18   5   1   -4.10    6.28
  18   5   1   -6.72    5.29
  16  -6  -1   21.77   12.90
  16  -6  -1   44.92   14.66
 -16   6   1   34.82    7.81
 -16   6   1   23.78   14.02
  15  -6  -1   -0.68    7.95
  15  -6  -1   -9.36    7.52
 -15   6   1    0.56   10.82
 -15   6   1   -1.45    5.44
  14  -6  -1  238.79   28.55
  14  -6  -1  228.06   26.26
 -14   6   1  269.51   22.77
 -14   6   1  202.95   19.65
 -14   6   1  328.92   29.93
  13  -6  -1   -8.35    6.87
  13  -6  -1   -3.05    8.28
  13  -6  -1    5.85    8.76
 -13   6   1   -6.18    4.82
 -13   6   1    2.79    9.90
 -13   6   1    3.04    6.11
  12  -6  -1  104.35   17.82
  12  -6  -1   80.30   14.75
  12  -6  -1   93.52   17.10
 -12   6   1   83.56   13.96
 -12   6   1   67.11   16.67
 -12   6   1   86.46   15.02
  11  -6  -1    0.00    3.77
  11  -6  -1    2.07    7.03
  11  -6  -1   -5.48    5.36
 -11   6   1    1.34    8.50
 -11   6   1   -2.44    5.30
 -11   6   1   -8.60    4.60
 -11   6   1   -3.51    4.61
  10  -6  -1    3.26    4.34
  10  -6  -1    1.58    6.71
  10  -6  -1   17.40    9.12
  10  -6  -1    0.51    6.71
 -10   6   1   -7.01    6.13
 -10   6   1   -2.28    4.89
 -10   6   1    1.32    5.40
 -10   6   1    1.15    5.43
   9  -6  -1   10.66    7.21
   9  -6  -1    0.49    7.12
   9  -6  -1    1.39    3.92
   9  -6  -1    0.68    6.56
  -9   6   1   -5.33    6.41
  -9   6   1   -0.42    5.21
  -9   6   1   -6.84    4.82
  -9   6   1   -9.49    4.39
   8  -6  -1  493.70   27.82
   8  -6  -1  472.41   31.08
   8  -6  -1  473.76   30.01
   8  -6  -1  483.57   31.01
  -8   6   1  467.32   29.82
  -8   6   1  504.06   32.63
  -8   6   1  509.77   30.36
  -8   6   1  435.17   29.68
   7  -6  -1   34.40    8.48
   7  -6  -1   46.70    8.49
  -7   6   1   12.50    5.89
  -7   6   1   19.30    6.36
   6  -6  -1  145.55   14.10
   6  -6  -1  142.11   12.07
   6  -6  -1  136.24   12.80
   6  -6  -1  141.54   13.53
  -6   6   1  144.39   14.31
  -6   6   1  139.93   12.77
  -6   6   1  138.91   13.38
  -6   6   1  131.31   15.19
   5  -6  -1   37.92    7.34
   5  -6  -1   34.22    7.84
   5  -6  -1   23.84    5.88
  -5   6   1   20.58    5.34
  -5   6   1   29.03    7.00
  -5   6   1   13.52    5.06
  -5   6   1   45.07    8.08
   4  -6  -1 1506.78   88.26
   4  -6  -1 1464.60   83.95
  -4   6   1 1538.79   84.98
  -4   6   1 1582.38   89.29
   3  -6  -1   -2.85    2.72
   3  -6  -1    3.48    3.78
   3  -6  -1    1.99    4.00
   3  -6  -1   -3.12    3.09
  -3   6   1   -0.86    3.19
  -3   6   1    4.53    3.93
  -3   6   1    0.72    3.50
  -3   6   1   -1.34    2.78
   2  -6  -1 1456.45   82.05
  -2   6   1 1542.10   82.47
  -2   6   1 1479.08   79.10
   1  -6  -1   -1.40    2.57
   1  -6  -1   -3.65    2.53
   1  -6  -1    0.65    2.32
  -1   6   1   -0.57    2.03
  -1   6   1   -1.49    2.71
  -1   6   1    0.08    2.33
  -1   6   1    2.25    2.77
   0  -6  -1  509.40   25.80
   0  -6  -1  533.84   26.51
   0  -6  -1  512.30   27.54
   0   6   1  512.54   27.04
   0   6   1  519.75   26.83
   0   6   1  505.72   25.74
  -1  -6  -1   -1.96    1.79
  -1  -6  -1    1.44    1.56
   1   6   1   -0.39    1.59
   1   6   1    0.44    2.07
   1   6   1   -2.66    1.85
  -2  -6  -1   49.73    6.91
  -2  -6  -1   53.50    3.46
  -2  -6  -1   59.16    3.77
   2   6   1   46.78    4.64
   2   6   1   56.57    7.09
   2   6   1   55.72    6.03
  -3  -6  -1   -0.71    2.20
   3   6   1   -0.46    1.47
   3   6   1   -4.59    1.27
   3   6   1    0.30    2.04
  -4  -6  -1  566.35   29.14
   4   6   1  599.79   28.84
  -5  -6  -1    0.09    2.12
   5   6   1   -2.53    1.62
   5   6   1    1.07    2.09
   5   6   1   -1.96    1.45
   6   6   1   20.70    3.62
   6   6   1   28.03    3.94
   7   6   1    2.72    2.20
   7   6   1    0.81    3.09
   7   6   1   -1.04    1.66
   7   6   1    3.64    2.71
   8   6   1    4.85    3.41
   8   6   1    1.66    4.57
   8   6   1    4.54    1.95
   8   6   1    2.14    2.47
   9   6   1    4.72    3.46
   9   6   1   -0.84    3.29
   9   6   1    0.49    2.42
  10   6   1   55.36    8.23
  10   6   1   65.59   10.66
  10   6   1   38.31    7.15
  11   6   1   -0.60    4.62
  11   6   1    1.37    3.46
  11   6   1   -1.82    3.80
  12   6   1  112.59   12.95
  12   6   1  146.91   17.85
  12   6   1  112.14   13.88
  13   6   1   -4.80    4.60
  13   6   1   -3.81    7.99
  13   6   1   -1.22    3.93
  14   6   1    1.76    6.62
  14   6   1   -0.99    4.50
  14   6   1    0.45    5.78
  15   6   1  -12.98    4.74
  15   6   1   -0.44    4.99
  15   6   1   -4.85    5.31
  16   6   1   -1.41    5.70
  16   6   1   -2.71    8.87
  16   6   1    0.06    6.30
  17   6   1    1.06    6.40
  17   6   1    6.72    7.43
  17   6   1   -4.93    5.73
  18   6   1   13.66    9.64
  18   6   1   35.91   10.83
  16  -7  -1   18.33   12.60
  16  -7  -1    0.54    8.61
 -16   7   1   -0.12    5.49
 -16   7   1   -8.06    8.05
  15  -7  -1  100.93   20.89
  15  -7  -1  113.42   21.12
 -15   7   1   91.83   21.68
 -15   7   1  138.12   17.95
  14  -7  -1    6.50    9.33
  14  -7  -1   -5.68    6.65
 -14   7   1   -2.91   10.37
 -14   7   1    3.13    6.74
  13  -7  -1  162.36   22.11
  13  -7  -1  147.28   22.34
 -13   7   1  104.26   16.75
 -13   7   1  132.86   18.41
  12  -7  -1    0.54    6.88
  12  -7  -1   -0.45    7.76
 -12   7   1    0.47    6.22
 -12   7   1   -4.06    5.01
 -12   7   1   -2.80    6.62
  11  -7  -1  252.83   18.48
  11  -7  -1  268.91   25.76
  11  -7  -1  256.54   24.18
 -11   7   1  252.67   22.63
 -11   7   1  229.07   22.21
 -11   7   1  255.78   21.81
 -11   7   1  283.36   26.50
  10  -7  -1   -8.75    5.17
  10  -7  -1   -0.57    4.10
  10  -7  -1    7.32    7.56
 -10   7   1    4.21    7.71
 -10   7   1   -6.70    4.83
 -10   7   1    7.08    6.93
 -10   7   1   -5.80    4.36
   9  -7  -1  157.44   19.59
   9  -7  -1  144.03   18.96
   9  -7  -1  122.12   18.59
  -9   7   1  123.71   17.63
  -9   7   1  140.82   17.68
  -9   7   1  133.88   18.30
  -9   7   1  161.31   20.71
   8  -7  -1    3.02    4.33
   8  -7  -1    7.29    7.36
   8  -7  -1   -1.98    5.67
   8  -7  -1    2.46    5.85
  -8   7   1   -5.02    4.69
  -8   7   1   -3.28    4.59
  -8   7   1    0.69    5.61
  -8   7   1   -1.89    6.02
   7  -7  -1  294.18   21.61
   7  -7  -1  286.68   22.07
   7  -7  -1  281.62   19.70
   7  -7  -1  295.58   22.42
  -7   7   1  277.72   21.64
  -7   7   1  260.30   21.20
  -7   7   1  307.36   23.16
  -7   7   1  319.44   21.94
   6  -7  -1   -1.79    3.35
   6  -7  -1   -3.21    3.99
   6  -7  -1   -5.28    4.91
   6  -7  -1   -8.13    3.61
  -6   7   1    3.45    4.34
  -6   7   1    0.36    4.39
  -6   7   1    2.31    4.57
  -6   7   1   -0.49    4.30
   5  -7  -1   19.49    6.63
   5  -7  -1   22.48    6.28
   5  -7  -1    9.61    5.76
   5  -7  -1   12.57    5.09
  -5   7   1   24.00    6.93
  -5   7   1   16.06    5.86
  -5   7   1   12.54    6.10
  -5   7   1   13.87    5.80
   4  -7  -1    1.91    4.32
   4  -7  -1   -1.81    4.31
   4  -7  -1    0.28    3.57
   4  -7  -1   -2.92    3.72
  -4   7   1   -1.30    3.13
  -4   7   1   -2.14    3.16
  -4   7   1   -3.87    3.68
  -4   7   1   -5.76    3.67
   3  -7  -1 1466.03   69.77
   2  -7  -1   -0.43    3.37
   2  -7  -1    0.04    2.83
   2  -7  -1   -2.50    3.84
  -2   7   1    1.98    3.37
  -2   7   1   -1.13    3.33
  -2   7   1    1.62    2.98
   1  -7  -1  576.61   30.41
   1  -7  -1  578.09   31.00
   1  -7  -1  605.98   32.07
  -1   7   1  593.26   31.45
  -1   7   1  614.33   30.49
  -1   7   1  595.22   31.67
  -1   7   1  563.03   31.06
   0  -7  -1    0.65    2.53
   0  -7  -1    1.00    2.80
   0  -7  -1   -1.98    2.78
   0   7   1    0.12    3.00
   0   7   1    0.31    2.35
   0   7   1   -0.51    2.73
  -1  -7  -1 1314.74   71.91
   1   7   1 1396.72   72.38
   2   7   1    7.79    2.87
  -3  -7  -1  491.62   25.83
   3   7   1  466.24   22.54
   3   7   1  442.94   24.52
  -4  -7  -1   -1.01    2.65
   4   7   1   -2.39    1.89
   4   7   1   -3.22    2.37
   4   7   1   -5.23    1.73
   5   7   1   17.99    3.20
  -6  -7  -1    0.45    2.13
   6   7   1    0.90    1.81
   6   7   1   -1.00    2.03
   6   7   1   -0.12    2.36
   6   7   1    0.65    2.96
   7   7   1  224.30   13.65
   7   7   1  241.16   13.24
   7   7   1  250.15   13.85
   7   7   1  247.86   16.63
   8   7   1    1.74    3.81
   8   7   1    0.39    2.08
   8   7   1   -0.28    2.72
   8   7   1    1.49    2.26
   9   7   1   76.26   10.77
   9   7   1   95.86    8.79
   9   7   1   74.98    5.60
   9   7   1   86.17    7.56
  10   7   1    2.24    4.69
  10   7   1    0.01    3.20
  10   7   1   -4.08    3.56
  11   7   1   44.09    9.62
  11   7   1   53.83    8.76
  11   7   1   63.52    8.42
  12   7   1   -3.60    4.56
  12   7   1   -0.61    3.66
  13   7   1    1.89    6.19
  13   7   1    4.82    5.55
  13   7   1    3.34    4.69
  14   7   1   -4.62    3.94
  14   7   1   -2.54    4.00
  14   7   1   -4.42    4.82
  15   7   1    4.97    6.35
  15   7   1   -3.52    5.66
  15   7   1    1.52    5.11
  16   7   1   -1.22    8.56
  16   7   1   -6.97    4.99
  16   7   1    2.95    7.36
  17   7   1   15.97    9.03
  17   7   1    8.81    7.35
  17   7   1   13.54    9.22
  18   7   1   -1.40    6.82
  18   7   1    8.31    7.75
  15  -8  -1   -3.17    7.57
 -15   8   1   -4.00    6.73
 -15   8   1   -4.03    9.29
  14  -8  -1  198.84   25.61
  14  -8  -1  124.85   21.80
 -14   8   1  151.83   27.37
 -14   8   1  166.99   21.70
  13  -8  -1    5.39    9.40
  13  -8  -1  -10.98    6.34
 -13   8   1   -8.39    6.24
  12  -8  -1    9.70    8.81
  12  -8  -1   21.22    8.49
  12  -8  -1   -4.11    7.32
 -12   8   1    4.20    6.54
 -12   8   1   -4.02    7.70
 -12   8   1    0.89    6.31
 -12   8   1    0.83    6.74
  11  -8  -1    1.82    7.05
  11  -8  -1    1.45    4.11
  11  -8  -1    5.79    8.21
 -11   8   1   -4.38    6.26
 -11   8   1   -1.66    9.23
 -11   8   1    1.41    7.22
  10  -8  -1  231.52   22.51
  10  -8  -1  262.01   25.00
  10  -8  -1  290.96   20.88
 -10   8   1  297.59   24.23
 -10   8   1  295.71   26.49
 -10   8   1  323.54   24.62
 -10   8   1  314.12   25.34
   9  -8  -1    2.16    4.92
   9  -8  -1   -4.90    5.60
   9  -8  -1    6.11    7.38
   9  -8  -1   -4.03    5.58
  -9   8   1    4.74    5.98
  -9   8   1    4.72    7.90
  -9   8   1   -6.58    4.19
  -9   8   1   -0.52    6.31
   8  -8  -1    7.53    6.80
   8  -8  -1   10.94    8.49
   8  -8  -1   -1.81    6.39
   8  -8  -1    4.35    4.93
  -8   8   1    7.73    6.43
  -8   8   1    9.52    7.45
  -8   8   1   -1.38    5.29
  -8   8   1    5.06    5.79
   7  -8  -1    5.56    6.84
   7  -8  -1    7.60    7.57
   7  -8  -1    5.87    6.28
   7  -8  -1   -3.45    4.64
  -7   8   1   -6.63    5.86
  -7   8   1    3.67    4.84
  -7   8   1    1.64    4.95
  -7   8   1   -0.69    5.74
   6  -8  -1  306.91   22.67
   6  -8  -1  293.97   23.14
   6  -8  -1  329.47   21.88
   6  -8  -1  309.53   22.36
  -6   8   1  292.90   21.68
  -6   8   1  313.85   22.90
  -6   8   1  329.44   23.19
  -6   8   1  300.27   23.25
   5  -8  -1    7.12    5.37
   5  -8  -1    8.24    6.10
   5  -8  -1    0.65    4.29
   5  -8  -1    9.64    5.26
  -5   8   1    4.24    4.99
  -5   8   1   -4.47    4.23
  -5   8   1    3.38    4.53
  -5   8   1    7.76    4.76
   4  -8  -1  180.01   15.86
   4  -8  -1  213.08   16.11
   4  -8  -1  189.64   15.68
   4  -8  -1  166.35   15.57
  -4   8   1  216.68   16.51
  -4   8   1  186.41   15.74
  -4   8   1  207.88   16.46
  -4   8   1  165.60   14.79
   3  -8  -1   -1.06    4.48
   3  -8  -1    1.36    4.29
   3  -8  -1   -2.09    4.20
   3  -8  -1    4.42    4.70
  -3   8   1    2.61    4.07
  -3   8   1   -2.52    3.48
  -3   8   1    0.54    4.36
  -3   8   1   -1.42    3.58
   2  -8  -1  553.84   31.26
   2  -8  -1  551.55   30.66
   2  -8  -1  554.76   31.54
  -2   8   1  560.88   30.90
  -2   8   1  599.33   31.59
  -2   8   1  535.37   31.12
  -2   8   1  548.84   31.16
   1  -8  -1    4.02    3.67
   1  -8  -1    1.85    3.51
   1  -8  -1    1.19    4.38
  -1   8   1   -0.22    3.24
  -1   8   1    8.88    4.46
  -1   8   1    6.01    4.23
  -1   8   1   -1.44    3.01
   0  -8  -1 3038.52  151.26
   0   8   1 3167.79  151.05
  -1  -8  -1   -3.58    2.07
  -1  -8  -1   -3.96    3.50
  -1  -8  -1   -7.21    2.12
   1   8   1   -2.88    2.87
   1   8   1   -0.65    3.18
   1   8   1   -3.79    2.37
  -2  -8  -1 2607.98  127.76
   2   8   1 2712.68  127.92
  -3  -8  -1   -1.58    3.18
   3   8   1    4.37    3.59
   3   8   1    2.30    2.79
  -4  -8  -1  666.74   35.20
   4   8   1  677.83   31.77
   4   8   1  661.26   32.07
   4   8   1  708.08   34.50
  -5  -8  -1    1.93    3.09
   5   8   1    7.24    2.73
   5   8   1   -3.84    2.46
   5   8   1    0.05    1.93
  -6  -8  -1  828.70   40.60
   7   8   1   -1.46    1.80
   7   8   1   -1.56    2.46
   7   8   1   -2.23    2.10
   7   8   1    0.15    3.61
   8   8   1  431.82   23.45
   8   8   1  467.07   23.79
   8   8   1  438.69   26.81
   8   8   1  484.38   23.11
   9   8   1    2.73    2.54
   9   8   1    6.01    4.57
   9   8   1   -0.14    2.52
   9   8   1    2.59    3.56
  10   8   1   12.99    5.48
  11   8   1   13.53    6.55
  11   8   1   15.52    4.40
  11   8   1   11.68    5.15
  12   8   1  100.88   10.27
  12   8   1   89.19   13.26
  12   8   1  122.64   14.23
  13   8   1   -4.19    3.13
  13   8   1   -2.90    4.38
  13   8   1    1.35    5.46
  14   8   1    1.74    5.30
  14   8   1    1.32    4.74
  14   8   1    0.43    5.69
  15   8   1    4.42    5.73
  15   8   1   -4.78    5.49
  15   8   1    1.75    4.75
  16   8   1    4.58    6.23
  16   8   1    5.56    7.92
  16   8   1    5.86    6.73
  17   8   1  -10.86    4.23
  17   8   1   17.88    8.51
  17   8   1    5.78    6.71
  15  -9  -1    4.92    9.69
  15  -9  -1   24.94   14.41
 -15   9   1   16.22   13.09
 -15   9   1   20.67    9.96
  14  -9  -1    4.42    9.61
  14  -9  -1   -9.33    7.07
 -14   9   1   -1.77   10.69
 -14   9   1   -4.83    6.27
  13  -9  -1   83.37   17.37
  13  -9  -1  115.71   19.97
 -13   9   1  119.77   19.48
  12  -9  -1    2.82    8.99
  12  -9  -1   -5.82    6.26
 -12   9   1    5.53    7.62
 -12   9   1   -7.63    5.19
 -12   9   1    1.08    6.30
 -12   9   1    0.86    8.96
  11  -9  -1   42.41   12.62
  11  -9  -1   50.67   13.43
  11  -9  -1   28.62   12.19
 -11   9   1   14.63    8.22
 -11   9   1   49.54   13.26
 -11   9   1   39.90   13.86
 -11   9   1   44.57   11.16
  10  -9  -1    7.34    8.51
  10  -9  -1    2.45    4.64
  10  -9  -1   -1.00    6.55
 -10   9   1   11.85    8.28
 -10   9   1   -2.17    5.31
 -10   9   1   12.55   14.16
   9  -9  -1   -5.65    5.62
   9  -9  -1    3.59    8.12
   9  -9  -1   -1.51    4.30
   9  -9  -1    6.69    7.74
  -9   9   1   -0.42    5.77
  -9   9   1   -0.90    6.17
  -9   9   1    1.85    6.64
  -9   9   1   -2.41    5.61
   8  -9  -1    0.46    5.98
   8  -9  -1   -1.73    5.47
   8  -9  -1    3.15    7.10
   8  -9  -1   -3.03    4.13
  -8   9   1    3.90    6.04
  -8   9   1   -3.99    4.67
  -8   9   1    5.99    6.89
  -8   9   1  -10.77    4.84
   7  -9  -1 1193.17   61.31
   7  -9  -1 1128.98   57.93
   7  -9  -1 1079.04   59.91
   7  -9  -1 1183.10   59.74
  -7   9   1 1127.43   59.94
  -7   9   1 1044.38   58.17
  -7   9   1 1162.51   60.96
  -7   9   1 1055.40   59.48
   6  -9  -1   23.25    7.51
   6  -9  -1   44.38    8.70
   6  -9  -1   46.88   10.24
  -6   9   1   44.50    9.14
  -6   9   1   29.28    8.32
   5  -9  -1  869.70   46.06
   5  -9  -1  785.01   44.26
   5  -9  -1  877.36   45.64
   5  -9  -1  881.64   46.37
  -5   9   1  739.61   44.51
  -5   9   1  770.91   44.70
  -5   9   1  835.87   45.50
  -5   9   1  850.05   45.55
   4  -9  -1   -2.66    4.93
   4  -9  -1   -1.87    4.84
   4  -9  -1    0.88    3.91
   4  -9  -1   -4.29    4.24
  -4   9   1    7.71    5.45
  -4   9   1   -5.88    3.88
  -4   9   1   -3.57    3.69
   3  -9  -1   14.80    6.30
   3  -9  -1    9.66    5.72
   3  -9  -1   15.43    6.24
  -3   9   1   12.11    5.75
  -3   9   1    5.16    4.63
  -3   9   1   13.73    5.94
  -3   9   1   11.72    6.00
   2  -9  -1    0.22    4.34
   2  -9  -1   -2.65    4.40
   2  -9  -1   -0.08    3.88
  -2   9   1   -2.13    3.73
  -2   9   1   -2.37    3.49
  -2   9   1    2.40    4.46
  -2   9   1    2.51    4.61
   1  -9  -1  471.09   26.25
   1  -9  -1  453.65   26.54
   1  -9  -1  440.04   27.66
  -1   9   1  437.27   25.62
  -1   9   1  511.13   27.83
  -1   9   1  443.44   27.37
  -1   9   1  459.27   27.37
   0  -9  -1   -0.12    3.78
   0  -9  -1   -0.07    4.02
   0  -9  -1   -1.26    3.11
   0   9   1   -1.60    3.34
   0   9   1   -1.34    3.06
   0   9   1   -2.05    3.70
   0   9   1    5.08    4.46
  -1  -9  -1 4616.07  209.94
   1   9   1 4302.27  208.05
  -2  -9  -1    3.23    1.57
  -2  -9  -1   -0.45    1.49
  -2  -9  -1    0.77    4.09
   2   9   1   -0.46    3.08
   2   9   1   -2.49    3.17
   2   9   1    0.73    2.70
  -3  -9  -1  583.50   31.92
   3   9   1  538.80   30.68
   3   9   1  583.07   29.30
  -4  -9  -1   -0.75    3.43
   4   9   1   -2.92    2.21
   4   9   1   -1.21    2.08
   4   9   1   -6.47    2.76
  -5  -9  -1  305.13   19.35
   5   9   1  270.04   18.02
   5   9   1  302.68   16.04
   5   9   1  316.45   16.48
  -6  -9  -1   -0.81    2.78
   6   9   1    1.25    2.93
   6   9   1   -0.63    2.11
   6   9   1    5.21    2.63
   7   9   1    8.68    3.40
   7   9   1   14.71    3.56
   7   9   1    8.72    3.91
   7   9   1   12.01    5.43
   8   9   1    8.70    4.82
   8   9   1    0.14    2.90
   8   9   1   -0.68    2.36
   8   9   1   -0.31    3.14
   9   9   1    0.95    5.40
   9   9   1   16.88    4.47
   9   9   1   10.54    4.34
   9   9   1   11.25    3.71
  10   9   1    5.37    5.46
  10   9   1   -2.01    2.62
  10   9   1   -1.57    3.69
  10   9   1    2.65    3.25
  11   9   1   14.13    5.90
  11   9   1   16.20    4.89
  11   9   1   13.98    6.83
  12   9   1   -2.77    4.59
  12   9   1    0.80    4.49
  12   9   1   -2.01    3.37
  13   9   1  109.49   12.42
  13   9   1  110.05   13.68
  13   9   1  123.20   18.10
  14   9   1   -0.05    5.38
  14   9   1    1.89    4.32
  14   9   1   -4.78    4.20
  15   9   1    0.76    4.72
  15   9   1    2.20    6.03
  15   9   1   -1.24    5.36
  16   9   1    2.50    6.02
  16   9   1   -2.35    5.58
  16   9   1    2.53    7.44
  17   9   1   -6.63    4.53
  17   9   1    1.38    5.82
  15 -10  -1    7.12   10.21
  14 -10  -1   82.38   17.17
  14 -10  -1   59.27   24.11
 -14  10   1   60.05   18.67
 -14  10   1   68.14   18.40
  13 -10  -1    5.31    8.86
  13 -10  -1    2.75    8.82
 -13  10   1    4.15    8.68
  12 -10  -1   41.90   13.22
  12 -10  -1   14.54    9.62
 -12  10   1   45.26   15.05
 -12  10   1   41.47   13.60
  11 -10  -1    3.04    7.82
  11 -10  -1    8.32    9.38
  11 -10  -1   -1.65    8.04
 -11  10   1   -1.20    7.02
 -11  10   1    4.39    6.43
 -11  10   1   -9.96    5.51
 -11  10   1   -0.44    6.91
  10 -10  -1   65.97   12.25
  10 -10  -1   49.33   15.45
  10 -10  -1   66.28   13.59
  10 -10  -1   81.50   16.29
 -10  10   1   85.16   14.87
 -10  10   1   69.48   15.03
 -10  10   1   59.35   14.77
   9 -10  -1   -3.80    5.81
   9 -10  -1    0.97    4.84
   9 -10  -1    3.72    6.35
   9 -10  -1    3.50    7.42
  -9  10   1   -5.63    4.85
  -9  10   1   -1.22    8.34
  -9  10   1   -3.99    5.69
   8 -10  -1  108.79   16.21
   8 -10  -1  117.74   18.00
   8 -10  -1  113.59   17.88
   8 -10  -1  115.07   15.61
  -8  10   1  140.80   20.49
  -8  10   1  129.43   17.98
  -8  10   1  139.11   20.10
   7 -10  -1   -1.88    6.82
   7 -10  -1    2.14    5.52
   7 -10  -1   -1.07    5.91
   7 -10  -1   -1.07    7.61
  -7  10   1    0.25    7.38
  -7  10   1   -1.67    5.71
  -7  10   1    0.27    6.36
  -7  10   1   -3.36    5.65
   6 -10  -1 2085.40  101.06
   6 -10  -1 2070.40  101.83
   6 -10  -1 2017.00  100.09
  -6  10   1 2184.95  102.19
  -6  10   1 2114.23  100.84
  -6  10   1 2133.15  102.12
   5 -10  -1    2.35    6.61
   5 -10  -1   -1.82    4.99
   5 -10  -1   -2.30    5.33
   5 -10  -1   10.58    6.99
  -5  10   1   -7.11    4.51
  -5  10   1    3.95    5.90
  -5  10   1    1.18    4.95
  -5  10   1    0.41    5.22
   4 -10  -1  407.13   26.40
   4 -10  -1  357.11   25.82
   4 -10  -1  378.51   26.02
   4 -10  -1  355.43   25.87
  -4  10   1  440.12   26.54
  -4  10   1  425.57   27.00
  -4  10   1  358.35   26.07
   3 -10  -1    0.44    5.17
   3 -10  -1    0.56    4.54
   3 -10  -1   -4.35    4.37
  -3  10   1   -3.93    3.97
  -3  10   1    6.40    5.51
  -3  10   1   -3.17    3.89
  -3  10   1   -2.25    3.76
   2 -10  -1   -0.45    5.83
   2 -10  -1    1.71    4.39
  -2  10   1   -3.72    3.30
  -2  10   1    8.11    4.71
  -2  10   1   -0.71    3.77
  -2  10   1   -0.18    4.22
   1 -10  -1   -3.55    3.80
   1 -10  -1   -1.84    3.62
   1 -10  -1   -4.03    3.29
  -1  10   1   -3.87    3.63
  -1  10   1   -2.04    3.35
  -1  10   1    0.62    4.36
  -1  10   1    1.15    4.41
   0  10   1 1795.71   85.76
  -1 -10  -1   -1.89    2.26
  -1 -10  -1   -0.77    2.51
  -1 -10  -1   -5.45    3.65
   1  10   1    1.15    4.07
   1  10   1   -5.70    3.42
   1  10   1   -5.01    2.65
  -2 -10  -1 1919.54   98.28
  -2 -10  -1 1945.68  101.71
   2  10   1 1956.89  100.88
  -3 -10  -1    0.25    3.62
   3  10   1   -2.14    3.02
   3  10   1    2.55    3.59
  -4 -10  -1  535.12   30.52
   4  10   1  521.19   26.22
   4  10   1  533.07   27.31
   4  10   1  501.17   28.98
  -5 -10  -1    3.74    4.26
   5  10   1   -3.89    2.05
   5  10   1   -0.81    2.60
   5  10   1   -0.33    3.67
  -6 -10  -1 1067.50   51.07
   6  10   1  967.50   49.29
   7  10   1    1.53    3.42
   7  10   1   -0.06    3.72
   7  10   1    2.53    2.53
   7  10   1   -0.80    2.65
   8  10   1    2.38    3.25
   8  10   1   12.98    4.43
   8  10   1    2.97    2.87
   8  10   1    2.23    4.42
   9  10   1   -2.15    3.02
   9  10   1    6.15    5.44
   9  10   1   -1.43    2.44
   9  10   1   -3.40    2.65
  10  10   1  171.28   11.81
  10  10   1  176.83   16.16
  10  10   1  183.31   11.95
  10  10   1  160.72   12.94
  11  10   1   -0.12    3.95
  11  10   1   -0.18    2.25
  11  10   1    2.44    5.10
  11  10   1    1.03    2.98
  12  10   1  340.61   29.16
  12  10   1  395.38   23.53
  12  10   1  396.96   22.39
  13  10   1   -0.14    3.87
  13  10   1   -4.09    4.01
  13  10   1   -0.51    5.25
  14  10   1    5.67    5.78
  14  10   1   17.99    8.06
  14  10   1   25.62    6.91
  15  10   1    4.74    5.46
  15  10   1    2.36    5.06
  16  10   1   22.97    8.08
  16  10   1   16.35    9.38
  16  10   1   38.09    9.43
  17  10   1   -1.90    6.29
  17  10   1   -6.79    4.77
  17  10   1    4.67    6.51
  14 -11  -1    5.45   13.86
  14 -11  -1   -0.28    9.19
 -14  11   1   -2.22    7.33
  13 -11  -1  107.43   19.06
  13 -11  -1   91.32   20.50
 -13  11   1  106.56   19.98
  12 -11  -1    6.08    8.53
  12 -11  -1   10.75   10.43
 -12  11   1  -12.04    7.28
  11 -11  -1   -0.09    7.99
  11 -11  -1   -6.79    6.66
 -11  11   1   44.36   13.53
 -11  11   1   38.64   12.60
 -11  11   1    5.25    6.99
  10 -11  -1   -5.32    6.48
  10 -11  -1   -7.87    6.67
  10 -11  -1   -0.10    8.07
  10 -11  -1   -1.81    5.00
 -10  11   1    9.91    7.25
 -10  11   1    0.32    7.03
 -10  11   1   -4.38    6.05
 -10  11   1   -4.10    7.18
   9 -11  -1   52.10   12.78
   9 -11  -1   71.60   15.84
   9 -11  -1   36.88    9.53
  -9  11   1   47.45   14.81
  -9  11   1   25.86   13.04
  -9  11   1   64.85   13.76
   8 -11  -1    0.42    7.54
   8 -11  -1   -6.00    6.22
   8 -11  -1   -5.77    4.53
   8 -11  -1   -0.31    6.91
  -8  11   1   -2.57    6.29
  -8  11   1    6.12    7.97
  -8  11   1   -4.06    4.44
   7 -11  -1  310.78   23.53
   7 -11  -1  286.64   25.13
   7 -11  -1  282.19   24.87
   7 -11  -1  300.52   24.66
  -7  11   1  294.03   23.62
  -7  11   1  267.06   24.21
  -7  11   1  286.63   24.28
  -7  11   1  316.44   26.04
   6 -11  -1   -4.13    5.78
   6 -11  -1   -2.21    6.41
   6 -11  -1   -6.99    4.52
   6 -11  -1  -14.45    5.91
  -6  11   1   -3.53    5.13
  -6  11   1    0.90    5.51
  -6  11   1    2.46    5.93
  -6  11   1    0.49    6.40
   5 -11  -1  175.26   17.42
   5 -11  -1  190.04   18.76
   5 -11  -1  186.22   21.35
   5 -11  -1  184.29   18.25
  -5  11   1  175.47   17.92
  -5  11   1  192.26   21.82
  -5  11   1  216.90   22.99
  -5  11   1  182.61   17.42
   4 -11  -1   92.74   12.76
   4 -11  -1   29.15    8.54
  -4  11   1   62.36   10.90
  -4  11   1   55.92   11.42
  -4  11   1   51.62   10.05
   3 -11  -1  494.13   31.02
   3 -11  -1  499.03   31.43
   3 -11  -1  467.52   29.99
  -3  11   1  489.21   30.01
  -3  11   1  475.94   30.85
  -3  11   1  495.38   31.12
   2 -11  -1    9.30    5.33
   2 -11  -1   11.56    5.45
   2 -11  -1   -3.88    5.05
  -2  11   1    3.88    5.06
  -2  11   1    0.86    4.84
  -2  11   1    3.11    4.32
  -2  11   1   -2.61    4.60
   1 -11  -1    0.55    4.10
   1 -11  -1    1.15    4.69
   1 -11  -1   -1.84    4.36
  -1  11   1   -1.25    4.27
  -1  11   1    6.43    4.35
  -1  11   1    4.35    5.01
  -1  11   1    8.02    5.48
   0 -11  -1   -3.97    3.38
   0 -11  -1   -8.54    3.44
   0 -11  -1   -6.30    3.95
   0  11   1    3.91    4.81
   0  11   1    5.23    4.53
   0  11   1    3.29    4.39
  -1 -11  -1  585.38   27.73
  -1 -11  -1  529.34   28.03
   1  11   1  567.21   31.81
   1  11   1  549.51   32.19
   1  11   1  554.55   29.85
  -2 -11  -1   -2.82    4.42
   2  11   1   -1.89    3.67
   2  11   1   -2.16    3.81
   2  11   1    1.53    3.18
  -3 -11  -1   10.63    5.80
   3  11   1   21.68    6.03
   3  11   1   16.00    5.76
  -4 -11  -1    5.94    5.36
   4  11   1   -1.00    3.23
   4  11   1    2.21    3.92
   4  11   1    3.36    4.14
  -5 -11  -1  964.04   48.87
   5  11   1  901.31   46.61
   5  11   1  905.14   44.37
  -6 -11  -1   -3.56    3.91
   6  11   1    0.64    2.85
   6  11   1    1.80    3.92
   6  11   1   -0.75    3.14
   7  11   1   76.77    7.94
   7  11   1   89.46   11.14
   7  11   1   94.66    7.60
   8  11   1   -1.63    3.82
   8  11   1    2.28    4.37
   8  11   1    0.43    2.96
   8  11   1    3.42    2.85
   9  11   1  214.82   15.20
   9  11   1  255.61   16.87
   9  11   1  273.48   15.06
   9  11   1  276.35   20.12
  10  11   1   -8.09    4.42
  10  11   1   -4.47    2.77
  10  11   1   -1.50    2.85
  10  11   1    2.20    3.82
  11  11   1    1.93    3.05
  11  11   1    3.52    5.61
  11  11   1   -2.62    3.22
  11  11   1   -0.76    4.03
  12  11   1    3.94    5.97
  12  11   1    1.53    4.01
  12  11   1    0.74    1.90
  12  11   1   -1.58    2.94
  13  11   1   54.27   11.16
  13  11   1   37.45    8.04
  13  11   1   49.16    8.08
  14  11   1   -2.67    4.00
  14  11   1    9.38    4.99
  14  11   1    1.03    6.23
  15  11   1   26.86    7.54
  15  11   1   13.91    6.92
  15  11   1   15.26    8.35
  16  11   1   -1.65    4.97
  16  11   1    0.71    6.85
  16  11   1    1.21    4.94
  17  11   1   23.71    8.88
  17  11   1   44.85   12.26
  13 -12  -1   -1.79   10.03
  13 -12  -1  -10.26    7.34
 -13  12   1   18.01    9.66
  12 -12  -1   -6.07    8.97
  12 -12  -1   14.45   10.10
 -12  12   1   17.33   11.16
  11 -12  -1   -3.02    7.43
  11 -12  -1   -3.08    7.73
 -11  12   1   -4.15    7.83
 -11  12   1   -8.61    6.44
  10 -12  -1   84.52   17.06
  10 -12  -1   84.25   16.75
  10 -12  -1  110.60   19.52
  10 -12  -1   68.52   13.18
 -10  12   1   97.32   17.85
 -10  12   1   79.83   17.48
   9 -12  -1    7.36    7.89
   9 -12  -1   -5.07    7.88
   9 -12  -1    4.14    6.21
   9 -12  -1   -1.09    8.26
  -9  12   1   -1.38    7.23
  -9  12   1  -18.28    5.16
   8 -12  -1    3.85    6.39
   8 -12  -1    6.54    8.05
   8 -12  -1    8.79    9.24
   8 -12  -1    0.76    5.72
  -8  12   1   -1.24    6.88
  -8  12   1    3.22    7.12
  -8  12   1   -2.50    5.11
   7 -12  -1   59.18   12.64
   7 -12  -1   21.40    9.10
   7 -12  -1    7.92    8.60
   7 -12  -1    1.56    4.98
  -7  12   1   18.02    7.16
  -7  12   1   18.97    7.81
  -7  12   1   42.06   10.26
  -7  12   1   16.57    7.16
   6 -12  -1  225.84   21.36
   6 -12  -1  253.74   23.06
   6 -12  -1  246.39   22.85
   6 -12  -1  261.38   22.00
  -6  12   1  269.19   22.44
  -6  12   1  235.56   26.29
  -6  12   1  239.49   21.25
  -6  12   1  224.43   22.05
   5 -12  -1  -10.44    6.18
   5 -12  -1   -6.34    6.67
   5 -12  -1   -2.59    4.85
  -5  12   1   -1.75    5.55
  -5  12   1    5.94    6.92
  -5  12   1    1.37    5.41
  -5  12   1   -1.80    6.27
   4 -12  -1    3.41    6.82
   4 -12  -1   -3.30    5.54
   4 -12  -1    3.28    5.72
  -4  12   1    7.61    6.69
  -4  12   1    1.00    6.10
  -4  12   1    5.63    6.55
  -4  12   1    2.95    5.47
   3 -12  -1   -0.16    6.40
   3 -12  -1    0.15    5.71
   3 -12  -1   -3.52    4.76
  -3  12   1    3.23    6.25
  -3  12   1   -3.84    4.86
  -3  12   1   -3.60    4.55
  -3  12   1   -2.45    4.78
   2 -12  -1  590.86   37.42
   2 -12  -1  611.89   35.86
   2 -12  -1  621.97   35.53
  -2  12   1  635.65   35.68
  -2  12   1  584.27   36.67
  -2  12   1  613.67   36.82
  -2  12   1  650.47   37.23
   1 -12  -1   -0.82    5.21
   1 -12  -1   -2.58    5.13
   1 -12  -1    0.86    5.34
  -1  12   1   -1.60    4.94
  -1  12   1   -2.65    4.96
  -1  12   1   -1.66    4.49
  -1  12   1    7.76    6.65
   0  12   1   33.41    8.42
   1  12   1   27.66    5.86
   1  12   1   14.32    5.72
  -2 -12  -1  101.48   14.81
   2  12   1  120.55   14.93
   2  12   1   88.17   12.43
   2  12   1  109.17   10.29
  -3 -12  -1   -6.31    3.81
   3  12   1    9.61    5.17
   3  12   1   -3.34    3.42
   4  12   1  758.53   40.70
   4  12   1  734.43   38.98
   4  12   1  756.73   37.18
  -5 -12  -1    2.71    4.97
   5  12   1   -0.41    3.30
   5  12   1   -1.28    4.54
   5  12   1    1.36    4.13
  -6 -12  -1  430.67   27.06
   6  12   1  409.77   21.91
   6  12   1  396.17   22.82
   6  12   1  393.49   24.81
   7  12   1   -5.32    3.10
   7  12   1   -1.93    2.91
   7  12   1   -5.70    3.58
   8  12   1  161.20   12.06
   8  12   1  174.41   18.75
   8  12   1  175.12   14.11
   8  12   1  151.68   10.90
   9  12   1   -3.86    3.34
   9  12   1    1.11    2.99
   9  12   1   -0.08    3.63
   9  12   1    1.10    4.81
  10  12   1  299.81   17.20
  10  12   1  299.94   18.52
  10  12   1  298.10   22.71
  10  12   1  283.08   19.04
  11  12   1    8.98    7.15
  11  12   1    2.44    4.13
  11  12   1    1.51    3.44
  11  12   1    5.59    4.86
  12  12   1    1.62    4.10
  12  12   1    2.43    2.99
  12  12   1   -6.79    3.85
  12  12   1   -0.43    2.84
  13  12   1   -1.68    4.97
  13  12   1   -1.61    3.33
  13  12   1   -2.37    4.04
  14  12   1   23.40    7.23
  14  12   1   11.71    8.23
  14  12   1   16.53    5.96
  15  12   1    2.35    7.42
  15  12   1    4.11    5.50
  15  12   1   -4.09    4.03
  16  12   1  129.40   16.19
  16  12   1  117.62   19.03
  16  12   1  128.73   15.66
  13 -13  -1    1.31   13.32
  13 -13  -1    5.36    8.56
 -13  13   1   -4.71    8.68
 -13  13   1    3.38    9.00
  12 -13  -1    0.88    8.91
  12 -13  -1   -5.50    9.23
 -12  13   1   -5.34    7.63
  11 -13  -1  101.42   19.12
  11 -13  -1   84.87   19.03
 -11  13   1   69.86   17.49
 -11  13   1  113.82   20.68
  10 -13  -1   -2.06    6.89
  10 -13  -1    1.16    9.31
 -10  13   1   -3.18    7.41
 -10  13   1    1.83    8.45
 -10  13   1  -11.23    6.02
   9 -13  -1  378.36   30.39
   9 -13  -1  334.95   30.15
   9 -13  -1  281.66   25.21
   9 -13  -1  300.25   28.70
  -9  13   1  292.46   28.94
  -9  13   1  328.61   27.76
  -9  13   1  355.16   30.42
   8 -13  -1   -2.51    5.48
   8 -13  -1   -9.33    6.60
  -8  13   1    4.93    6.95
  -8  13   1   16.28    7.54
  -8  13   1    2.18    9.14
   7 -13  -1    3.57    8.62
   7 -13  -1   -1.04    7.78
   7 -13  -1    0.54    5.59
   7 -13  -1   -3.24    6.33
  -7  13   1    1.86    6.67
  -7  13   1   -4.27    6.76
  -7  13   1   -2.16    5.72
   6 -13  -1    1.96    7.44
   6 -13  -1    7.17    6.75
   6 -13  -1   -0.74    7.38
  -6  13   1   -2.87    6.19
  -6  13   1   -2.81    5.39
  -6  13   1   -0.86    7.09
  -6  13   1    2.70    6.91
   5 -13  -1  125.89   18.75
   5 -13  -1  123.04   17.82
   5 -13  -1  185.46   22.37
  -5  13   1  105.03   16.14
  -5  13   1  148.64   19.78
  -5  13   1  160.73   20.26
  -5  13   1  143.04   18.56
   4 -13  -1   -7.64    5.52
   4 -13  -1    1.13    6.37
   4 -13  -1   -1.99    6.30
  -4  13   1   -6.96    5.14
  -4  13   1   -0.02    5.37
  -4  13   1    2.69    6.13
  -4  13   1    1.46    5.47
   3 -13  -1  143.43   18.82
   3 -13  -1  131.88   17.60
  -3  13   1  143.76   18.55
  -3  13   1  122.46   16.87
  -3  13   1  155.86   19.09
  -3  13   1  103.54   14.85
   2 -13  -1   -3.69    4.62
   2 -13  -1   -2.59    5.99
   2 -13  -1    1.90    5.59
  -2  13   1   -4.02    5.28
  -2  13   1    0.25    5.24
  -2  13   1   -0.18    5.06
  -2  13   1   -9.59    4.06
   1 -13  -1   91.13   12.11
   1 -13  -1   99.79   16.43
  -1  13   1   55.21   11.81
  -1  13   1   89.15   12.62
  -1  13   1  112.99   15.99
  -1  13   1   86.81   13.40
   0 -13  -1    3.97    6.22
   0 -13  -1   -2.44    4.47
   0 -13  -1   -5.06    3.69
   0  13   1   -1.51    5.25
   0  13   1    2.51    5.54
   0  13   1    1.87    5.60
   0  13   1   -1.91    4.29
  -1 -13  -1  867.35   44.23
  -1 -13  -1  990.49   43.98
  -1 -13  -1  940.35   52.82
   1  13   1  943.33   52.32
   1  13   1 1037.42   50.91
   1  13   1  946.50   48.02
   1  13   1  942.26   50.97
  -2 -13  -1   -6.51    4.87
   2  13   1    0.76    5.16
   2  13   1   -4.97    4.49
   2  13   1   -2.37    3.97
  -3 -13  -1  232.81   20.32
   3  13   1  223.00   17.64
   3  13   1  219.69   18.37
  -4 -13  -1   -0.18    4.96
   4  13   1   -2.44    4.71
   4  13   1   -2.03    3.66
   4  13   1   -0.13    4.51
  -5 -13  -1  378.07   27.00
   5  13   1  387.67   25.05
   5  13   1  386.50   21.76
   5  13   1  372.22   23.41
   6  13   1   -0.55    3.15
   6  13   1   -5.75    3.51
   6  13   1   -5.70    3.27
   7  13   1   -0.57    3.29
   7  13   1    1.71    4.20
   7  13   1    4.28    5.08
   8  13   1    0.54    3.69
   8  13   1   -2.36    2.72
   8  13   1   -3.74    4.51
   8  13   1    0.68    4.35
   9  13   1  427.55   22.65
   9  13   1  486.76   29.69
   9  13   1  417.09   23.88
   9  13   1  386.27   25.43
  10  13   1   -4.78    2.65
  10  13   1    0.42    4.02
  10  13   1    3.05    5.71
  10  13   1    1.37    4.05
  11  13   1   10.16    7.68
  11  13   1    2.83    5.70
  11  13   1    4.56    4.59
  11  13   1    6.57    3.91
  12  13   1    1.28    4.03
  12  13   1   -4.36    4.48
  12  13   1    0.95    3.13
  12  13   1   -3.62    2.65
  13  13   1   46.98    8.37
  13  13   1   41.50    7.32
  13  13   1   47.85    4.67
  13  13   1   48.73   12.34
  14  13   1    5.57    4.63
  14  13   1    2.83    6.39
  14  13   1    1.53    4.62
  15  13   1   11.52    7.85
  15  13   1   -1.42    4.18
  15  13   1    2.33    5.03
  16  13   1    0.88    4.98
  16  13   1    4.32    5.80
  16  13   1   18.14   10.47
  12 -14  -1    4.59   11.49
  12 -14  -1   -5.55    7.81
 -12  14   1    0.99    9.65
  11 -14  -1   -3.43    8.90
  11 -14  -1    0.43    9.47
 -11  14   1   11.10   10.62
  10 -14  -1   48.12   13.89
  10 -14  -1   51.77   15.43
 -10  14   1   80.12   18.38
 -10  14   1   43.16   13.05
   9 -14  -1   -8.04    6.12
   9 -14  -1  -11.36    7.13
   9 -14  -1   -0.70    5.93
   9 -14  -1   -1.09    7.72
  -9  14   1    3.99    7.88
  -9  14   1    2.05    8.36
  -9  14   1   -6.10    7.24
   8 -14  -1   46.13   14.77
   8 -14  -1   35.71   13.11
   8 -14  -1   37.13   11.28
  -8  14   1   74.47   17.77
  -8  14   1   38.67   13.59
  -8  14   1   31.60   12.46
  -8  14   1   60.51   13.30
   7 -14  -1   15.95    9.01
   7 -14  -1    8.38    8.90
   7 -14  -1    7.05    5.87
  -7  14   1    1.00    7.77
  -7  14   1    0.91    6.73
  -7  14   1   -5.42    5.92
  -7  14   1   -6.44    6.34
   6 -14  -1  109.95   18.31
   6 -14  -1  109.66   16.67
   6 -14  -1   92.58   17.33
  -6  14   1   91.05   15.64
  -6  14   1   81.17   17.20
   5 -14  -1   -2.46    6.84
   5 -14  -1  -10.87    6.49
   5 -14  -1   -2.29    6.54
  -5  14   1   -0.39    6.01
  -5  14   1    2.52    6.36
  -5  14   1   -1.69    6.01
  -5  14   1   -7.20    5.15
   4 -14  -1   13.71    7.95
   4 -14  -1   30.39   10.04
   4 -14  -1   12.81    8.52
  -4  14   1   10.28    9.07
  -4  14   1    7.61    7.04
  -4  14   1    5.54    7.43
  -4  14   1    3.58    7.68
   3 -14  -1   -1.41    6.17
   3 -14  -1   -7.37    5.39
   3 -14  -1   -1.53    7.15
  -3  14   1   -7.51    5.07
  -3  14   1   -6.96    5.56
  -3  14   1   -5.73    5.43
  -3  14   1  -10.07    5.33
   2 -14  -1   83.54   14.83
   2 -14  -1   99.94   14.52
   2 -14  -1   76.55   12.48
  -2  14   1   76.50   13.05
  -2  14   1   80.99   14.77
  -2  14   1   76.57   14.39
  -2  14   1   92.11   14.78
   1 -14  -1    1.99    5.31
   1 -14  -1   -3.40    5.30
  -1  14   1   -5.46    5.18
  -1  14   1   -1.14    5.62
  -1  14   1   10.90    6.30
  -1  14   1   -2.54    5.13
   0 -14  -1   84.06   14.34
   0 -14  -1   57.43    9.46
   0  14   1   71.67   12.41
   0  14   1   66.24   12.77
   0  14   1   66.72   12.73
   0  14   1   58.77   10.69
  -1 -14  -1   -0.51    2.82
  -1 -14  -1    1.60    2.95
  -1 -14  -1   -7.94    5.81
   1  14   1  -11.41    5.17
   1  14   1    3.71    6.51
   1  14   1   -2.31    6.78
   1  14   1    1.59    4.92
  -2 -14  -1  840.48   47.77
   2  14   1  805.60   45.28
   2  14   1  769.80   43.58
  -3 -14  -1   -2.94    5.79
   3  14   1   -4.61    4.69
   3  14   1   -0.57    4.95
   3  14   1   -0.72    4.46
  -4 -14  -1   10.73    7.40
   4  14   1   10.54    5.22
   4  14   1   12.21    6.41
   4  14   1   14.32    6.55
  -5 -14  -1   -0.42    5.14
   5  14   1   -0.71    4.31
   5  14   1   -5.07    3.18
   5  14   1   -1.39    4.48
   6  14   1   51.08    7.60
   6  14   1   26.07    7.76
   6  14   1   58.11    9.81
   7  14   1    3.15    3.64
   7  14   1   -2.43    4.64
   7  14   1   -3.65    4.24
   8  14   1  262.97   18.39
   8  14   1  283.72   16.90
   8  14   1  289.64   20.70
   8  14   1  301.01   22.55
   9  14   1   -3.00    4.11
   9  14   1   -3.22    4.87
   9  14   1    0.14    3.10
   9  14   1   -5.34    3.64
  10  14   1  137.34   12.11
  10  14   1  139.96   18.79
  10  14   1  139.75   13.43
  10  14   1  149.29   10.92
  11  14   1   -2.52    2.81
  11  14   1   -3.07    3.75
  11  14   1    1.67    4.09
  11  14   1    4.97    6.44
  12  14   1  116.25   10.00
  12  14   1  111.21   12.82
  12  14   1  117.46   16.49
  13  14   1   -0.58    6.05
  13  14   1    0.09    3.80
  13  14   1    4.10    3.66
  13  14   1    0.43    4.30
  14  14   1  108.91   12.09
  14  14   1   72.25   14.75
  14  14   1   94.32   12.38
  15  14   1    3.25    4.74
  15  14   1    3.09    7.12
  15  14   1    2.72    5.21
  11 -15  -1   -2.08    9.39
  11 -15  -1   11.05   11.17
 -11  15   1    7.29   10.09
  10 -15  -1    3.33   10.18
  10 -15  -1   -6.26    7.36
 -10  15   1    4.31    9.75
 -10  15   1    9.24    8.76
   9 -15  -1   13.97   11.23
  -9  15   1   17.12   12.06
  -9  15   1   19.98   12.46
   8 -15  -1    2.04    8.50
   8 -15  -1   13.97    7.65
   8 -15  -1  -12.75    6.60
  -8  15   1    5.53    7.88
  -8  15   1    5.24    8.85
  -8  15   1   -9.32    6.76
   7 -15  -1   90.15   16.33
   7 -15  -1   73.13   16.60
  -7  15   1   74.33   15.58
  -7  15   1  143.68   21.48
  -7  15   1   90.77   16.99
  -7  15   1  118.26   18.04
   6 -15  -1    5.35    7.32
   6 -15  -1   -4.22    6.84
   6 -15  -1   -0.79    7.41
  -6  15   1    4.01    7.17
  -6  15   1   -3.79    6.37
  -6  15   1    1.77    7.47
  -6  15   1    0.30    7.48
   5 -15  -1  127.66   19.51
   5 -15  -1  125.27   19.94
   5 -15  -1  174.53   22.12
  -5  15   1  141.49   20.00
  -5  15   1  137.86   19.54
  -5  15   1  163.23   32.57
   4 -15  -1    0.06    6.56
   4 -15  -1   -3.97    6.52
   4 -15  -1   -2.02    7.23
  -4  15   1    9.42    7.99
  -4  15   1    5.01    7.59
  -4  15   1   -2.23    6.57
  -4  15   1   -4.76    6.97
   3 -15  -1    4.51    7.80
   3 -15  -1   -8.97    5.09
  -3  15   1   -4.91    6.26
  -3  15   1   -0.60    5.44
  -3  15   1   -9.92    5.04
  -3  15   1    4.65    6.91
   2 -15  -1    9.75    7.38
   2 -15  -1   -3.91    5.77
  -2  15   1   10.02    6.94
  -2  15   1    1.71    6.14
  -2  15   1    6.05    6.67
  -2  15   1   10.06    7.18
   1 -15  -1   90.06   16.05
   1 -15  -1   89.80   12.26
  -1  15   1  113.36   14.73
  -1  15   1   70.36   13.36
  -1  15   1   95.21   15.11
  -1  15   1   81.54   14.18
   0 -15  -1    0.42    4.68
   0 -15  -1    8.59    7.72
   0 -15  -1    1.53    4.04
   0  15   1   10.30    7.35
   0  15   1    0.53    5.22
   0  15   1   -4.04    6.06
   0  15   1    4.00    6.16
  -1 -15  -1   26.42    9.85
   1  15   1   44.04   10.58
   1  15   1   38.05   11.50
   1  15   1   56.53   12.02
   1  15   1   60.79   10.36
  -2 -15  -1    7.37    6.80
   2  15   1    0.78    5.93
   2  15   1   -4.00    6.01
  -3 -15  -1   18.29    8.15
   3  15   1    7.17    6.47
   3  15   1    3.12    5.05
   3  15   1    4.39    6.01
  -4 -15  -1   -1.19    5.55
   4  15   1    4.72    5.70
   4  15   1    1.47    5.67
   4  15   1    8.94    5.10
   5  15   1  213.61   17.67
   5  15   1  221.12   18.80
   6  15   1   11.85    4.34
   6  15   1    6.74    5.11
   7  15   1  185.46   19.46
   7  15   1  142.18   13.80
   7  15   1  134.80   11.67
   8  15   1    5.68    5.44
   8  15   1   -2.39    3.02
   8  15   1   -7.06    3.95
   8  15   1    0.69    5.27
   9  15   1   98.49    8.95
   9  15   1  114.91   12.86
   9  15   1  112.93   15.94
   9  15   1   69.00   11.57
  10  15   1   -0.61    4.90
  10  15   1   -1.48    3.76
  10  15   1    1.22    3.53
  10  15   1   -4.12    3.86
  11  15   1   -1.95    3.89
  11  15   1    1.23    5.87
  11  15   1    1.40    3.23
  11  15   1   -3.18    3.92
  12  15   1    2.75    3.71
  12  15   1   -0.74    4.22
  12  15   1    2.00    4.60
  12  15   1   -5.80    5.92
  13  15   1  172.24   14.51
  13  15   1  185.21   23.40
  13  15   1  166.83   12.97
  13  15   1  166.18   13.09
  14  15   1    0.04    3.79
  14  15   1    7.36    5.28
  14  15   1    5.04    7.09
  15  15   1   -3.85    4.28
  15  15   1    5.87    5.23
  11 -16  -1   -4.31   14.55
 -11  16   1    0.00    9.68
  10 -16  -1   10.31   10.85
 -10  16   1    1.47    8.37
   9 -16  -1   -7.22    8.12
  -9  16   1    2.89    9.26
  -9  16   1   13.89   11.79
   8 -16  -1   -4.02    7.56
   8 -16  -1   -1.82    8.93
  -8  16   1  -16.57    5.06
  -8  16   1    4.92    9.94
   7 -16  -1   -1.54    8.53
  -7  16   1   -4.82    6.05
  -7  16   1   -0.31    7.81
  -7  16   1   -1.52    7.49
   6 -16  -1   31.26   12.29
   6 -16  -1   44.45   12.99
   6 -16  -1   56.25   12.27
  -6  16   1   25.72   10.44
  -6  16   1   40.95   12.66
  -6  16   1   41.57   13.38
  -6  16   1   47.10   12.89
   5 -16  -1    5.78    6.94
   5 -16  -1    1.89    6.40
   5 -16  -1    1.75    7.91
  -5  16   1   -1.97    6.55
  -5  16   1   -6.04    5.18
  -5  16   1   -1.49    6.89
  -5  16   1   -5.27    6.72
   4 -16  -1   -4.25    5.23
   4 -16  -1   12.98    8.87
   4 -16  -1    4.12    7.67
  -4  16   1   -5.68    9.39
  -4  16   1    2.47    7.35
  -4  16   1   -8.84    5.57
   3 -16  -1   53.69   10.71
  -3  16   1   15.82    8.58
  -3  16   1   10.53    7.09
  -3  16   1   18.86    7.70
  -3  16   1   17.38    8.70
   2 -16  -1   16.12    8.41
   2 -16  -1   13.76    7.51
  -2  16   1    9.12    7.85
  -2  16   1   23.58    9.93
  -2  16   1   15.84    8.48
  -2  16   1   33.99   10.61
   1 -16  -1    0.78    4.99
  -1  16   1    9.33    7.27
  -1  16   1    4.45    7.00
  -1  16   1    0.50    5.58
   0 -16  -1   28.36    5.71
   0 -16  -1   16.95    5.49
   0 -16  -1   10.76    8.63
   0  16   1   15.83    8.52
   0  16   1   10.41    8.11
   0  16   1   14.12    7.46
   0  16   1   17.23    8.42
  -1 -16  -1   -0.91    6.01
   1  16   1    2.55    6.05
   1  16   1   -5.19    5.32
   1  16   1  -10.38    4.60
  -2 -16  -1   23.07    9.96
   2  16   1   14.28    9.07
   2  16   1    9.27    7.70
   2  16   1   15.65    7.91
  -3 -16  -1   -8.94    6.55
   3  16   1   -3.22    4.59
   3  16   1   -3.01    5.10
  -4 -16  -1   44.89   12.14
   4  16   1   68.21   10.30
   4  16   1   41.14    9.99
   4  16   1   42.30    9.79
   5  16   1   -5.46    4.68
   5  16   1    2.62    5.47
   5  16   1    4.18    5.02
   6  16   1  329.97   23.85
   6  16   1  359.92   25.89
   6  16   1  372.32   22.20
   7  16   1   -2.28    5.08
   7  16   1   -1.61    5.44
   8  16   1    5.04    5.68
   8  16   1    6.57    6.17
   8  16   1    5.27    5.52
   9  16   1    4.22    4.96
   9  16   1   -3.30    4.54
   9  16   1   11.68    5.97
  10  16   1   28.98    9.27
  10  16   1   16.73    5.01
  10  16   1   15.07    7.02
  10  16   1   19.75    6.74
  11  16   1   -0.36    3.16
  11  16   1   -0.12    6.30
  11  16   1   -8.59    3.46
  11  16   1   -4.28    3.95
  12  16   1   69.01    8.78
  12  16   1   64.79   10.42
  12  16   1   42.18   12.73
  12  16   1   67.64   10.42
  13  16   1    5.23    7.21
  13  16   1   -1.60    3.42
  13  16   1    2.12    4.94
  13  16   1    9.11    5.07
  14  16   1   76.78    6.96
  14  16   1   64.74   13.23
  14  16   1   64.28   10.40
  14  16   1   81.45   10.12
  10 -17  -1    5.19   10.48
 -10  17   1    7.51    9.86
   9 -17  -1    4.60   10.27
  -9  17   1   19.36   11.81
   8 -17  -1   -6.23    9.03
  -8  17   1   -8.93    8.37
  -8  17   1    2.65    9.07
   7 -17  -1   21.45   11.86
   7 -17  -1   26.84   13.66
  -7  17   1   36.24   14.25
  -7  17   1    9.03   10.79
  -6  17   1    9.59    9.07
  -6  17   1    6.03    7.72
  -6  17   1    2.66    8.78
   5 -17  -1   66.90   15.36
   5 -17  -1   66.18   13.44
  -5  17   1   45.59   12.87
  -5  17   1   50.45   14.00
  -5  17   1   50.11   12.67
  -5  17   1   76.71   16.29
   4 -17  -1   -3.14    5.93
   4 -17  -1   -1.55    8.11
  -4  17   1    7.51    7.89
  -4  17   1   -0.25    6.90
  -4  17   1   -3.24    6.12
  -4  17   1    1.84    8.41
   3 -17  -1   82.38   13.77
   3 -17  -1  115.38   16.77
   3 -17  -1   67.81   18.39
  -3  17   1  116.07   18.15
  -3  17   1  117.52   19.43
  -3  17   1   87.78   24.57
   2 -17  -1   -1.63    4.99
   2 -17  -1   -0.53    5.91
  -2  17   1   10.04    7.85
  -2  17   1    0.48    6.29
  -2  17   1   -2.31    6.42
  -2  17   1    7.67    7.37
   1 -17  -1  224.39   16.71
   1 -17  -1  215.89   26.44
  -1  17   1  219.19   21.68
  -1  17   1  225.33   19.98
  -1  17   1  159.14   21.10
  -1  17   1  195.65   23.46
   0 -17  -1   -7.34    7.79
   0 -17  -1    0.03    3.21
   0 -17  -1    0.42    3.42
   0  17   1   -7.51    5.52
   0  17   1   -2.41    5.18
   0  17   1   -0.64    6.11
   1  17   1   29.55   10.26
   1  17   1   19.39    8.71
   1  17   1   29.47    9.32
   2  17   1    4.86    5.65
   2  17   1    1.71    6.16
   2  17   1    0.75    7.07
  -3 -17  -1   -3.55    4.50
   3  17   1   -1.61    6.28
   3  17   1   -3.03    4.90
   3  17   1   -5.71    4.61
   4  17   1   -5.01    4.69
   4  17   1   -0.67    5.20
   4  17   1   -3.66    4.34
   5  17   1   27.06    8.97
   5  17   1   20.58    6.86
   5  17   1   18.71    8.10
   6  17   1    0.32    4.21
   6  17   1   -1.24    5.36
   6  17   1   -3.30    4.88
   7  17   1    1.67    5.46
   7  17   1   -1.11    5.62
   7  17   1    0.58    3.92
   8  17   1   -0.71    5.37
   8  17   1   -6.90    4.10
   8  17   1   -2.44    3.47
   8  17   1   -3.03    5.17
   9  17   1  136.20   11.21
   9  17   1  106.41   16.28
   9  17   1  107.68   14.28
   9  17   1  144.18   18.38
  10  17   1   -0.49    5.44
  10  17   1    2.80    6.46
  10  17   1   -1.27    4.94
  10  17   1   -2.54    3.36
  11  17   1   20.26    5.54
  11  17   1   12.23    7.03
  11  17   1   27.01    8.17
  11  17   1   25.03   10.50
  12  17   1    4.04    5.30
  12  17   1   -1.27    3.29
  12  17   1   -6.52    5.15
  12  17   1   -5.93    4.77
  13  17   1   26.25    5.91
  13  17   1    9.82    6.04
  13  17   1   24.44    6.90
  13  17   1   40.78   11.29
   9 -18  -1   -7.47    9.34
  -9  18   1   -0.60    7.95
   8 -18  -1   18.10   11.65
  -8  18   1    2.41    8.93
   7 -18  -1    9.38    9.78
   7 -18  -1   -2.21    8.21
  -7  18   1   -9.35    7.89
   6 -18  -1   80.33   17.43
  -6  18   1   57.25   15.42
  -6  18   1   47.64   14.66
   5 -18  -1    0.37    9.85
   5 -18  -1   -7.72    6.72
  -5  18   1   -4.28    6.58
  -5  18   1   -1.99    7.53
  -5  18   1    3.76    7.56
   4 -18  -1   57.88   14.31
   4 -18  -1   56.17   11.94
  -4  18   1   57.89   14.02
  -4  18   1   57.99   14.00
  -4  18   1   30.27   12.40
  -4  18   1   70.15   17.60
   3 -18  -1  -11.91    6.38
   3 -18  -1    0.06    5.85
  -3  18   1   -6.87    6.09
  -3  18   1    1.55    7.31
  -3  18   1   -2.35    7.01
   2 -18  -1   14.94    7.50
   2 -18  -1   12.26    7.47
  -2  18   1   25.27   10.55
  -2  18   1   11.83   14.62
  -2  18   1   27.93   11.33
   1 -18  -1   -0.23    3.85
   1 -18  -1    5.23    7.61
   1 -18  -1   -3.33    3.74
  -1  18   1  -12.44    5.15
  -1  18   1   -4.00    6.58
  -1  18   1    2.12    6.92
   0 -18  -1    3.76    8.41
   0  18   1   12.89    8.90
   0  18   1    5.26    7.38
   0  18   1    9.20    8.07
  -1 -18  -1   -3.46    5.99
   1  18   1   10.21    8.61
   1  18   1   -1.79    5.53
   1  18   1   -1.45    5.95
   1  18   1   -7.37    5.45
  -2 -18  -1    5.76    7.73
   2  18   1    2.30    6.03
   2  18   1   -0.69    7.07
   2  18   1    4.16    5.90
   2  18   1   -5.90    5.29
   3  18   1   -5.96    4.97
   3  18   1   -6.75    5.88
   3  18   1   -0.01    6.06
   3  18   1    0.23    5.08
   4  18   1   17.70    7.45
   4  18   1    8.45    7.55
   4  18   1   21.72    8.52
   5  18   1    3.25    6.55
   5  18   1   -0.61    5.34
   5  18   1    0.90    4.71
   6  18   1   10.74    9.22
   6  18   1   -1.79    4.55
   7  18   1   -4.94    5.16
   7  18   1    4.22    6.16
   7  18   1   -1.30    4.12
   8  18   1   52.63   11.51
   8  18   1   61.64   13.51
   8  18   1   57.39   11.07
   8  18   1   59.72    9.38
   9  18   1   -3.66    5.70
   9  18   1   -1.84    5.45
   9  18   1   -4.32    5.76
   9  18   1    5.31    4.42
  10  18   1  150.96   15.50
  10  18   1  140.84   19.00
  10  18   1  189.73   24.14
  10  18   1  159.33   12.81
  11  18   1    2.07    4.06
  11  18   1    0.09    6.74
  11  18   1    5.42    6.10
  11  18   1    0.87    5.89
  12  18   1   13.47    7.53
  12  18   1   18.90    9.00
  12  18   1   18.65    8.18
  12  18   1   24.98    5.66
   7 -19  -1   10.24   10.67
   7 -19  -1   -3.18    6.87
  -7  19   1   19.02   16.24
   6 -19  -1    8.88   10.90
  -6  19   1   14.35   11.75
   5 -19  -1   -6.88    8.97
   5 -19  -1    1.92    8.23
  -5  19   1   10.10   10.97
   4 -19  -1   -4.31    7.78
   4 -19  -1  -10.05    5.58
  -4  19   1   -9.90    7.74
  -4  19   1   -3.59    6.77
   3 -19  -1    3.58    7.87
   3 -19  -1   11.38    7.52
  -3  19   1   26.79   11.45
  -3  19   1   11.61    9.01
   2 -19  -1   40.45    7.93
  -2  19   1   37.12   10.85
  -2  19   1   74.50   16.03
  -2  19   1   51.86   13.22
   1 -19  -1   85.08    8.28
   1 -19  -1   82.32    8.42
  -1  19   1   68.45   14.98
  -1  19   1   98.54   18.28
  -1  19   1   64.74   22.28
   0  19   1   -0.54    6.17
   0  19   1   -2.31    6.56
   0  19   1   -4.54    6.12
   0  19   1    7.05    7.85
   1  19   1   94.51   14.97
   1  19   1   90.07   16.19
   1  19   1   98.73   18.02
   1  19   1  116.80   18.61
   2  19   1   -2.00    5.21
   2  19   1   -1.64    6.60
   2  19   1    0.74    6.79
   2  19   1    0.21    6.58
   3  19   1  151.68   22.44
   3  19   1  150.57   17.96
   3  19   1  136.08   18.79
   3  19   1  139.92   21.06
   4  19   1    3.62    5.96
   4  19   1    1.69    7.01
   4  19   1   -2.60    5.76
   5  19   1   32.76   10.16
   5  19   1   59.30   10.61
   5  19   1   31.21   10.36
   6  19   1    6.25    6.85
   6  19   1   -2.81    5.46
   6  19   1   -3.55    6.58
   7  19   1   11.35    8.22
   7  19   1   20.11    9.16
   7  19   1   26.07    7.47
   8  19   1   -2.75    5.42
   8  19   1    2.56    4.70
   8  19   1   -5.56    5.28
   8  19   1   -4.68    5.20
   9  19   1   45.70   11.97
   9  19   1   55.10   12.36
   9  19   1   42.28   11.50
   9  19   1   46.20    8.09
  10  19   1   -1.70    6.70
  10  19   1   -5.07    3.13
  10  19   1    2.92    7.21
  10  19   1    4.84    7.16
  11  19   1    1.28    7.45
  11  19   1    4.85    6.55
  11  19   1   11.87    5.36
  11  19   1    5.42    6.72
   6 -20  -1    3.82    9.64
   6 -20  -1    4.41    8.21
  -6  20   1    2.54   14.64
  -6  20   1   -0.13    8.37
   5 -20  -1   -3.04    8.50
   5 -20  -1    6.84    7.17
  -5  20   1   15.10    9.57
   4 -20  -1   -9.56    6.95
   4 -20  -1    5.28    7.00
  -4  20   1   18.23   12.57
   3 -20  -1   -3.21    6.11
   3 -20  -1   -4.15    5.04
  -3  20   1   -3.16   10.72
  -3  20   1    2.74    8.80
  -3  20   1   -3.43    7.52
   2 -20  -1   68.32    9.09
  -2  20   1   83.05   16.07
  -2  20   1   44.63   12.54
  -2  20   1   61.82   15.18
  -1  20   1    8.21    8.01
  -1  20   1   -0.68    6.91
  -1  20   1    2.74    8.99
  -1  20   1   -4.55    6.97
   0  20   1   93.78   15.87
   0  20   1  103.52   16.86
   0  20   1  101.64   17.15
   0  20   1   79.17   17.32
   1  20   1    2.01    7.13
   1  20   1    2.96    6.85
   1  20   1    2.09    8.20
   1  20   1   13.05    8.70
   2  20   1   13.59    9.40
   2  20   1   18.69   10.69
   2  20   1   24.14    8.92
   2  20   1    5.96    8.54
   3  20   1    1.90    6.64
   3  20   1   -0.40    6.64
   3  20   1    0.78    5.92
   3  20   1   -5.59    7.51
   4  20   1   46.36   11.15
   4  20   1   59.26   14.76
   4  20   1   42.54   11.58
   4  20   1   29.99   12.11
   5  20   1    8.53    6.46
   5  20   1   43.82   10.89
   5  20   1   18.04   10.28
   6  20   1   32.57    8.80
   6  20   1   38.02   11.77
   6  20   1   12.44    8.28
   7  20   1    8.98    8.38
   7  20   1    4.52    7.04
   7  20   1   -4.58    4.60
   8  20   1   -3.49    6.52
   8  20   1    3.85    6.98
   8  20   1    4.38    4.96
   8  20   1    6.94    7.00
   9  20   1   -8.38    4.77
   9  20   1   -3.62    5.26
   9  20   1   -4.53    4.85
   9  20   1   -0.11    4.25
  10  20   1   -6.93    4.51
  10  20   1    2.36    6.24
  10  20   1   -4.41    5.96
  10  20   1    0.02    3.83
   4 -21  -1    3.58    6.32
   4 -21  -1   -4.05    6.48
  -4  21   1    7.55   10.44
  -4  21   1   -7.18    6.76
   3 -21  -1    3.38    5.61
  -3  21   1    1.69    8.87
  -3  21   1    2.37    8.06
   2 -21  -1    2.44    3.76
   2 -21  -1   -0.36    3.45
  -2  21   1   -9.52    5.71
  -1  21   1   14.61    9.57
  -1  21   1   13.93   10.11
   0  21   1    0.20    7.28
   0  21   1    3.42    8.03
   0  21   1   -2.68    6.74
   0  21   1    0.61    8.49
   1  21   1    7.63    8.04
   1  21   1    8.09    8.39
   1  21   1    3.75    8.87
   1  21   1   16.79    9.90
   2  21   1    1.87    7.44
   2  21   1   -3.75   11.46
   2  21   1    2.60    8.68
   2  21   1    4.44    8.38
   3  21   1   56.47   12.29
   3  21   1   55.55   14.22
   3  21   1   40.19   10.84
   3  21   1   54.64   15.06
   4  21   1   -0.33    5.81
   4  21   1   -3.83    6.76
   4  21   1    0.84    8.44
   4  21   1   -9.03    5.31
   5  21   1   18.45    9.55
   5  21   1   12.46    7.83
   5  21   1   14.92    9.93
   6  21   1    7.01    8.06
   6  21   1    5.37    7.23
   6  21   1   -5.50    4.83
   7  21   1   12.38    8.71
   7  21   1    3.14    5.60
   7  21   1   -1.69    5.50
   8  21   1   -3.28    4.60
   8  21   1    3.02    7.92
   8  21   1    4.00    6.80
   8  21   1    0.11    6.32
  -1  22   1   -2.38    7.25
  -1  22   1   -4.00    8.07
   0  22   1   -2.15    6.60
   0  22   1   -8.00    6.21
   1  22   1    0.58    9.01
   1  22   1    1.64    7.35
   2  22   1   63.78   14.09
   2  22   1   33.19   15.67
   2  22   1   52.02   12.53
   3  22   1    1.33    8.08
   3  22   1    2.26    7.42
   3  22   1   -0.43    6.34
   4  22   1   64.86   14.76
   5  22   1   -1.17    6.50
   5  22   1   -1.04    7.53
   5  22   1    3.90    6.41
   6  22   1   -0.87    5.62
   6  22   1   -1.08    7.11
   6  22   1   -3.38    5.84
   4  22  -2   92.93   16.97
   4  22  -2   63.67   13.80
   4  22  -2  105.42   15.32
   4  22  -2   90.31   13.26
   3  22  -2   -1.11    6.03
   3  22  -2   -2.35    6.03
   3  22  -2   -6.51    5.76
   3  22  -2   -4.41    5.24
   2  22  -2    3.45    8.26
   1  22  -2   -1.69    6.62
   1  22  -2  -11.13    4.87
   1  22  -2   -1.96    6.56
   0  22  -2    7.18    9.76
   0  22  -2   20.35    9.12
   0  22  -2   17.11   10.62
  -1  22  -2    2.70    7.62
  -1  22  -2    6.69    8.85
  -1  22  -2   -3.08    7.53
   7  21  -2   39.55    7.47
   7  21  -2   45.23    9.51
   7  21  -2   22.36   10.16
   7  21  -2   33.56   10.39
   6  21  -2    3.82    6.83
   6  21  -2   -2.72    4.93
   6  21  -2   -8.96    3.43
   6  21  -2    0.86    6.88
   5  21  -2    0.60    5.76
   5  21  -2    3.99    7.74
   5  21  -2    2.41    6.13
   4  21  -2    6.04    6.39
   4  21  -2   32.93    9.53
   4  21  -2    5.70    7.78
   4  21  -2    5.15    6.21
   3  21  -2   94.73   14.07
   3  21  -2   89.52   17.31
   3  21  -2   83.68   13.45
   2  21  -2   -0.94    6.24
   2  21  -2   -3.71    6.10
   1  21  -2   21.72   10.17
   1  21  -2   36.49   11.79
   1  21  -2   45.50   10.99
   0  21  -2  -10.56    6.12
   0  21  -2   -8.21    5.56
   0  21  -2    2.91    7.14
  -1  21  -2   94.39   17.50
  -1  21  -2  111.56   17.72
  -1  21  -2   72.52   15.07
  -1  21  -2   91.80   18.75
  -2  21  -2   -3.51    5.98
  -2  21  -2   -4.13    6.59
  -3  21  -2   10.33    8.62
  -3  21  -2   -3.38    6.33
  -3  21  -2   -2.64    7.47
  -4  21  -2  -10.93    4.11
  -4  21  -2   -2.85    7.93
  -4  21  -2    1.71    9.00
   4 -21   2   -0.70    3.30
   4 -21   2   -2.75    3.00
   9  20  -2   -2.48    4.22
   9  20  -2   -0.16    2.79
   9  20  -2    5.47    6.76
   9  20  -2   -7.31    4.81
   8  20  -2   74.71   13.51
   8  20  -2   69.74    9.80
   8  20  -2   47.61   11.60
   8  20  -2   54.91    8.52
   7  20  -2   10.58    7.40
   7  20  -2   20.29    8.20
   7  20  -2   12.03    5.15
   6  20  -2  112.34   17.28
   6  20  -2   92.19   11.70
   6  20  -2  115.04   17.99
   5  20  -2   -0.29    4.77
   5  20  -2   -0.36    5.24
   5  20  -2   -1.09    6.55
   4  20  -2    1.79    7.62
   4  20  -2    7.09    6.68
   4  20  -2   18.76    7.26
   4  20  -2    1.87    8.05
   3  20  -2    0.36    6.86
   3  20  -2   -6.88    6.53
   3  20  -2   -0.25    5.82
   2  20  -2   23.76    8.89
   2  20  -2   18.50   10.44
   2  20  -2   14.10    9.68
   1  20  -2    0.85    6.21
   1  20  -2   -2.90    5.72
   1  20  -2    0.59    6.86
   1  20  -2    2.18    8.61
   0  20  -2  302.66   28.94
   0  20  -2  285.37   24.11
   0  20  -2  308.81   25.79
   0  20  -2  296.51   25.25
  -1  20  -2   -2.71    6.25
  -1  20  -2   -2.69    7.12
  -1  20  -2   -3.74    6.87
  -1  20  -2  -15.29    5.46
  -2  20  -2   98.93   15.64
  -2  20  -2  108.28   16.93
  -2  20  -2   87.98   19.42
  -2  20  -2  107.20   17.09
  -3  20  -2   -5.56    6.98
  -3  20  -2   11.26   12.41
  -3  20  -2   -5.66    6.53
  -4  20  -2   22.02    9.78
  -4  20  -2   13.41   10.60
  -4  20  -2   34.82   11.89
   4 -20   2   13.32    7.53
   4 -20   2   32.13    6.92
  -5  20  -2   -0.18    7.69
  -5  20  -2    7.45    8.23
   5 -20   2   -3.87    5.25
   5 -20   2   -2.01    6.81
  -6  20  -2   -4.21    6.11
  -6  20  -2    5.12    9.97
  -6  20  -2    7.76    9.26
   6 -20   2    2.42    6.78
   6 -20   2   -0.75    8.65
  10  19  -2   -2.12    5.87
  10  19  -2   -0.44    3.90
  10  19  -2   -0.58    2.56
   9  19  -2    9.12    7.87
   9  19  -2   13.41    5.47
   9  19  -2    7.27    3.75
   9  19  -2    7.32    6.63
   8  19  -2   -0.01    4.45
   8  19  -2   -3.09    5.10
   8  19  -2   -4.29    5.11
   8  19  -2   -0.63    3.47
   7  19  -2  137.42   19.37
   7  19  -2  204.73   19.30
   7  19  -2  145.22   13.76
   6  19  -2    2.67    7.62
   6  19  -2    1.27    4.41
   6  19  -2    1.58    5.85
   6  19  -2   -0.44    5.23
   5  19  -2   60.90   10.52
   5  19  -2   59.31   13.53
   5  19  -2   56.85    9.51
   4  19  -2    1.30    5.37
   4  19  -2    5.34    5.32
   4  19  -2    0.02    6.88
   3  19  -2    0.04    5.31
   3  19  -2    8.54    7.77
   3  19  -2    2.23    7.45
   2  19  -2    1.11    6.51
   2  19  -2    0.88    6.13
   2  19  -2   -2.01    7.15
   2  19  -2   -6.51    4.79
   1  19  -2   37.79   10.57
   1  19  -2   39.25    9.96
   1  19  -2   54.35   13.68
   1  19  -2   53.06   11.22
   0  19  -2    2.88    7.90
   0  19  -2   -4.83    5.50
   0  19  -2   -0.94    5.97
   0  19  -2   -1.72    6.44
  -1  19  -2  230.20   26.86
  -1  19  -2  179.29   22.29
  -1  19  -2  205.78   20.17
  -1  19  -2  190.18   21.60
  -2  19  -2   -0.04    6.23
  -2  19  -2   -0.60    8.10
  -2  19  -2   -0.18    7.50
  -3  19  -2   -4.18    6.94
  -3  19  -2    8.27    8.80
  -3  19  -2   -3.35    6.43
  -3  19  -2    1.40    6.68
   3 -19   2   -1.39    3.63
   3 -19   2    1.75    4.17
  -4  19  -2   -1.30    6.59
  -4  19  -2    6.72    9.84
  -4  19  -2    3.72    7.88
   4 -19   2   -1.45    6.45
   4 -19   2    6.13    5.88
  -5  19  -2   48.86   14.15
  -5  19  -2   30.87   11.64
   5 -19   2   41.24   11.86
   5 -19   2   50.81   10.45
  -6  19  -2   -5.94    8.20
  -6  19  -2   -1.38    7.76
  -6  19  -2    3.72    6.43
   6 -19   2    2.26    7.43
   6 -19   2    0.78    8.90
  -7  19  -2   37.36   18.59
  -7  19  -2   12.07   11.27
  -7  19  -2   15.44    9.69
   7 -19   2   19.15   17.86
  -8  19  -2   -1.19    8.03
  -8  19  -2    6.06   11.20
   8 -19   2   -8.49    6.86
   8 -19   2    4.89    9.39
  11  18  -2    0.56    6.40
  11  18  -2   -1.89    4.47
  11  18  -2    2.02    4.06
  11  18  -2   -2.77    2.09
  10  18  -2   15.03    8.34
  10  18  -2   19.78    4.10
  10  18  -2    6.54    6.93
  10  18  -2   16.53    5.65
   9  18  -2   -3.99    5.18
   9  18  -2   -1.00    2.72
   9  18  -2    9.61    6.54
   9  18  -2   -2.41    3.75
   8  18  -2   36.06   10.11
   8  18  -2   30.79   10.18
   8  18  -2   35.98    6.58
   8  18  -2   31.95    7.49
   7  18  -2    3.38    4.07
   7  18  -2    1.19    4.27
   7  18  -2   -1.66    5.38
   6  18  -2   59.04   12.40
   6  18  -2   70.15   12.84
   6  18  -2   61.11    9.69
   6  18  -2   56.81    8.73
   5  18  -2    0.93    5.86
   5  18  -2    6.94    5.45
   5  18  -2   -4.07    3.35
   4  18  -2   78.58   13.73
   4  18  -2   62.11   10.75
   3  18  -2    1.45    6.11
   3  18  -2    0.76    4.89
   3  18  -2   -2.76    4.70
   2  18  -2  103.74   13.30
   2  18  -2  104.16   14.32
   2  18  -2   82.93   14.74
   2  18  -2   82.47   15.61
   1  18  -2    5.39    6.47
   1  18  -2   -4.81    5.72
   1  18  -2   -5.59    5.20
   1  18  -2   -3.25    4.94
   0  18  -2    6.91    8.28
   0  18  -2    2.41    6.79
   0  18  -2   10.30    6.66
   0  18  -2    9.72    8.31
  -1  18  -2   -3.55    5.40
  -1  18  -2   -8.24    4.78
  -1  18  -2   -0.70    6.01
  -1  18  -2   -9.68    6.19
  -2  18  -2   12.84    8.65
  -2  18  -2   14.66    7.98
  -2  18  -2   12.86    9.50
  -2  18  -2   23.66    9.07
  -3  18  -2   -6.15    5.15
  -3  18  -2   -3.37    7.33
   3 -18   2    0.76    4.45
   3 -18   2   -8.92    8.61
  -4  18  -2   95.38   18.26
  -4  18  -2   79.07   14.46
  -4  18  -2  107.16   17.75
  -4  18  -2  120.75   19.22
   4 -18   2  102.51   17.74
   4 -18   2  109.07   15.40
  -5  18  -2    4.90    7.86
  -5  18  -2    1.93    8.08
  -5  18  -2   -3.55    6.24
  -5  18  -2   14.58   10.14
   5 -18   2   -1.97    5.90
   5 -18   2   -5.20    7.18
  -6  18  -2   14.24    9.76
  -6  18  -2   41.23   13.37
   6 -18   2   13.33    9.04
   6 -18   2   21.27   10.24
  -7  18  -2    3.67    8.57
  -7  18  -2   -4.64    7.17
  -7  18  -2   -5.03    5.62
   7 -18   2    5.29   10.34
   7 -18   2   11.08    7.67
  -8  18  -2  104.85   18.91
  -8  18  -2   84.29   18.39
  -8  18  -2   77.17   17.45
   8 -18   2   81.39   18.17
   8 -18   2  120.41   19.03
  -9  18  -2   -2.90    8.01
  -9  18  -2    4.92   10.21
   9 -18   2    4.20    9.53
  12  17  -2    0.39    2.98
  12  17  -2    6.03    4.19
  12  17  -2    6.41    7.81
  12  17  -2   -0.83    4.29
  11  17  -2    4.72    4.06
  11  17  -2   11.68    7.94
  11  17  -2    4.14    2.80
  11  17  -2   -4.09    4.35
  10  17  -2    0.66    3.70
  10  17  -2    0.48    2.47
  10  17  -2    1.53    5.45
  10  17  -2    5.15    6.54
   9  17  -2   -0.25    5.28
   9  17  -2    5.44    4.28
   9  17  -2    8.62    3.33
   9  17  -2    8.62    7.44
   8  17  -2   -2.13    3.59
   8  17  -2   -4.08    4.64
   8  17  -2    0.56    3.05
   8  17  -2    3.01    6.25
   7  17  -2    1.45    5.76
   7  17  -2   -1.72    3.71
   7  17  -2   -1.29    5.30
   7  17  -2   -1.75    2.99
   6  17  -2    0.50    5.37
   6  17  -2    0.82    4.47
   6  17  -2   -2.70    3.86
   6  17  -2    1.29    3.56
   5  17  -2   -0.69    3.67
   5  17  -2    0.13    5.61
   5  17  -2    7.30    5.16
   4  17  -2    0.56    3.92
   4  17  -2    2.25    6.25
   4  17  -2    4.15    5.36
   3  17  -2  119.67   20.10
   3  17  -2  138.96   15.83
   3  17  -2  130.16   14.03
   2  17  -2   -2.14    4.41
   2  17  -2    7.98    8.22
   2  17  -2    6.01    7.53
   2  17  -2    4.17    6.51
   1  17  -2    5.35    6.29
   1  17  -2   -4.12    5.98
   1  17  -2    3.30    6.24
   1  17  -2    2.83    5.26
   0  17  -2   -8.02    4.22
   0  17  -2   -0.23    5.99
   0  17  -2   -2.30    5.21
   0  17  -2   -0.62    5.37
  -1  17  -2   49.57   10.97
  -1  17  -2   47.61   11.33
  -1  17  -2   41.66   12.01
  -1  17  -2   48.60   10.44
  -2  17  -2   -0.59    6.60
  -2  17  -2   -3.71    5.57
  -2  17  -2    0.34    5.49
  -2  17  -2   -3.64    5.08
   2 -17   2   -2.01    3.18
   2 -17   2   -2.28    3.21
  -3  17  -2   19.72    9.95
  -3  17  -2   30.33   10.21
  -3  17  -2   18.45    8.98
  -3  17  -2    3.21    6.06
   3 -17   2   21.44    9.39
   3 -17   2   11.82    6.13
  -4  17  -2   61.31   14.22
  -4  17  -2   63.10   19.33
  -5  17  -2   68.54   14.99
  -5  17  -2  103.01   18.68
  -5  17  -2   93.42   15.89
  -5  17  -2   68.05   14.90
   5 -17   2   89.20   14.83
   5 -17   2   84.70   14.10
  -6  17  -2    2.38    5.96
  -6  17  -2   -8.74    6.11
  -6  17  -2    5.10    9.41
  -6  17  -2   10.79    8.89
   6 -17   2   11.76    8.62
   6 -17   2    0.43    8.12
  -7  17  -2    7.15    8.41
  -7  17  -2   24.49   11.33
   7 -17   2   20.38   11.09
   7 -17   2   33.25   11.21
  -8  17  -2    3.79    6.90
  -8  17  -2   12.58   11.06
  -8  17  -2    0.64    8.11
   8 -17   2   -6.74    7.49
   8 -17   2   -5.57    9.01
  -9  17  -2  108.37   21.73
  -9  17  -2   89.73   18.58
   9 -17   2  130.80   22.29
   9 -17   2  115.67   23.26
 -10  17  -2   16.07   12.25
 -10  17  -2    8.14   10.08
  10 -17   2    5.72    9.69
  13  16  -2   -3.60    5.73
  13  16  -2    1.04    3.69
  13  16  -2    2.51    3.89
  12  16  -2   64.22    8.06
  12  16  -2   80.00   15.22
  12  16  -2   81.88    7.54
  12  16  -2   71.86   10.53
  11  16  -2    2.86    3.52
  11  16  -2    0.60    6.06
  11  16  -2    2.85    4.81
  11  16  -2   -2.19    2.29
  10  16  -2   79.27    8.91
  10  16  -2  109.61   15.67
  10  16  -2   82.18    6.57
  10  16  -2   58.94   10.54
   9  16  -2   -1.16    3.48
   9  16  -2    4.57    5.69
   9  16  -2    0.30    2.46
   8  16  -2   76.85    9.03
   8  16  -2   73.03    6.82
   8  16  -2  111.02   15.15
   8  16  -2   98.10   14.35
   7  16  -2   -3.54    3.89
   7  16  -2    0.00    4.99
   7  16  -2   -1.27    2.64
   7  16  -2   -1.61    3.45
   6  16  -2  139.16   16.59
   6  16  -2  129.40   16.87
   6  16  -2  152.43   10.78
   6  16  -2  117.70   11.24
   5  16  -2   -0.08    3.95
   5  16  -2    0.08    5.18
   4  16  -2   68.93   10.33
   4  16  -2   79.85   13.96
   4  16  -2   65.01    8.72
   3  16  -2   -2.68    5.47
   3  16  -2   -2.07    4.21
   3  16  -2   -1.70    3.55
   2  16  -2   14.89    6.51
   2  16  -2   16.91    8.66
   2  16  -2   20.91    6.23
   1  16  -2   -7.28    4.90
   1  16  -2   -7.17    4.65
   1  16  -2    0.24    4.50
   0  16  -2   99.45   16.61
   0  16  -2   96.54   13.92
   0  16  -2   99.49   13.25
   0  16  -2   81.57   13.37
  -1  16  -2   25.07    7.07
  -1  16  -2   10.42    5.92
  -1  16  -2   20.06    6.91
  -2  16  -2  301.43   23.94
  -2  16  -2  321.48   26.86
  -2  16  -2  295.11   23.79
  -2  16  -2  332.49   24.55
   2 -16   2  325.54   19.40
   2 -16   2  333.25   19.53
  -3  16  -2    7.89    6.70
  -3  16  -2    2.78    6.67
  -3  16  -2   -1.31    6.66
  -3  16  -2   -8.84    4.98
   3 -16   2    7.37    5.46
   3 -16   2   -4.42    5.94
  -4  16  -2   37.34   11.04
  -4  16  -2   27.51    9.54
  -4  16  -2   40.12   11.20
  -4  16  -2   45.63   12.26
   4 -16   2   40.90   10.12
  -5  16  -2    0.80    5.51
  -5  16  -2    5.73    6.67
  -5  16  -2   13.78   12.88
   5 -16   2   -0.20    6.21
   5 -16   2   -7.09    7.05
  -6  16  -2   20.54    9.13
  -6  16  -2   18.03   10.46
  -6  16  -2   47.45   12.27
  -6  16  -2   41.09   11.73
   6 -16   2   18.06    9.43
   6 -16   2   31.03   11.16
  -7  16  -2    1.41    7.22
  -7  16  -2    8.72    7.77
  -7  16  -2    1.10    7.79
  -7  16  -2    2.15    6.45
   7 -16   2    0.27    7.61
   7 -16   2  -12.35    5.99
  -8  16  -2  352.19   30.17
  -8  16  -2  261.00   32.10
  -8  16  -2  284.12   33.38
   8 -16   2  327.00   28.77
  -9  16  -2   -0.21    6.66
  -9  16  -2   40.91   12.86
  -9  16  -2   39.62   13.54
   9 -16   2   10.31    9.81
   9 -16   2    2.32    9.02
 -10  16  -2   46.53   14.03
 -10  16  -2   25.05   13.02
  10 -16   2   64.66   16.53
 -11  16  -2    2.58    8.12
 -11  16  -2   -0.82    8.00
  11 -16   2   -9.36    8.44
  14  15  -2    6.02    7.18
  13  15  -2   28.66    6.11
  13  15  -2   39.10    5.98
  13  15  -2   39.00   10.22
  13  15  -2   34.76    6.86
  12  15  -2   -0.48    3.48
  12  15  -2   -2.70    3.63
  12  15  -2    9.23    7.88
  12  15  -2   -4.60    2.51
  11  15  -2   -1.97    3.94
  11  15  -2   16.08    7.71
  11  15  -2    3.44    2.88
  11  15  -2   10.88    4.36
  10  15  -2   -3.52    3.84
  10  15  -2    2.32    2.44
  10  15  -2    3.22    5.50
  10  15  -2    1.78    3.07
   9  15  -2   19.74    7.18
   9  15  -2   24.83    8.15
   9  15  -2   21.39    4.61
   9  15  -2   27.61    4.01
   8  15  -2    0.70    2.30
   8  15  -2   -4.88    3.80
   8  15  -2   -1.45    3.11
   8  15  -2    0.11    4.83
   7  15  -2   40.48    5.75
   7  15  -2   44.79    6.83
   7  15  -2   39.49    9.30
   7  15  -2   40.80    9.46
   6  15  -2   -4.13    2.71
   6  15  -2   -1.93    4.55
   6  15  -2    1.05    3.59
   6  15  -2   -4.76    4.17
   5  15  -2   20.44    5.92
   5  15  -2   14.44    7.47
   4  15  -2   -4.82    3.46
   4  15  -2    4.20    3.80
   4  15  -2   -0.71    5.38
   3  15  -2   25.23    5.88
   3  15  -2   11.65    6.77
   3  15  -2   21.54    6.61
   2  15  -2   -3.26    3.83
   2  15  -2   -6.72    4.71
   2  15  -2   -0.18    3.51
   1  15  -2   51.43    8.92
   1  15  -2   60.91   10.46
   1  15  -2   50.50   11.50
   1  15  -2   58.67   11.80
   0  15  -2   -2.88    4.72
   0  15  -2    6.15    9.24
   0  15  -2   -0.69    4.84
   0  15  -2   -9.98    5.71
  -1  15  -2  280.77   21.63
  -1  15  -2  301.33   21.50
  -1  15  -2  283.50   22.23
  -1  15  -2  292.14   24.53
  -2  15  -2   -5.67    5.57
  -2  15  -2   -2.72    4.85
  -2  15  -2   -0.44    5.34
  -2  15  -2    5.96    6.41
   2 -15   2   -1.09    4.69
   2 -15   2    0.34    4.46
  -3  15  -2  190.05   18.43
  -3  15  -2  188.23   18.27
  -3  15  -2  194.45   20.75
  -3  15  -2  200.19   23.80
   3 -15   2  164.81   16.10
   3 -15   2  209.24   17.67
  -4  15  -2    5.65    6.71
  -4  15  -2    5.36    7.30
  -4  15  -2    0.15    5.64
   4 -15   2   -3.48    6.27
   4 -15   2   -4.78    5.92
  -5  15  -2   10.60    6.89
  -5  15  -2   10.45    9.02
  -5  15  -2  -10.96    5.63
  -5  15  -2    7.26    7.45
   5 -15   2   -1.78    7.15
   5 -15   2   -0.70    7.07
  -6  15  -2    0.76    6.65
  -6  15  -2    5.33    6.01
  -6  15  -2    5.02    8.39
   6 -15   2    5.08    7.81
   6 -15   2    4.64    8.23
  -7  15  -2   47.51   12.17
  -7  15  -2   54.49   12.42
  -7  15  -2   51.52   12.92
  -7  15  -2   67.81   12.25
   7 -15   2   70.32   13.91
   7 -15   2   53.34   13.03
  -8  15  -2    2.11    7.49
  -8  15  -2   -6.99    6.93
  -8  15  -2   -2.78    5.55
   8 -15   2   -6.32    3.16
  -9  15  -2  119.83   20.32
  -9  15  -2  120.45   21.62
  -9  15  -2  134.43   19.49
   9 -15   2  147.66   23.54
   9 -15   2  155.38   23.04
 -10  15  -2   10.17   11.00
 -10  15  -2    1.62    8.57
 -10  15  -2    8.57    8.01
  10 -15   2   -4.71    7.75
  10 -15   2   -4.35    9.19
 -11  15  -2    0.25    9.39
 -11  15  -2    6.11    9.86
  11 -15   2   -5.33    9.29
  11 -15   2    3.56    9.21
 -12  15  -2    0.39   10.26
 -12  15  -2    1.41    9.27
  12 -15   2   -7.40    7.75
  12 -15   2    3.58   10.65
  14  14  -2   39.67    8.23
  14  14  -2   43.29    7.85
  14  14  -2   56.01   13.63
  13  14  -2   -2.92    3.64
  13  14  -2   -3.12    6.26
  13  14  -2    2.21    2.65
  13  14  -2   -5.39    3.21
  12  14  -2   34.95    6.20
  12  14  -2   22.62    5.67
  12  14  -2   26.21    9.27
  12  14  -2   23.42    5.90
  11  14  -2    0.39    2.72
  11  14  -2   -0.40    3.71
  11  14  -2   -3.33    3.19
  11  14  -2   -4.33    4.91
  10  14  -2    3.27    5.62
  10  14  -2    2.91    4.62
  10  14  -2    8.15    3.31
  10  14  -2    3.54    2.44
   9  14  -2    1.04    2.71
   9  14  -2    0.14    4.56
   9  14  -2    0.65    4.60
   9  14  -2    0.59    1.92
   8  14  -2   26.08    7.02
   8  14  -2   11.03    3.46
   8  14  -2    0.15    4.57
   8  14  -2    8.07    2.74
   7  14  -2   -2.78    3.92
   7  14  -2   -4.73    4.36
   7  14  -2   -2.04    2.42
   7  14  -2   -1.59    2.88
   6  14  -2   22.35    7.14
   6  14  -2   22.57    4.28
   6  14  -2   15.65    4.84
   6  14  -2   23.15    6.83
   5  14  -2   -0.08    3.41
   5  14  -2    0.51    5.13
   5  14  -2   -0.35    2.82
   4  14  -2   41.28    7.17
   4  14  -2   57.04    7.07
   4  14  -2   59.94   10.63
   3  14  -2    0.53    5.19
   3  14  -2    1.17    4.57
   3  14  -2   -0.91    3.40
   2  14  -2   84.82   11.44
   2  14  -2   76.26   13.12
   2  14  -2   81.48   10.11
   1  14  -2   -6.56    4.49
   1  14  -2   -3.34    4.73
   1  14  -2   -5.13    4.83
   1  14  -2   -1.46    4.21
   0  14  -2  140.73   17.14
   0  14  -2  134.93   18.76
   0  14  -2  128.10   12.86
   0  14  -2  136.89   13.53
  -1  14  -2   -6.03    4.23
  -1  14  -2   -4.16    4.44
  -1  14  -2   -4.46    5.17
  -1  14  -2    5.19    6.26
   1 -14   2   -2.42    2.75
   1 -14   2   -1.93    2.51
  -2  14  -2    7.84    6.16
  -2  14  -2   10.77    7.94
  -2  14  -2   -1.16    5.15
   2 -14   2    2.89    4.91
   2 -14   2    9.12    5.94
  -3  14  -2    3.10    5.77
  -3  14  -2   -5.74    4.65
  -3  14  -2   -5.64    4.82
  -3  14  -2   -4.50    4.97
   3 -14   2   -5.62    4.82
   3 -14   2   -7.38    4.91
  -4  14  -2   39.01   10.91
  -4  14  -2   32.06   10.09
  -4  14  -2   45.19   10.24
  -4  14  -2   44.01   10.59
   4 -14   2   40.58   10.55
   4 -14   2   43.09   10.33
  -5  14  -2   18.06    8.44
  -5  14  -2   15.24    7.62
  -5  14  -2    8.44    5.81
  -5  14  -2   13.46    8.38
   5 -14   2    3.55    7.35
   5 -14   2   20.41    9.22
  -6  14  -2  153.67   18.52
  -6  14  -2  133.59   20.24
  -6  14  -2  114.46   17.44
  -6  14  -2   91.04   16.07
   6 -14   2  105.71   17.18
   6 -14   2   90.23   15.81
  -7  14  -2   -0.13    6.97
  -7  14  -2    4.32    7.66
  -7  14  -2   -5.49    9.65
  -7  14  -2    1.06    5.72
   7 -14   2   -7.34    7.32
   7 -14   2   -0.56    7.57
  -8  14  -2    4.63    6.36
  -8  14  -2    4.86    8.71
  -8  14  -2    5.56    6.51
  -8  14  -2    6.28    9.19
   8 -14   2    5.51    8.19
   8 -14   2    4.64    8.43
  -9  14  -2   -7.83    6.17
  -9  14  -2   -4.55    4.88
  -9  14  -2   -4.71    7.08
   9 -14   2   -1.64    8.08
   9 -14   2    0.06    7.66
 -10  14  -2   19.10   10.54
 -10  14  -2   -3.00    8.01
 -10  14  -2    4.75    7.34
  10 -14   2    4.87    9.48
  10 -14   2   19.18   10.26
  10 -14   2   18.92   11.48
 -11  14  -2    4.10    9.98
 -11  14  -2   -5.41    6.75
 -11  14  -2   -4.46    6.74
  11 -14   2  -10.47    7.68
  11 -14   2   -1.70    8.20
 -12  14  -2   89.63   19.77
 -12  14  -2   91.85   20.27
  12 -14   2  104.66   18.75
  12 -14   2  123.38   22.18
 -13  14  -2   -3.14    9.92
 -13  14  -2   -4.76    7.33
  13 -14   2   -9.25    7.16
  15  13  -2   -5.14    4.37
  15  13  -2   -4.49    4.15
  15  13  -2   -8.41    5.17
  14  13  -2  -10.84    3.88
  14  13  -2   -0.50    4.36
  14  13  -2    0.36    4.31
  13  13  -2   43.33   10.94
  13  13  -2   69.34    9.54
  13  13  -2   69.73    9.39
  12  13  -2   -1.81    3.43
  12  13  -2   -3.73    4.70
  12  13  -2   -3.91    3.04
  11  13  -2    2.59    3.61
  11  13  -2    1.99    6.77
  11  13  -2    0.11    2.70
  11  13  -2   -3.86    5.15
  10  13  -2   -1.37    3.52
  10  13  -2   -2.81    5.01
  10  13  -2   -1.38    2.17
  10  13  -2   -1.07    2.55
   9  13  -2   10.71    5.07
   9  13  -2   11.84    6.16
   9  13  -2    8.10    2.65
   9  13  -2   10.21    3.39
   8  13  -2   -1.68    1.67
   8  13  -2   -0.49    4.17
   8  13  -2   -0.92    2.30
   8  13  -2    4.08    4.84
   7  13  -2   61.90    5.83
   7  13  -2   73.60   10.98
   7  13  -2   67.43    5.56
   7  13  -2   82.23   11.95
   6  13  -2    0.38    2.45
   6  13  -2   -6.49    3.35
   6  13  -2    5.83    4.93
   6  13  -2   -4.40    2.58
   5  13  -2  127.92    9.79
   5  13  -2  132.69    8.69
   5  13  -2  115.90   14.18
   4  13  -2   -4.88    4.52
   4  13  -2   -0.31    2.93
   4  13  -2   -2.11    3.31
   3  13  -2   21.79    5.75
   3  13  -2   18.49    4.73
   3  13  -2   17.88    7.40
   1  13  -2   58.03    9.53
   1  13  -2   52.00    8.85
   1  13  -2   57.73   10.86
   0  13  -2    5.06    5.06
   0  13  -2   -4.11    4.86
   0  13  -2   -3.79    4.91
   0  13  -2   -3.77    4.30
  -1  13  -2   89.63   12.69
  -1  13  -2  105.55   13.42
  -1  13  -2  131.04   17.23
  -1  13  -2  106.07   13.77
   1 -13   2  107.33    9.12
  -2  13  -2   -1.34    5.07
  -2  13  -2   -4.06    5.12
  -2  13  -2    3.90    5.02
  -2  13  -2   -3.76    4.88
   2 -13   2   -2.95    4.32
   2 -13   2   -0.04    5.30
  -3  13  -2   64.37   11.22
  -3  13  -2   54.26   10.39
  -3  13  -2   45.43    9.50
  -3  13  -2   53.25   11.04
   3 -13   2   35.99    9.24
   3 -13   2   42.24    9.42
  -4  13  -2   -6.35    4.85
  -4  13  -2   -6.11    5.56
  -4  13  -2   -3.71    4.06
  -4  13  -2    3.54    5.37
   4 -13   2   -2.47    5.56
   4 -13   2    3.13    6.63
  -5  13  -2  229.79   18.66
  -5  13  -2  204.15   19.32
  -5  13  -2  207.16   19.97
  -5  13  -2  235.27   21.55
   5 -13   2  176.16   21.12
   5 -13   2  218.04   20.05
  -6  13  -2   15.07    7.77
  -6  13  -2   -2.21    4.23
  -6  13  -2    0.91    6.07
  -6  13  -2   12.93    8.02
   6 -13   2   13.54    9.23
   6 -13   2    0.69    6.68
  -7  13  -2  127.21   19.49
  -7  13  -2  159.31   18.64
  -7  13  -2  147.10   21.27
  -7  13  -2  154.23   20.52
   7 -13   2  171.91   21.69
   7 -13   2  149.66   20.19
  -8  13  -2   -0.14    5.73
  -8  13  -2    4.65    6.00
  -8  13  -2    2.35    7.44
  -8  13  -2    2.15    6.62
   8 -13   2   -7.31    6.61
   8 -13   2    0.37    6.40
   8 -13   2    0.39    7.50
  -9  13  -2   28.92   10.68
  -9  13  -2   11.74    7.24
  -9  13  -2   48.94   14.76
  -9  13  -2   27.17   11.89
   9 -13   2   19.00   10.82
   9 -13   2   17.95    9.15
 -10  13  -2    7.48    9.49
 -10  13  -2   11.19   10.23
  10 -13   2    4.02    8.38
  10 -13   2   -4.99    6.17
  10 -13   2    2.20    8.58
 -11  13  -2    8.11    9.16
 -11  13  -2    6.54    7.57
 -11  13  -2   18.93   11.70
  11 -13   2    9.11    9.36
  11 -13   2    1.26    8.62
 -12  13  -2    3.97    8.89
 -12  13  -2   -4.02    8.79
  12 -13   2   -7.40    6.84
  12 -13   2   -2.27    8.81
 -13  13  -2   60.59   16.55
  13 -13   2   59.94   16.97
  13 -13   2   78.69   17.68
 -14  13  -2    0.37   10.72
 -14  13  -2    9.70   10.10
  14 -13   2   -9.28    8.39
  14 -13   2   -0.52    8.43
  15  12  -2    4.15    5.59
  15  12  -2    4.10    5.19
  15  12  -2   -5.56    5.70
  14  12  -2   11.46    5.96
  14  12  -2   22.05    9.23
  14  12  -2   15.95    6.50
  13  12  -2    1.31    4.21
  13  12  -2   -1.39    5.21
  13  12  -2    0.58    4.90
  12  12  -2   55.24   11.66
  12  12  -2   54.26    8.65
  12  12  -2   63.85    6.02
  12  12  -2   57.20    7.96
  11  12  -2    0.33    3.43
  11  12  -2    7.86    9.37
  11  12  -2    0.31    3.39
  11  12  -2    4.49    3.18
  10  12  -2   51.45    6.77
  10  12  -2   51.90    5.94
  10  12  -2   54.44   10.88
  10  12  -2   49.73    8.66
   9  12  -2   -0.89    1.83
   9  12  -2   -7.77    3.49
   9  12  -2   -2.20    2.47
   9  12  -2    0.63    3.86
   8  12  -2    9.45    2.48
   8  12  -2    6.78    2.78
   8  12  -2   15.99    6.52
   8  12  -2    4.97    4.48
   7  12  -2   -4.44    3.38
   7  12  -2   -1.55    4.08
   7  12  -2   -2.91    1.74
   7  12  -2   -2.35    1.74
   6  12  -2  581.24   27.31
   6  12  -2  605.05   33.39
   6  12  -2  607.47   27.21
   6  12  -2  574.51   32.97
   5  12  -2   -5.67    2.87
   5  12  -2    0.06    2.08
   5  12  -2   -2.06    2.69
   5  12  -2   -4.75    3.97
   4  12  -2  257.97   13.89
   4  12  -2  255.69   18.93
   4  12  -2  251.42   14.99
   3  12  -2    1.27    3.69
   3  12  -2   -1.50    2.80
   3  12  -2   -3.89    4.02
   2  12  -2   41.66    8.90
   2  12  -2   31.90    6.57
   2  12  -2   26.85    5.57
   1  12  -2    2.68    4.05
   1  12  -2    3.23    5.50
   1  12  -2    0.69    4.27
   0  12  -2  671.86   35.89
   0  12  -2  675.63   34.91
   0  12  -2  665.36   38.24
   0  12  -2  668.63   37.32
  -1  12  -2    0.51    4.91
  -1  12  -2    0.89    4.09
  -1  12  -2   -2.62    4.26
  -1  12  -2   -2.35    4.36
   1 -12   2   -0.75    3.60
   1 -12   2    0.55    3.18
  -2  12  -2 1113.18   56.08
  -2  12  -2 1199.72   56.30
  -2  12  -2 1106.52   58.36
  -2  12  -2 1101.72   56.26
   2 -12   2 1100.56   54.60
   2 -12   2 1069.91   54.32
  -3  12  -2    2.62    5.74
  -3  12  -2   -5.15    4.58
  -3  12  -2   -0.35    5.72
  -3  12  -2   -2.85    4.00
   3 -12   2    3.04    5.40
   3 -12   2    9.85    6.07
  -4  12  -2  349.94   22.97
  -4  12  -2  319.26   24.99
  -4  12  -2  326.98   23.51
  -4  12  -2  314.34   23.80
   4 -12   2  347.98   23.95
   4 -12   2  326.35   23.66
  -5  12  -2   -3.22    5.70
  -5  12  -2   10.95    7.00
  -5  12  -2   -3.55    6.08
  -5  12  -2    2.03    4.81
   5 -12   2   -3.13    6.08
   5 -12   2   -3.52    5.77
  -6  12  -2  151.96   17.17
  -6  12  -2  153.64   19.99
  -6  12  -2  137.53   18.66
  -6  12  -2  177.90   20.39
   6 -12   2  150.58   19.34
   6 -12   2  161.86   20.28
  -7  12  -2    6.39    6.70
  -7  12  -2    2.15    4.97
  -7  12  -2    1.65    7.04
  -7  12  -2   -5.12    6.26
   7 -12   2   -1.96    6.12
   7 -12   2   14.83    8.84
   7 -12   2   -3.95    6.52
  -8  12  -2    0.10    6.57
  -8  12  -2    1.24    6.39
  -8  12  -2   -2.46    5.13
  -8  12  -2    2.25    8.30
   8 -12   2   -1.25    6.69
   8 -12   2   -3.07    5.83
   8 -12   2   14.14    8.37
  -9  12  -2   -4.35    6.56
  -9  12  -2    1.37    5.97
  -9  12  -2    3.13    7.40
  -9  12  -2   -7.29    4.17
   9 -12   2    8.00    6.86
   9 -12   2    1.07    7.71
   9 -12   2   -0.39    6.38
 -10  12  -2   23.15   11.95
 -10  12  -2   16.48   10.44
 -10  12  -2   26.52    9.02
 -10  12  -2   19.98   10.13
  10 -12   2   21.31    9.99
  10 -12   2   28.14   11.74
  10 -12   2   18.86   11.72
 -11  12  -2    5.78    6.65
 -11  12  -2   -3.75    8.98
 -11  12  -2   10.38   10.07
  11 -12   2  -11.31    6.80
  11 -12   2    4.60    7.51
  11 -12   2    7.22    9.09
 -12  12  -2   16.38   10.68
 -12  12  -2   12.03   11.57
 -12  12  -2   27.72   10.47
  12 -12   2    3.34    9.65
  12 -12   2    8.83    8.90
 -13  12  -2   -4.23    8.02
 -13  12  -2   12.36    9.78
  13 -12   2   -6.39    6.41
  13 -12   2    1.94    8.64
 -14  12  -2   13.24   13.54
 -14  12  -2    5.18    8.89
  14 -12   2    5.71    8.81
  15  11  -2   10.36    6.31
  15  11  -2    4.84    5.87
  15  11  -2   -3.09    7.14
  14  11  -2   -0.47    4.59
  14  11  -2   -1.46    4.91
  14  11  -2   -4.82    5.66
  13  11  -2  367.62   22.13
  13  11  -2  322.56   26.31
  13  11  -2  348.43   23.92
  12  11  -2    1.40    4.07
  12  11  -2   -1.44    5.26
  12  11  -2   -3.39    3.26
  11  11  -2   78.86    7.79
  11  11  -2   68.40   11.73
  11  11  -2   92.64    9.82
  11  11  -2   67.84    7.88
  10  11  -2   -0.19    2.88
  10  11  -2    0.14    2.37
  10  11  -2    0.13    4.94
  10  11  -2   -4.40    2.62
   9  11  -2   10.99    4.70
   9  11  -2   14.35    3.89
   9  11  -2    7.39    5.58
   9  11  -2   14.46    3.18
   8  11  -2   -0.06    2.32
   8  11  -2   -0.53    1.74
   8  11  -2    0.12    4.40
   8  11  -2    3.98    4.42
   7  11  -2  410.69   18.85
   7  11  -2  403.90   24.18
   7  11  -2  389.52   18.93
   7  11  -2  419.73   25.26
   6  11  -2    3.61    4.39
   6  11  -2    1.10    4.32
   5  11  -2  615.77   27.77
   5  11  -2  612.67   33.63
   5  11  -2  637.27   33.60
   4  11  -2   -1.77    1.81
   4  11  -2    0.27    2.43
   4  11  -2    3.19    4.13
   3  11  -2    6.00    5.35
   3  11  -2    6.08    3.76
   3  11  -2   11.96    3.23
   2  11  -2   -2.29    2.31
   2  11  -2   -0.04    3.85
   2  11  -2    0.12    2.97
   1  11  -2   21.13    5.58
   1  11  -2   21.03    5.00
   1  11  -2   16.14    6.16
   0  11  -2   -0.17    4.43
   0  11  -2   -0.47    3.46
   0  11  -2   -3.23    3.24
   0  11  -2   -0.42    3.17
  -1  11  -2  838.21   51.30
  -1  11  -2  933.83   46.45
  -1  11  -2  901.24   47.89
  -1  11  -2  883.04   45.54
   1 -11   2  946.08   43.43
   1 -11   2  891.26   42.97
  -2  11  -2   -5.38    3.62
  -2  11  -2   -2.64    4.82
  -2  11  -2   -3.79    3.06
  -2  11  -2   -2.96    4.10
   2 -11   2    0.53    3.90
   2 -11   2   -1.14    4.29
  -3  11  -2  214.43   17.21
  -3  11  -2  207.83   18.20
  -3  11  -2  216.58   16.72
  -3  11  -2  233.03   17.63
   3 -11   2  212.72   17.46
  -4  11  -2   -3.04    4.05
  -4  11  -2   -2.93    4.50
  -4  11  -2    0.21    4.65
  -4  11  -2    3.35    5.80
   4 -11   2    4.64    6.06
   4 -11   2   -1.97    5.73
  -5  11  -2   22.94    9.46
  -5  11  -2   52.25    9.69
  -5  11  -2   34.59    9.58
  -5  11  -2   30.09    8.57
   5 -11   2   32.29    9.60
  -6  11  -2   -2.94    6.02
  -6  11  -2   -9.18    4.74
  -6  11  -2    4.10    6.05
  -6  11  -2    1.54    4.73
   6 -11   2   -0.81    5.99
   6 -11   2   -0.79    6.51
   6 -11   2    0.44    5.54
  -7  11  -2    0.28    6.49
  -7  11  -2   -0.51    6.66
  -7  11  -2    4.87    5.79
  -7  11  -2   -0.03    5.55
   7 -11   2    2.46    5.92
   7 -11   2  -10.88    5.32
   7 -11   2   -5.22    5.99
  -8  11  -2   -0.93    6.03
  -8  11  -2   -4.06    5.81
  -8  11  -2   -2.57    6.63
  -8  11  -2    0.77    5.49
   8 -11   2   -0.93    7.50
   8 -11   2   -7.01    6.30
   8 -11   2    2.52    6.32
  -9  11  -2   60.97   11.55
  -9  11  -2   76.87   15.24
   9 -11   2   53.43   13.90
   9 -11   2  115.04   18.70
   9 -11   2   61.87   12.89
 -10  11  -2    5.14    6.61
 -10  11  -2   -2.68    5.35
 -10  11  -2   -5.35    7.06
  10 -11   2   -5.23    7.35
  10 -11   2    0.55    6.68
 -11  11  -2   10.71    9.20
 -11  11  -2   32.59   10.33
 -11  11  -2    2.62    9.54
  11 -11   2   12.94   10.09
  11 -11   2   17.82    9.56
  11 -11   2   49.86   13.63
 -12  11  -2    2.57    9.52
 -12  11  -2   12.73    8.96
 -12  11  -2    2.27    6.21
  12 -11   2   -1.90    6.92
  12 -11   2    2.54    8.06
 -13  11  -2   29.59   14.72
 -13  11  -2   43.82   16.51
  13 -11   2   27.41   10.72
  13 -11   2   42.96   14.63
 -14  11  -2   -5.51    9.47
 -14  11  -2   -0.37    8.53
  14 -11   2   -9.71    7.85
  14 -11   2   -1.22    7.67
 -15  11  -2   15.80   13.11
 -15  11  -2   14.21   10.48
  15 -11   2   10.92    9.86
  15 -11   2   20.33   12.27
  16  10  -2   -1.32    7.66
  16  10  -2    7.75    6.76
  16  10  -2    5.65    6.30
  15  10  -2    3.71    7.44
  15  10  -2   -0.88    5.19
  15  10  -2   -2.70    4.72
  14  10  -2  222.06   21.59
  14  10  -2  212.05   17.22
  14  10  -2  214.07   17.35
  13  10  -2   -1.82    4.01
  13  10  -2    2.82    4.54
  13  10  -2   -5.60    5.19
  12  10  -2  326.81   23.90
  12  10  -2  284.36   18.76
  12  10  -2  276.26   18.18
  11  10  -2    1.82    3.17
  11  10  -2    1.92    3.69
  11  10  -2   -0.56    2.16
  11  10  -2   -2.01    3.99
  10  10  -2   -4.75    3.82
  10  10  -2    0.59    2.85
  10  10  -2    0.52    2.63
  10  10  -2   -3.97    3.06
   9  10  -2   -0.08    4.67
   9  10  -2   -5.21    2.39
   9  10  -2   -0.31    2.17
   9  10  -2   -3.98    2.51
   8  10  -2   64.52    8.54
   8  10  -2   60.23    5.02
   8  10  -2   60.82    5.83
   8  10  -2   79.35   11.62
   7  10  -2    3.76    1.81
   7  10  -2    0.32    1.96
   7  10  -2   -5.60    2.89
   7  10  -2    7.32    4.47
   6  10  -2  630.32   33.90
   5  10  -2    2.99    3.55
   5  10  -2    1.65    3.71
   4  10  -2   27.88    6.23
   3  10  -2    1.03    1.79
   3  10  -2    0.80    2.28
   3  10  -2   -2.06    3.19
   2  10  -2  740.07   38.97
   2  10  -2  747.18   35.76
   1  10  -2   -2.22    2.18
   1  10  -2   -2.54    3.07
   1  10  -2   -1.53    2.91
   0  10  -2  100.09    8.90
   0  10  -2   98.41    9.54
   0  10  -2   89.47   11.86
   0  10  -2  113.33   10.74
  -1  10  -2   -2.50    3.32
  -1  10  -2   -0.10    3.56
  -1  10  -2   -1.47    3.02
  -1  10  -2   -1.07    3.36
   1 -10   2   -3.79    3.06
   1 -10   2    0.22    3.09
  -2  10  -2  474.72   27.62
  -2  10  -2  470.86   29.22
  -2  10  -2  543.83   28.80
  -2  10  -2  522.30   28.36
   2 -10   2  484.16   27.44
   2 -10   2  480.00   27.44
  -3  10  -2    0.46    4.47
  -3  10  -2   -2.90    3.95
  -3  10  -2    2.16    3.64
  -3  10  -2   -0.38    3.81
   3 -10   2   -4.57    3.52
   3 -10   2   -1.89    4.38
  -4  10  -2    9.10    6.77
  -4  10  -2   42.01    8.13
  -4  10  -2   11.68    5.10
   4 -10   2   18.73    6.82
   4 -10   2   35.17    7.86
  -5  10  -2   -1.92    4.08
  -5  10  -2    2.35    3.91
  -5  10  -2    3.81    5.04
  -5  10  -2   15.73    6.76
   5 -10   2    7.85    5.80
   5 -10   2    5.44    5.67
   5 -10   2   -1.75    4.93
  -6  10  -2  632.33   39.13
  -6  10  -2  635.86   38.13
  -6  10  -2  667.88   39.24
  -6  10  -2  644.38   39.60
   6 -10   2  769.51   40.75
   6 -10   2  608.25   37.86
   6 -10   2  656.33   37.64
  -7  10  -2    4.09    5.90
  -7  10  -2   12.39    5.67
  -7  10  -2   14.74    7.59
  -7  10  -2    1.61    5.45
   7 -10   2    1.94    5.69
   7 -10   2    3.30    6.13
   7 -10   2    8.25    6.94
  -8  10  -2    5.55    6.09
  -8  10  -2   -0.07    6.08
  -8  10  -2    7.64    7.42
  -8  10  -2   -0.85    5.76
   8 -10   2    1.15    5.94
   8 -10   2   -4.09    5.72
   8 -10   2    1.58    6.89
  -9  10  -2    7.60    5.43
  -9  10  -2    4.74    5.31
  -9  10  -2    6.53    7.30
   9 -10   2    0.78    5.54
   9 -10   2    9.90    7.50
   9 -10   2    7.07    7.69
 -10  10  -2   -4.18    7.53
 -10  10  -2    6.51    6.16
 -10  10  -2    0.06    6.85
  10 -10   2    3.47    8.41
  10 -10   2   -0.15    6.38
  10 -10   2    3.62    7.30
 -11  10  -2    5.59    5.82
 -11  10  -2   24.00    8.59
 -11  10  -2   -4.54    7.65
 -11  10  -2   17.98    9.06
  11 -10   2    6.44    7.01
  11 -10   2    8.34    7.95
  11 -10   2    1.72    7.54
 -12  10  -2   20.09   11.09
 -12  10  -2   34.73   13.89
 -12  10  -2   16.12    8.87
  12 -10   2   26.02   10.16
  12 -10   2   13.43   10.39
  12 -10   2   22.64   11.15
 -13  10  -2    8.06    9.23
 -13  10  -2  -13.34    7.67
  13 -10   2   -1.61    7.99
  13 -10   2   -0.51    7.85
 -14  10  -2   -1.09    9.28
 -14  10  -2   22.05    9.50
  14 -10   2    1.59    8.58
  14 -10   2    1.08    7.81
 -15  10  -2   -3.38    8.37
  15 -10   2   -4.85    7.00
  15 -10   2    9.55   16.12
  16   9  -2    0.10    7.16
  16   9  -2  -10.15    7.51
  16   9  -2   -5.34    9.51
  15   9  -2   -2.68    5.05
  15   9  -2   -3.02    6.03
  15   9  -2   -0.08    5.70
  14   9  -2    3.81    5.54
  14   9  -2    2.55    6.70
  14   9  -2   -0.14    4.74
  13   9  -2  151.40   19.47
  13   9  -2  144.97   13.44
  13   9  -2  152.77   13.64
  12   9  -2   -1.92    3.52
  12   9  -2   -2.04    3.89
  11   9  -2   20.88    7.39
  11   9  -2   18.66    5.51
  11   9  -2   22.24    6.13
  10   9  -2   -3.43    3.13
  10   9  -2   -5.96    2.33
  10   9  -2   -1.37    2.36
  10   9  -2    2.53    5.26
   9   9  -2  790.20   36.31
   9   9  -2  768.16   37.14
   9   9  -2  746.88   36.83
   9   9  -2  788.94   41.97
   8   9  -2   -2.67    2.56
   8   9  -2   -0.21    3.23
   8   9  -2   -2.08    4.17
   8   9  -2   -1.33    1.90
   7   9  -2  132.31    7.80
   7   9  -2  113.42   11.55
   7   9  -2  153.21   10.90
   7   9  -2  128.55    7.33
   6   9  -2   -3.17    2.56
   6   9  -2   -3.14    2.81
   5   9  -2  215.91   14.58
   5   9  -2  217.07   14.84
   4   9  -2   -2.06    2.72
   3   9  -2  325.38   15.41
   3   9  -2  341.36   16.14
   2   9  -2    3.99    2.02
   2   9  -2    0.66    2.89
   1   9  -2  436.16   25.32
   1   9  -2  440.08   22.09
   1   9  -2  442.65   22.93
   0   9  -2   -2.16    2.77
   0   9  -2    2.95    3.67
   0   9  -2   -2.25    2.67
  -1   9  -2  701.06   37.48
  -1   9  -2  707.40   35.27
  -1   9  -2  709.49   35.72
  -1   9  -2  713.71   36.24
   1  -9   2  686.73   34.17
  -2   9  -2   -0.20    3.65
  -2   9  -2   -4.91    3.02
  -2   9  -2    0.54    3.60
  -2   9  -2   -1.89    2.74
   2  -9   2    0.19    3.36
  -3   9  -2  333.74   22.28
  -3   9  -2  307.97   20.27
  -3   9  -2  379.16   22.04
  -3   9  -2  352.39   21.60
   3  -9   2  364.98   22.15
   3  -9   2  335.02   21.33
  -4   9  -2   -0.91    2.83
  -4   9  -2   -3.59    3.57
  -4   9  -2   -2.09    3.59
  -4   9  -2   -0.63    3.75
   4  -9   2    1.58    4.91
   4  -9   2   -0.79    3.96
   4  -9   2   -4.25    3.62
  -5   9  -2  290.21   19.55
  -5   9  -2  295.79   21.49
  -5   9  -2  301.73   21.09
  -5   9  -2  301.28   21.50
   5  -9   2  312.98   21.79
   5  -9   2  279.79   20.77
   5  -9   2  311.63   20.66
  -6   9  -2   -2.17    3.45
  -6   9  -2   -0.43    4.81
  -6   9  -2    9.36    5.52
  -6   9  -2    1.22    4.97
   6  -9   2   -4.46    5.26
   6  -9   2   23.35    7.88
   6  -9   2    2.60    4.71
  -7   9  -2  176.28   19.92
  -7   9  -2  166.33   20.39
  -7   9  -2  117.73   15.74
  -7   9  -2  144.32   14.03
   7  -9   2  154.44   15.12
   7  -9   2  130.31   17.96
   7  -9   2  158.09   18.55
  -8   9  -2    9.27    6.57
  -8   9  -2   10.07    7.04
  -8   9  -2   10.88    6.26
  -8   9  -2   13.67    6.25
   8  -9   2    8.79    6.14
   8  -9   2   15.30    7.07
   8  -9   2   13.62    8.06
  -9   9  -2  148.42   21.03
  -9   9  -2   90.54   15.62
  -9   9  -2  172.89   16.07
  -9   9  -2  134.33   17.38
   9  -9   2  159.14   20.33
   9  -9   2  144.59   17.23
   9  -9   2  160.50   19.81
 -10   9  -2   -2.48    6.64
 -10   9  -2   -9.66    3.69
 -10   9  -2   -4.48    4.94
  10  -9   2   -9.36    5.43
  10  -9   2    3.23    7.51
  10  -9   2   -7.97    5.26
 -11   9  -2    1.51    5.65
 -11   9  -2    7.09    8.06
 -11   9  -2   10.46    9.50
  11  -9   2    7.32    8.19
  11  -9   2    4.18    7.21
 -12   9  -2    3.03    7.26
 -12   9  -2   -9.29    7.92
 -12   9  -2   -4.35    6.68
 -12   9  -2   -7.13    5.39
  12  -9   2   -7.47    6.60
  12  -9   2   -3.43    6.36
  12  -9   2   -2.73    6.43
 -13   9  -2   -1.09    5.85
 -13   9  -2   13.00    8.40
 -13   9  -2   11.54   10.10
  13  -9   2   -7.16    6.25
  13  -9   2  -10.53    7.27
 -14   9  -2   -3.22    6.60
 -14   9  -2    0.38    9.77
  14  -9   2   13.47   10.70
  14  -9   2   -2.74    7.52
 -15   9  -2   11.84   12.95
 -15   9  -2   20.41   10.42
  15  -9   2    4.17    9.17
  15  -9   2   12.11    9.74
 -16   9  -2   -5.83    5.93
  16  -9   2  -11.60    8.12
  16   8  -2   53.67   13.48
  16   8  -2   37.19   11.48
  16   8  -2   63.47   15.38
  15   8  -2    3.51    7.14
  15   8  -2    2.17    5.57
  15   8  -2   -0.10    5.59
  14   8  -2   -0.45    5.21
  14   8  -2    5.27    6.95
  14   8  -2    2.78    5.39
  13   8  -2   -3.92    3.84
  13   8  -2    3.16    6.34
  13   8  -2    1.41    4.82
  12   8  -2   -2.32    5.03
  12   8  -2    1.08    4.75
  12   8  -2   -2.54    3.63
  11   8  -2   -0.77    3.32
  11   8  -2   -1.08    3.68
  11   8  -2   -4.65    4.13
  10   8  -2 1210.58   55.83
  10   8  -2 1310.72   58.90
  10   8  -2 1268.40   59.35
  10   8  -2 1293.50   63.88
   9   8  -2   -2.05    3.24
   9   8  -2   -1.53    4.43
   9   8  -2   -3.25    2.53
   9   8  -2   -1.03    2.49
   7   8  -2   -4.33    2.99
   7   8  -2   -0.17    2.02
   7   8  -2   -0.82    2.37
   7   8  -2   -0.50    1.50
   6   8  -2   -0.46    2.77
   6   8  -2    2.31    2.53
   6   8  -2    0.74    1.25
   5   8  -2    3.46    2.74
   4   8  -2  451.35   24.18
   4   8  -2  446.90   24.11
   3   8  -2    5.65    3.35
   2   8  -2  509.93   23.21
   2   8  -2  501.49   27.16
   1   8  -2    0.34    2.34
   1   8  -2   -1.88    2.45
   1   8  -2    1.43    2.09
   0   8  -2   68.94    7.66
   0  -8   2   49.61    3.55
   0  -8   2   53.93    3.86
  -1   8  -2   -0.91    2.75
  -1   8  -2   -1.25    3.23
  -1   8  -2   -5.09    2.63
  -1   8  -2    4.00    3.20
   1  -8   2   -8.07    2.40
   1  -8   2    4.40    3.28
  -2   8  -2 1623.12   84.68
   2  -8   2 1449.78   82.60
  -4   8  -2  206.86   14.79
  -4   8  -2  216.76   16.43
  -4   8  -2  224.48   16.33
  -5   8  -2    0.39    4.10
  -5   8  -2   -4.86    2.97
  -5   8  -2   -3.66    3.35
  -5   8  -2   -1.14    3.19
   5  -8   2    0.16    4.58
   5  -8   2    4.57    4.70
   5  -8   2   -8.18    3.24
  -6   8  -2   53.01    9.14
  -6   8  -2   37.39    8.59
  -6   8  -2   64.88   11.46
  -6   8  -2   41.31    8.59
   6  -8   2   45.15    9.49
   6  -8   2   62.29   10.56
   6  -8   2   42.75    8.09
  -7   8  -2    2.74    4.44
  -7   8  -2   -1.91    4.61
  -7   8  -2   -2.15    4.80
  -7   8  -2   -1.30    5.42
   7  -8   2    2.67    4.86
   7  -8   2    4.29    5.60
   7  -8   2  -10.92    4.17
  -8   8  -2    6.06    6.28
  -8   8  -2   19.04    6.64
  -8   8  -2   13.36    6.87
  -8   8  -2   11.25    7.76
   8  -8   2   13.71    6.93
   8  -8   2   -0.33    5.23
   8  -8   2   10.12    6.59
  -9   8  -2    0.65    5.95
  -9   8  -2   -2.78    5.35
  -9   8  -2   -3.35    4.22
  -9   8  -2   -8.42    5.60
   9  -8   2   -4.35    5.44
   9  -8   2   -2.28    6.00
   9  -8   2   -9.02    5.74
 -10   8  -2  379.22   28.61
 -10   8  -2  352.28   30.48
 -10   8  -2  412.11   28.32
 -10   8  -2  403.97   27.26
  10  -8   2  380.54   27.55
  10  -8   2  393.55   29.09
  10  -8   2  413.26   29.12
 -11   8  -2   -2.19    4.63
 -11   8  -2    0.25    4.45
 -11   8  -2   -7.22    5.42
 -11   8  -2    5.33    6.54
  11  -8   2    5.28    6.62
  11  -8   2    2.43    5.29
  11  -8   2   -1.88    6.54
 -12   8  -2    6.85    6.09
 -12   8  -2    1.08    6.36
 -12   8  -2  -10.64    6.94
 -12   8  -2   -7.20    5.19
  12  -8   2    4.45    7.28
  12  -8   2    6.31    7.40
 -13   8  -2    2.86    5.69
 -13   8  -2    7.08    7.64
 -13   8  -2   13.20   10.99
 -13   8  -2    0.18    6.67
  13  -8   2    4.44    7.51
  13  -8   2   -1.52    6.85
 -14   8  -2   39.03   11.87
 -14   8  -2   31.45   13.42
  14  -8   2   17.90   11.14
  14  -8   2   37.24   11.88
 -15   8  -2    7.19    8.09
 -15   8  -2    6.57   10.68
  15  -8   2    1.33    7.84
  15  -8   2    2.29    8.56
 -16   8  -2   18.36   14.67
 -16   8  -2    0.70    6.81
  16  -8   2   -0.56    8.35
  16  -8   2   14.33   10.06
  17   7  -2   63.14   13.53
  17   7  -2   73.65   14.95
  16   7  -2   -1.56    6.30
  16   7  -2    1.06    7.64
  16   7  -2   -0.78    5.90
  15   7  -2  103.12   15.36
  15   7  -2  123.85   16.20
  15   7  -2   99.38   16.64
  14   7  -2    1.22    5.92
  14   7  -2    0.66    5.32
  14   7  -2    0.93    6.03
  13   7  -2   16.10    6.28
  13   7  -2   20.09    7.25
  13   7  -2   15.65    8.18
  12   7  -2   -7.45    4.76
  12   7  -2   -3.24    3.72
  12   7  -2   -2.39    4.33
  11   7  -2   52.07    8.39
  11   7  -2   67.74    9.98
  11   7  -2   71.77   11.72
  10   7  -2   -1.77    3.31
  10   7  -2    1.40    4.88
  10   7  -2   -2.02    4.12
   9   7  -2 1681.20   80.30
   8   7  -2    0.65    2.21
   8   7  -2   -1.09    3.87
   8   7  -2   -0.73    2.67
   8   7  -2    1.37    2.42
   7   7  -2   28.51    6.28
   7   7  -2   18.57    3.04
   7   7  -2   20.86    4.02
   7   7  -2   20.49    3.71
   6   7  -2   -1.96    1.69
   6   7  -2    1.12    2.71
   6   7  -2   -0.29    1.14
   6   7  -2   -4.59    1.29
   4   7  -2   -1.04    2.05
   4   7  -2    3.37    2.71
   3   7  -2   62.86    7.19
   2   7  -2   -2.54    2.00
   1   7  -2  298.16   17.22
   1   7  -2  273.03   14.72
   1   7  -2  287.82   14.29
   0   7  -2    0.27    1.98
   0   7  -2   -0.81    2.30
   0   7  -2   -0.26    2.15
   0  -7   2   -1.81    1.22
   0  -7   2    0.54    1.02
  -1   7  -2 1268.79   66.69
   1  -7   2 1216.43   63.86
   1  -7   2 1251.52   66.47
  -2   7  -2    3.38    2.96
  -2   7  -2    4.00    3.54
   2  -7   2   31.62    5.41
   2  -7   2   14.79    3.84
  -4   7  -2   -2.60    3.48
  -4   7  -2   -3.16    4.05
  -4   7  -2   -1.15    2.86
  -4   7  -2    0.23    3.68
   4  -7   2   -3.49    3.70
   4  -7   2   -2.75    3.08
   4  -7   2    4.10    4.47
  -5   7  -2  376.63   23.62
  -5   7  -2  390.35   23.61
  -5   7  -2  407.00   24.64
  -5   7  -2  364.14   22.07
   5  -7   2  359.08   22.73
   5  -7   2  455.80   25.35
   5  -7   2  357.29   23.24
  -6   7  -2   -0.25    3.46
  -6   7  -2    8.64    4.76
   6  -7   2   -2.19    4.25
   6  -7   2   -4.48    3.14
   6  -7   2    8.25    4.80
  -7   7  -2  417.58   25.65
  -7   7  -2  455.13   28.81
  -7   7  -2  429.27   26.55
  -7   7  -2  397.89   26.66
   7  -7   2  434.20   27.41
   7  -7   2  478.36   28.78
   7  -7   2  427.42   26.30
  -8   7  -2   -8.23    2.91
  -8   7  -2    0.11    4.26
  -8   7  -2    0.29    4.43
  -8   7  -2    0.36    6.57
   8  -7   2    1.16    5.32
   8  -7   2    4.41    5.28
   8  -7   2   -5.44    4.90
  -9   7  -2  219.61   19.26
  -9   7  -2  214.70   19.16
  -9   7  -2  249.47   19.03
  -9   7  -2  231.67   22.23
   9  -7   2  229.96   19.23
   9  -7   2  264.65   21.09
   9  -7   2  219.94   20.41
 -10   7  -2    7.26    6.08
 -10   7  -2    7.07    8.49
 -10   7  -2   -0.71    5.34
 -10   7  -2  -14.87    4.57
  10  -7   2   -0.29    5.75
  10  -7   2   -4.86    6.51
  10  -7   2   -7.72    5.86
 -11   7  -2  103.58   18.82
 -11   7  -2   86.87   13.38
 -11   7  -2  110.74   16.00
 -11   7  -2   81.72   14.44
  11  -7   2   90.24   15.47
  11  -7   2  106.55   15.91
 -12   7  -2   23.47    7.46
 -12   7  -2   12.00    6.77
  12  -7   2   12.39    7.08
  12  -7   2   -1.48    6.50
 -13   7  -2   90.47   18.76
 -13   7  -2   67.40   12.88
 -13   7  -2   80.83   15.01
 -13   7  -2  107.81   17.22
  13  -7   2   85.74   15.58
  13  -7   2   91.81   17.83
 -14   7  -2   -4.52    6.09
 -14   7  -2   -0.67    6.01
 -14   7  -2    5.24    9.52
 -14   7  -2    9.15   12.11
  14  -7   2   -8.97    5.38
  14  -7   2    4.42    7.56
 -15   7  -2    5.80    7.04
 -15   7  -2   23.96   13.56
  15  -7   2    3.50    9.07
  15  -7   2   13.76    8.97
 -16   7  -2    1.44    6.26
 -16   7  -2   -3.02    9.36
  16  -7   2   -0.48    7.90
  16  -7   2    2.08    8.83
 -17   7  -2    0.13    5.89
 -17   7  -2    6.64   12.47
  17  -7   2    4.03    9.32
  17  -7   2   -1.27    8.86
  17   6  -2   -8.61    6.05
  17   6  -2   -1.67    5.71
  16   6  -2  170.88   22.37
  16   6  -2  160.35   20.03
  16   6  -2  141.38   18.88
  15   6  -2   -4.94    4.66
  15   6  -2    1.77    6.33
  15   6  -2   -2.02    6.25
  14   6  -2   18.29    8.53
  14   6  -2   32.89    8.66
  14   6  -2   39.07    9.35
  13   6  -2   -3.10    4.56
  13   6  -2   -3.18    5.07
  13   6  -2   -3.76    5.07
  12   6  -2   -1.04    4.57
  12   6  -2   -6.41    4.34
  12   6  -2   -5.03    3.85
  11   6  -2    5.70    5.28
  11   6  -2    3.13    4.30
  11   6  -2    0.05    4.49
  10   6  -2  162.14   13.26
  10   6  -2  181.34   18.73
  10   6  -2  136.90   11.75
   9   6  -2   -0.46    1.38
   9   6  -2    2.52    3.18
   9   6  -2    0.22    4.14
   9   6  -2   -2.67    3.21
   9   6  -2   -3.39    1.63
   8   6  -2  153.00   10.26
   8   6  -2  152.63   13.27
   8   6  -2  160.97   11.12
   8   6  -2  157.78    9.08
   7   6  -2    1.52    2.53
   7   6  -2   -0.45    1.65
   7   6  -2   -1.46    1.66
   7   6  -2    0.59    3.42
  -6  -6   2 2470.81  114.10
   5   6  -2   -1.23    2.39
   5   6  -2   -2.53    1.87
   5   6  -2   -1.08    1.17
   3   6  -2    5.83    2.33
   3   6  -2   11.09    2.81
   2   6  -2    1.30    2.06
   1   6  -2   93.27    5.44
   0   6  -2   16.27    3.24
   0   6  -2   17.84    3.07
   0   6  -2   12.42    3.50
   0  -6   2   17.79    2.11
   0  -6   2   15.81    1.82
  -1   6  -2   -2.88    1.60
  -1   6  -2   -1.23    1.97
  -1   6  -2   -0.32    1.89
  -1   6  -2   -1.62    1.70
   1  -6   2   -1.72    1.58
   1  -6   2    1.17    2.16
  -2   6  -2 1206.37   65.82
  -3   6  -2    2.36    2.57
  -3   6  -2    3.00    3.21
  -3   6  -2   -1.09    2.71
   3  -6   2   -0.58    2.56
   3  -6   2   -2.44    2.75
   3  -6   2   -3.20    2.82
  -4   6  -2  162.39   12.73
  -4   6  -2  138.89   11.77
  -4   6  -2  155.51   11.11
  -4   6  -2  166.71   12.07
   4  -6   2  140.57   11.17
   4  -6   2  150.18   12.37
   4  -6   2  137.17   11.72
  -5   6  -2   -1.63    2.92
  -5   6  -2   -0.65    3.82
   5  -6   2   -2.98    3.13
   5  -6   2   -4.10    3.46
  -6   6  -2 3099.84  160.48
  -7   6  -2   -8.00    3.94
  -7   6  -2   -5.10    3.57
  -7   6  -2   -1.62    3.19
  -7   6  -2   -2.58    5.18
   7  -6   2    2.28    5.29
   7  -6   2   -2.15    3.80
   7  -6   2   -5.30    3.55
  -8   6  -2   56.65   10.17
  -8   6  -2   71.41   13.23
  -8   6  -2   94.62   12.72
   8  -6   2  104.51   13.61
   8  -6   2   56.58   11.56
   8  -6   2   73.71   11.32
  -9   6  -2   -3.88    3.82
  -9   6  -2    0.24    4.84
  -9   6  -2    0.09    4.27
  -9   6  -2   -2.83    6.13
   9  -6   2   -8.05    5.27
   9  -6   2   -5.36    5.07
   9  -6   2   -5.88    4.19
 -10   6  -2   55.78   11.32
 -10   6  -2   79.90   12.32
 -10   6  -2   97.81   14.26
 -10   6  -2   91.29   16.42
  10  -6   2  102.80   15.33
  10  -6   2   83.57   13.55
  10  -6   2   95.14   14.09
 -11   6  -2    7.17    6.18
 -11   6  -2    2.28    4.94
 -11   6  -2   -6.71    5.70
 -11   6  -2   -3.08    5.09
  11  -6   2   -2.48    4.92
  11  -6   2   -0.74    5.75
 -12   6  -2   59.03   11.96
 -12   6  -2   54.32   11.57
 -12   6  -2   78.46   13.97
 -12   6  -2   49.34   13.31
  12  -6   2   59.95   12.30
 -13   6  -2    3.90    6.22
 -13   6  -2   -7.63    4.52
 -13   6  -2    3.25    8.62
  13  -6   2    3.62    6.99
  13  -6   2    6.22    6.93
 -14   6  -2  147.50   20.28
 -14   6  -2  170.40   20.52
 -14   6  -2  241.14   31.17
 -14   6  -2  204.41   19.26
  14  -6   2  189.01   24.60
  14  -6   2  194.77   23.28
 -15   6  -2    8.63   12.03
 -15   6  -2   -2.23    5.18
  15  -6   2   -5.16    6.02
  15  -6   2  -11.71    5.96
 -16   6  -2    3.09    5.86
 -16   6  -2   -3.74    9.65
  16  -6   2    9.27    9.49
  16  -6   2    0.32    8.11
 -17   6  -2    8.93   11.93
 -17   6  -2    4.73    5.35
  17  -6   2    5.78    8.79
  17  -6   2    1.26    9.29
  17   5  -2    1.96    7.62
  17   5  -2   -8.67    6.23
  16   5  -2   -1.91    6.22
  16   5  -2   -0.46    6.19
  16   5  -2    2.38    6.42
  15   5  -2    5.59    6.86
  15   5  -2   12.57    7.46
  15   5  -2    0.36    6.89
  14   5  -2   -1.58    5.10
  14   5  -2   11.03    7.79
  14   5  -2    1.43    5.44
 -14  -5   2    4.79    5.99
  13   5  -2   13.03    7.85
  13   5  -2   10.90    6.42
  13   5  -2    3.87    6.18
 -13  -5   2    6.29   10.63
  12   5  -2    2.90    5.02
  12   5  -2   -2.92    4.77
  12   5  -2    0.29    4.58
 -12  -5   2   15.32    7.36
  11   5  -2  296.40   22.35
  10   5  -2    0.34    4.52
  10   5  -2    2.54    4.20
  10   5  -2   -0.88    3.91
 -10  -5   2   -2.95    4.25
   9   5  -2   82.11   10.11
   9   5  -2   70.61    8.86
   9   5  -2  104.77   12.81
  -9  -5   2   74.95   12.11
   8   5  -2   -6.82    2.27
   8   5  -2   -2.69    2.84
   8   5  -2    1.15    2.68
   8   5  -2   -0.24    1.31
  -8  -5   2   -1.96    5.42
   7   5  -2    5.52    1.89
   7   5  -2    6.63    2.54
   7   5  -2   22.56    5.00
   6   5  -2    0.59    1.78
   6   5  -2    2.13    1.82
   6   5  -2   -0.27    2.99
   6   5  -2   -2.92    2.12
  -6  -5   2   -1.54    2.88
   5   5  -2  947.56   47.37
  -5  -5   2 1014.54   49.88
   4   5  -2   -1.25    1.44
   4   5  -2   -2.58    1.81
   3   5  -2  195.67   11.52
   3   5  -2  196.38   11.31
   2   5  -2    0.02    1.55
   1   5  -2 2875.93  125.26
  -1  -5   2 2822.07  125.30
   0   5  -2   -2.92    1.23
   0   5  -2   -1.50    1.61
   0   5  -2   -0.22    1.56
   0  -5   2   -0.48    0.60
   0  -5   2   -0.52    0.92
  -1   5  -2   65.42    6.22
  -1   5  -2   73.33    5.84
  -1   5  -2   72.48    5.84
  -1   5  -2   73.51    5.84
   1  -5   2   69.32    5.59
   1  -5   2   65.90    5.73
  -2   5  -2   -0.91    1.53
  -2   5  -2    1.40    2.36
  -2   5  -2   -0.46    1.90
  -2   5  -2   -1.17    1.97
   2  -5   2    0.15    1.97
   2  -5   2    0.63    2.02
   2  -5   2    0.85    2.17
  -3   5  -2  411.32   22.16
  -3   5  -2  396.83   22.38
  -3   5  -2  428.09   21.36
  -3   5  -2  426.02   22.87
   3  -5   2  412.41   22.67
   3  -5   2  405.04   21.55
   3  -5   2  429.81   22.31
  -4   5  -2    0.60    2.43
  -4   5  -2   -0.92    2.37
  -4   5  -2   -0.29    2.86
  -4   5  -2   -0.20    2.16
   4  -5   2   -0.16    2.17
   4  -5   2   -1.17    2.84
   4  -5   2   -0.86    2.41
  -5   5  -2  232.74   15.57
  -5   5  -2  249.03   15.26
  -5   5  -2  233.15   23.05
  -5   5  -2  250.59   16.04
   5  -5   2  275.93   17.35
   5  -5   2  241.29   15.42
   5  -5   2  209.81   15.55
  -6   5  -2    4.73    3.95
  -6   5  -2    4.41    4.25
  -6   5  -2    4.22    3.24
  -6   5  -2   -4.59    2.81
   6  -5   2    9.93    4.13
   6  -5   2   -1.34    4.28
   6  -5   2   10.52    4.74
  -7   5  -2 2071.50  109.56
  -7   5  -2 1987.82  113.40
   7  -5   2 1996.50  110.33
   7  -5   2 1870.14  104.53
  -8   5  -2    2.68    3.68
  -8   5  -2   -2.15    3.70
  -8   5  -2    2.26    4.07
  -8   5  -2   -6.27    4.47
   8  -5   2   -4.72    4.41
   8  -5   2    2.55    4.67
   8  -5   2    4.61    4.41
  -9   5  -2  204.51   16.49
  -9   5  -2  245.92   20.53
  -9   5  -2  193.21   15.92
  -9   5  -2  241.52   18.39
   9  -5   2  156.25   16.54
   9  -5   2  210.21   16.95
   9  -5   2  177.62   16.81
 -10   5  -2    2.52    7.34
 -10   5  -2   -0.17    4.30
 -10   5  -2    0.86    4.80
 -10   5  -2    5.02    5.04
  10  -5   2   10.54    6.69
  10  -5   2    3.96    5.22
  10  -5   2   -3.38    4.52
 -11   5  -2  161.47   21.61
 -11   5  -2  173.36   16.72
 -11   5  -2  176.58   19.39
 -11   5  -2  176.15   16.32
  11  -5   2  162.94   16.55
  11  -5   2  179.64   17.10
  11  -5   2  210.93   22.78
 -12   5  -2    0.27    4.94
 -12   5  -2   -2.90    4.22
 -12   5  -2   -4.05    3.71
 -12   5  -2   -2.19    6.82
  12  -5   2   -1.80    5.69
  12  -5   2   -3.57    6.10
 -13   5  -2  205.50   18.54
 -13   5  -2  207.19   18.56
 -13   5  -2  181.43   27.12
 -13   5  -2  261.20   25.77
  13  -5   2  219.51   26.05
  13  -5   2  219.82   24.96
 -14   5  -2    3.13    8.48
 -14   5  -2    1.90    6.17
 -14   5  -2   -3.76    4.23
  14  -5   2    6.35    8.11
  14  -5   2   -2.63    6.66
  14  -5   2   -8.21    4.97
 -15   5  -2   63.82   12.79
 -15   5  -2  100.34   21.75
 -15   5  -2   60.52   10.24
  15  -5   2   49.70   13.19
  15  -5   2   54.24   12.97
 -16   5  -2   -3.77    3.70
 -16   5  -2    5.02   10.94
  16  -5   2   -3.01    7.57
  16  -5   2    2.10    7.49
 -17   5  -2   23.59    8.43
 -17   5  -2   49.17   17.54
  17  -5   2   34.20   19.82
  17   4  -2    2.07    7.46
  17   4  -2   -4.10    7.29
  16   4  -2    5.23    8.23
  16   4  -2    4.31    7.80
  16   4  -2    0.27    7.11
  15   4  -2    1.57    6.00
  15   4  -2   -9.34    5.47
  14   4  -2   -2.10    5.09
  14   4  -2    7.27    6.74
  14   4  -2   -2.36    5.48
 -14  -4   2    1.06    6.23
  13   4  -2   -3.46    5.08
  13   4  -2    0.91    6.45
  13   4  -2   -1.91    5.02
  12   4  -2  193.27   18.00
  12   4  -2  194.91   17.19
  12   4  -2  203.75   16.97
 -12  -4   2  210.53   19.48
  11   4  -2    2.00    5.26
  11   4  -2    2.59    4.99
  11   4  -2    1.79    4.40
 -11  -4   2   -1.98    4.48
  10   4  -2  182.15   15.11
  10   4  -2  193.65   14.68
  10   4  -2  168.26   15.98
 -10  -4   2  256.54   18.59
   9   4  -2    3.99    3.93
   9   4  -2    0.85    3.82
  -9  -4   2    0.87    3.99
   8   4  -2  119.35   10.29
   8   4  -2  123.74    6.57
   8   4  -2  117.58    9.54
   8   4  -2  128.79    6.37
   8   4  -2  131.76   11.64
   7   4  -2    2.43    3.26
   7   4  -2    1.60    2.38
   7   4  -2    4.32    3.03
   7   4  -2    1.38    1.53
   7   4  -2   -0.11    1.23
  -7  -4   2    3.00    3.59
   6   4  -2  159.30    9.77
  -6  -4   2  162.93   12.41
   5   4  -2   -0.22    2.37
   5   4  -2   -0.82    1.36
   5   4  -2   -0.72    1.78
  -5  -4   2   -0.49    2.37
   4   4  -2    6.83    1.69
   4   4  -2    2.40    1.01
   4   4  -2    4.86    2.49
   3   4  -2    0.99    1.43
   1   4  -2   -1.46    1.77
   1   4  -2    0.13    1.30
   0   4  -2 4242.77  185.18
   0  -4   2 4214.05  185.40
  -1   4  -2   -2.01    1.12
  -1   4  -2    0.21    1.62
  -1   4  -2   -0.05    1.48
  -1   4  -2    0.96    1.61
   1  -4   2   -0.72    1.32
   1  -4   2    1.38    1.73
  -2   4  -2   28.36    4.42
  -2   4  -2   28.18    4.38
  -2   4  -2   28.03    4.28
   2  -4   2   29.23    4.71
   2  -4   2   38.77    5.09
  -3   4  -2   -2.04    1.98
  -3   4  -2   -1.31    1.52
  -3   4  -2    0.28    1.86
  -3   4  -2   -1.92    1.25
   3  -4   2    1.62    1.93
   3  -4   2    1.38    2.11
   3  -4   2   -1.61    2.17
  -4   4  -2   71.69    7.87
  -4   4  -2   53.96    6.88
  -4   4  -2   48.37    7.50
  -4   4  -2   58.49    6.62
   4  -4   2   64.38    8.15
   4  -4   2   64.96    7.91
   4  -4   2   48.65    6.15
  -5   4  -2    1.97    2.76
  -5   4  -2   -4.65    3.04
  -5   4  -2   -0.29    2.38
  -5   4  -2    0.13    2.20
   5  -4   2   -2.06    2.79
   5  -4   2    0.05    2.57
   5  -4   2   -1.35    2.98
  -6   4  -2 1387.22   76.05
  -6   4  -2 1302.79   79.04
   6  -4   2 1287.60   72.81
   6  -4   2 1265.67   75.50
  -7   4  -2    2.70    3.37
  -7   4  -2    0.69    2.98
  -7   4  -2   -4.45    2.45
  -7   4  -2   -1.05    3.99
   7  -4   2    1.17    3.71
   7  -4   2    2.71    3.64
   7  -4   2   -4.54    3.03
  -8   4  -2  138.70   12.04
  -8   4  -2  142.03   16.66
  -8   4  -2  125.57   11.95
  -8   4  -2  139.61   11.93
   8  -4   2  118.12   13.88
   8  -4   2  135.46   12.30
  -9   4  -2   -6.87    3.72
  -9   4  -2   -5.95    5.42
  -9   4  -2    0.00    3.75
  -9   4  -2   -4.24    3.39
   9  -4   2    3.10    4.66
   9  -4   2   -1.47    5.34
   9  -4   2   -7.04    3.43
 -10   4  -2 1682.15   80.59
 -10   4  -2 1588.22   79.75
 -10   4  -2 1680.59   85.45
 -10   4  -2 1759.36   81.67
  10  -4   2 1729.59   83.20
  10  -4   2 1671.70   81.38
 -11   4  -2    2.00    5.41
 -11   4  -2    2.44    7.56
 -11   4  -2    1.61    4.93
 -11   4  -2    0.64    4.74
  11  -4   2    0.82    6.01
  11  -4   2   -1.09    6.27
  11  -4   2   -7.00    4.70
 -12   4  -2  379.45   27.05
 -12   4  -2  430.48   32.61
 -12   4  -2  417.18   28.34
 -12   4  -2  415.01   27.06
  12  -4   2  415.97   28.70
  12  -4   2  385.76   28.76
  12  -4   2  427.84   29.98
 -13   4  -2    1.22    5.63
 -13   4  -2   -1.02    5.42
 -13   4  -2   -4.53    7.30
  13  -4   2  -15.10    8.91
  13  -4   2   -4.24    6.02
  13  -4   2   -1.74    6.28
 -14   4  -2   44.09   10.94
 -14   4  -2   35.68   10.67
  14  -4   2   51.73   13.09
  14  -4   2   30.46   11.34
  14  -4   2   39.27   11.71
 -15   4  -2    1.58    4.02
 -15   4  -2   -3.33    5.54
 -15   4  -2    7.61   11.27
  15  -4   2   -3.91    6.54
  15  -4   2   -3.84    6.19
 -16   4  -2   45.49    7.21
 -16   4  -2   37.92    9.91
 -16   4  -2   33.98   14.94
  16  -4   2   51.13   12.91
  16  -4   2   62.95   15.21
 -17   4  -2    2.80    9.95
 -17   4  -2    2.90    2.57
  17  -4   2   11.81    9.27
  17  -4   2    3.99    7.91
  17   3  -2    8.31    9.10
  17   3  -2    6.28    6.87
  16   3  -2    0.59    6.62
  16   3  -2    0.94    6.73
  15   3  -2   27.33   10.70
  15   3  -2   29.27   10.22
  15   3  -2   34.03   10.32
 -15  -3   2   32.25    4.86
 -15  -3   2   25.45    4.12
  14   3  -2    2.71    6.60
  14   3  -2    2.08    6.38
  14   3  -2   -1.75    6.01
 -14  -3   2   -5.27    2.36
 -14  -3   2    1.02    3.18
 -14  -3   2   11.74    7.92
  13   3  -2   48.12   11.79
  13   3  -2   48.82   11.29
  13   3  -2   23.05    8.50
 -13  -3   2   37.71    5.51
 -13  -3   2   34.34    6.14
  12   3  -2   -4.02    4.76
  12   3  -2   -5.55    4.76
  12   3  -2    1.29    5.08
 -12  -3   2   -2.41    3.12
 -12  -3   2    1.45    5.51
 -12  -3   2   -2.84    2.40
  11   3  -2   -0.15    4.96
  11   3  -2    0.32    4.95
  11   3  -2   -1.85    4.99
 -11  -3   2   -2.68    4.12
 -11  -3   2    4.22    3.10
 -11  -3   2    2.65    3.41
  10   3  -2    1.97    4.59
  10   3  -2    1.72    4.28
  10   3  -2   -2.51    4.46
 -10  -3   2   -0.92    3.00
 -10  -3   2   -1.61    2.14
 -10  -3   2   -7.11    4.08
   9   3  -2  143.89   12.86
   9   3  -2  156.31   12.27
   9   3  -2  170.81   14.33
  -9  -3   2  134.13   13.05
  -9  -3   2  146.08    9.96
  -9  -3   2  138.14    8.85
   8   3  -2   -8.20    2.63
   8   3  -2   -2.09    3.58
   8   3  -2   -1.35    2.87
  -8  -3   2   -4.83    5.05
  -8  -3   2    0.56    1.72
  -8  -3   2   -3.90    2.02
   7   3  -2    1.54    2.22
   7   3  -2    2.26    2.99
   7   3  -2    1.57    3.39
   7   3  -2   -0.79    3.28
  -7  -3   2    5.31    2.25
  -7  -3   2    6.50    1.89
  -7  -3   2    3.33    3.59
   6   3  -2   93.91    5.95
   5   3  -2  576.07   27.85
   5   3  -2  584.94   29.27
  -5  -3   2  573.88   29.33
   4   3  -2    1.00    1.32
   4   3  -2   -1.45    1.75
  -4  -3   2   -0.88    1.60
   3   3  -2  160.22    7.60
   3   3  -2  158.67    7.36
   3   3  -2  143.58    9.23
  -3  -3   2  149.47    9.42
   2   3  -2   -2.77    0.91
  -2  -3   2    0.68    1.40
   0   3  -2    0.19    0.96
  -1   3  -2 1884.94   86.51
   1  -3   2 1843.39   86.55
  -2   3  -2   -0.96    1.61
  -2   3  -2   -1.34    1.12
  -2   3  -2   -1.00    1.66
  -2   3  -2    2.23    1.64
   2  -3   2   -2.32    1.90
   2  -3   2    0.34    1.39
   2  -3   2    0.73    1.84
  -3   3  -2 1395.24   72.02
   3  -3   2 1386.78   71.17
  -4   3  -2   -3.09    1.27
  -4   3  -2   -1.37    1.41
  -4   3  -2    2.11    2.53
  -4   3  -2   -1.18    1.83
   4  -3   2   -3.70    1.94
   4  -3   2    2.15    2.11
   4  -3   2   -0.73    2.36
  -5   3  -2  322.77   19.82
  -5   3  -2  320.17   17.85
  -5   3  -2  342.73   18.58
  -5   3  -2  305.72   17.62
   5  -3   2  324.76   18.02
   5  -3   2  317.51   18.47
   5  -3   2  323.94   19.27
  -6   3  -2   -3.46    3.69
  -6   3  -2   -1.11    2.42
  -6   3  -2   -2.09    2.25
  -6   3  -2   -3.68    2.05
   6  -3   2    0.72    3.40
   6  -3   2   -2.58    2.77
   6  -3   2   -5.12    2.74
  -7   3  -2   70.96    8.26
  -7   3  -2   66.07    8.57
  -7   3  -2   61.40   10.09
  -7   3  -2   73.36    9.08
   7  -3   2   69.34   10.24
   7  -3   2   71.32    9.14
   7  -3   2   85.05   10.13
  -8   3  -2   -1.07    4.51
  -8   3  -2    1.98    3.30
  -8   3  -2   -1.07    3.10
  -8   3  -2   -4.26    2.65
   8  -3   2   -0.30    3.26
   8  -3   2    0.75    4.11
   8  -3   2   -2.77    3.49
  -9   3  -2 1787.61   85.62
  -9   3  -2 1741.48   82.16
   9  -3   2 1682.47   83.13
 -10   3  -2    4.09    4.65
 -10   3  -2   -6.55    4.87
 -10   3  -2    5.08    4.88
 -10   3  -2   -0.25    4.38
  10  -3   2   -1.59    5.23
  10  -3   2   -0.89    5.88
  10  -3   2    1.52    4.71
 -11   3  -2 1656.48   78.78
 -11   3  -2 1655.00   80.61
 -11   3  -2 1696.32   84.86
 -11   3  -2 1518.87   77.04
  11  -3   2 1623.91   80.70
  11  -3   2 1714.43   80.85
  11  -3   2 1672.79   81.68
 -12   3  -2   -1.76    4.21
 -12   3  -2   -0.41    4.76
  12  -3   2    3.31    6.86
  12  -3   2    4.46    6.69
  12  -3   2   -3.08    4.97
 -13   3  -2   13.88   10.60
 -13   3  -2   15.50    7.29
 -13   3  -2   11.51    5.66
 -13   3  -2   15.74    7.89
  13  -3   2   20.40    8.79
  13  -3   2   15.66    8.22
  13  -3   2    7.24    7.87
 -14   3  -2   -5.86    8.37
 -14   3  -2    1.96    4.87
 -14   3  -2    1.99    3.59
 -14   3  -2    2.79    6.18
  14  -3   2    2.48    6.70
  14  -3   2   -6.29    4.71
  14  -3   2   -7.39    4.95
 -15   3  -2    7.84    3.95
 -15   3  -2   14.31   12.77
  15  -3   2   12.48    8.85
  15  -3   2    9.09    8.47
 -16   3  -2    3.64   10.01
 -16   3  -2    2.97    6.42
 -16   3  -2    0.74    2.08
  16  -3   2   -5.85    7.36
  16  -3   2    3.14    7.58
 -17   3  -2  130.75   18.25
  17  -3   2  109.86   19.56
  17  -3   2   96.07   18.69
 -18   3  -2   -0.33    9.34
  18  -3   2   -9.04    7.39
  18  -3   2   -8.53    6.00
  17   2  -2    1.82    5.99
  17   2  -2   -4.40    7.33
 -17  -2   2   -1.93    2.67
  16   2  -2   -1.00    6.83
  16   2  -2   -7.72    6.08
 -16  -2   2   -1.70    3.23
 -16  -2   2    1.60    3.99
  15   2  -2   -1.70    6.00
  15   2  -2   -0.92    6.38
  15   2  -2   -6.77    5.62
 -15  -2   2   -1.17    3.76
 -15  -2   2   -1.45    3.24
  14   2  -2    7.94    7.35
  14   2  -2    9.28    7.43
  14   2  -2   11.47    8.30
 -14  -2   2    7.58    5.22
 -14  -2   2   15.36    7.66
 -14  -2   2   10.78    4.59
  13   2  -2   -4.59    5.43
  13   2  -2   -9.43    5.00
  13   2  -2   -7.95    5.42
 -13  -2   2   -1.04    3.35
 -13  -2   2    0.48    4.36
  12   2  -2  100.27   15.14
  12   2  -2  145.65   17.27
  12   2  -2  127.73   15.78
 -12  -2   2  148.21   18.94
 -12  -2   2  117.45   10.06
  11   2  -2    2.13    5.60
  11   2  -2    1.37    5.02
  11   2  -2   -3.14    4.34
 -11  -2   2    0.73    5.19
 -11  -2   2   -5.32    4.31
 -11  -2   2   -3.30    2.65
  10   2  -2   40.09    9.23
  10   2  -2   52.90    9.34
  10   2  -2   41.89   13.83
 -10  -2   2   53.63   10.45
 -10  -2   2   46.91    7.95
 -10  -2   2   49.31    6.68
   9   2  -2    1.72    4.66
   9   2  -2    1.88    4.33
   9   2  -2   -5.62    2.83
  -9  -2   2    0.67    3.47
  -9  -2   2    0.33    3.98
  -9  -2   2    4.21    2.77
   8   2  -2   22.40    2.66
   8   2  -2   17.88    5.78
   8   2  -2   21.10    6.19
  -8  -2   2   32.57    4.64
  -8  -2   2   26.50    5.49
   7   2  -2    1.44    3.60
   7   2  -2   -4.00    2.79
   7   2  -2   -0.35    2.93
  -7  -2   2    1.63    2.14
  -7  -2   2   -1.73    3.20
  -7  -2   2   -0.01    2.80
   6   2  -2  452.11   24.68
   6   2  -2  422.93   21.83
   6   2  -2  502.30   24.35
  -6  -2   2  465.73   23.46
  -6  -2   2  492.72   25.84
  -6  -2   2  491.14   22.36
   5   2  -2   -1.11    1.82
   5   2  -2   -1.14    2.30
   5   2  -2   -0.60    2.04
  -5  -2   2   -0.12    2.35
  -5  -2   2   -0.38    1.60
  -5  -2   2   -1.77    1.20
   4   2  -2  387.92   19.57
   4   2  -2  390.97   18.30
  -4  -2   2  391.94   20.41
   3   2  -2    0.93    1.27
   3   2  -2   -1.63    1.60
  -3  -2   2   -0.35    0.49
  -3  -2   2   -1.43    1.30
  -3  -2   2    0.93    0.48
   2   2  -2    1.55    1.36
   2   2  -2    3.89    1.08
   2   2  -2    1.53    0.91
  -2  -2   2   -0.17    1.25
   1   2  -2   -0.65    0.67
  -1  -2   2    0.52    0.90
   0   2  -2    8.20    1.21
   0   2  -2    9.79    0.90
   0  -2   2    7.80    1.16
   0  -2   2    5.83    1.04
  -1   2  -2    0.14    0.88
  -1   2  -2   -0.42    0.51
  -1   2  -2   -0.35    0.85
   1  -2   2    1.90    1.15
   1  -2   2   -0.85    0.48
   1  -2   2   -1.71    0.72
  -2   2  -2 2658.32  119.92
   2  -2   2 2560.19  119.29
  -3   2  -2   -0.77    1.51
  -3   2  -2    0.08    1.34
  -3   2  -2   -2.45    1.60
   3  -2   2   -1.05    1.44
   3  -2   2   -3.54    1.59
   3  -2   2    0.69    2.13
  -5   2  -2   -1.83    2.64
  -5   2  -2    0.98    1.86
  -5   2  -2    1.60    2.27
  -5   2  -2    1.26    1.61
   5  -2   2   -2.45    1.93
   5  -2   2   -0.54    1.89
   5  -2   2    3.50    2.72
  -6   2  -2 1022.30   49.16
   6  -2   2  950.20   47.83
  -7   2  -2    1.67    2.87
  -7   2  -2   -4.62    3.56
  -7   2  -2    3.21    3.06
  -7   2  -2   -3.22    1.92
   7  -2   2   -1.22    3.68
   7  -2   2    8.31    4.20
   7  -2   2   -1.75    3.10
  -8   2  -2  448.73   25.01
  -8   2  -2  426.99   23.93
  -8   2  -2  471.59   26.12
   8  -2   2  462.82   26.10
  -9   2  -2   -1.88    4.79
  -9   2  -2   -1.23    2.82
  -9   2  -2   -1.26    3.46
  -9   2  -2    3.29    4.61
   9  -2   2   -4.00    3.57
   9  -2   2   -5.87    4.16
   9  -2   2    0.27    4.04
 -10   2  -2 1500.68   70.31
 -10   2  -2 1482.59   73.89
 -10   2  -2 1407.57   68.17
  10  -2   2 1451.90   70.17
  10  -2   2 1390.31   70.63
  10  -2   2 1365.88   69.60
 -11   2  -2   -3.98    3.94
 -11   2  -2    1.00    4.88
 -11   2  -2    2.10    6.85
 -11   2  -2    1.01    3.48
  11  -2   2    0.39    5.69
  11  -2   2    1.39    4.90
  11  -2   2    2.96    6.01
 -12   2  -2  134.14   16.64
 -12   2  -2   95.72    9.43
 -12   2  -2  110.07   17.83
 -12   2  -2  136.56   14.75
  12  -2   2   76.81   14.01
  12  -2   2   82.24   13.30
  12  -2   2  128.00   16.86
 -13   2  -2   -4.57    3.67
 -13   2  -2    5.85    8.43
 -13   2  -2   -0.17    2.73
 -13   2  -2    9.23    6.53
  13  -2   2   -1.04    5.31
  13  -2   2    3.03    6.21
  13  -2   2   10.55    7.19
 -14   2  -2  157.38   20.54
 -14   2  -2  162.96   17.78
 -14   2  -2  111.90    8.78
 -14   2  -2  135.68   21.90
  14  -2   2  124.91   18.21
  14  -2   2  164.08   20.52
  14  -2   2  141.96   19.21
 -15   2  -2   -7.14    7.88
 -15   2  -2    6.52    6.86
 -15   2  -2   -0.55    4.71
  15  -2   2   -0.81    6.32
  15  -2   2    0.04    7.05
  15  -2   2   -3.04    6.09
 -16   2  -2   30.28   13.29
  16  -2   2   10.21    8.44
  16  -2   2   14.98    9.77
 -17   2  -2    1.90    5.62
  17  -2   2   -1.90    7.36
  17  -2   2    3.30    8.26
 -18   2  -2   42.94    9.69
 -18   2  -2   13.93   12.60
  18  -2   2   29.98   20.62
  18  -2   2   13.48   10.27
  17   1  -2    2.96    6.32
  17   1  -2   18.51   11.39
 -17  -1   2    8.67    5.01
 -17  -1   2   13.04    6.06
  16   1  -2    0.14    7.22
  16   1  -2    2.76    8.27
 -16  -1   2    0.60    5.34
 -16  -1   2    1.73    4.24
  15   1  -2   21.04    9.91
  15   1  -2   34.19   10.96
  15   1  -2   14.59    8.83
 -15  -1   2   35.03    9.18
 -15  -1   2   28.20    6.25
  14   1  -2   -1.33   10.40
  14   1  -2    7.85    7.95
 -14  -1   2    1.52    5.64
 -14  -1   2    5.30    6.30
  13   1  -2   51.12   11.74
  13   1  -2   41.34   11.15
  13   1  -2   30.08    9.88
 -13  -1   2   36.49    7.27
 -13  -1   2   21.57   10.72
 -13  -1   2   28.41    8.96
  12   1  -2   -2.82    5.79
  12   1  -2    4.53    6.11
  12   1  -2   -3.97    4.93
 -12  -1   2    1.91    5.73
 -12  -1   2   -4.06    3.09
 -12  -1   2   -5.17    5.23
  11   1  -2   44.30   10.15
  11   1  -2   60.08   10.78
  11   1  -2   45.43   10.49
 -11  -1   2   53.82    7.95
 -11  -1   2   59.23   10.83
 -11  -1   2   65.92   12.17
  10   1  -2   -2.86    4.68
  10   1  -2   -1.43    4.70
  10   1  -2   -3.17    4.48
 -10  -1   2   -3.66    4.35
 -10  -1   2    3.99    5.01
 -10  -1   2    2.30    3.53
   9   1  -2  205.62   16.52
   9   1  -2  198.71   10.10
   9   1  -2  201.73   16.08
   9   1  -2  186.26   15.24
  -9  -1   2  191.74   12.97
  -9  -1   2  191.70   16.11
  -9  -1   2  193.43   15.79
   8   1  -2   -1.15    3.54
   8   1  -2   -6.00    2.87
   8   1  -2    0.57    1.69
   8   1  -2    0.88    4.12
  -8  -1   2   -0.57    2.27
  -8  -1   2   -0.26    4.05
   7   1  -2  164.64   13.08
   7   1  -2  154.75   12.28
   7   1  -2  157.40    9.36
   7   1  -2  177.22   13.16
  -7  -1   2  189.18   11.22
  -7  -1   2  175.30   13.43
  -7  -1   2  162.18   12.73
   6   1  -2    3.89    1.77
   6   1  -2    7.61    3.95
   6   1  -2    0.13    2.78
  -6  -1   2   -1.50    2.00
  -6  -1   2    0.15    2.77
   5   1  -2   26.07    5.08
   5   1  -2   27.28    4.71
   5   1  -2   47.37    6.62
   5   1  -2   36.72    3.62
  -5  -1   2   40.06    5.85
  -5  -1   2   40.68    4.80
  -5  -1   2   32.17    5.39
   4   1  -2   -1.04    1.19
   4   1  -2   -2.70    1.41
   4   1  -2   -1.88    1.61
   4   1  -2   -1.28    1.56
  -4  -1   2   -0.66    1.21
  -4  -1   2   -2.22    1.56
  -4  -1   2   -0.67    1.51
   3   1  -2   16.78    2.55
   3   1  -2   19.43    3.02
   3   1  -2   11.78    3.05
   3   1  -2   10.05    2.69
  -3  -1   2   13.38    3.36
  -3  -1   2    8.65    1.97
  -3  -1   2   17.39    2.88
   2   1  -2    0.53    1.28
   2   1  -2    1.03    1.35
   2   1  -2    1.50    1.41
  -2  -1   2    1.39    1.04
  -2  -1   2    0.77    1.37
  -2  -1   2   -0.03    0.91
   1   1  -2  102.53    5.70
   1   1  -2   98.59    5.59
   1   1  -2  105.97    5.33
  -1  -1   2  101.56    5.23
  -1  -1   2   98.85    5.02
   0   1  -2    0.61    0.47
   0   1  -2    2.86    1.18
   0   1  -2    0.87    0.58
   0  -1   2    0.75    0.40
   0  -1   2    0.15    0.49
   0  -1   2    1.25    1.09
  -1   1  -2   47.96    3.44
   1  -1   2   41.77    2.98
   1  -1   2   40.99    2.26
  -2   1  -2   -1.01    0.75
  -2   1  -2   -1.13    0.73
  -2   1  -2   -0.31    1.27
   2  -1   2   -1.75    0.82
   2  -1   2    0.31    1.03
   2  -1   2   -0.32    0.65
  -4   1  -2  226.38   12.54
  -5   1  -2  662.40   33.63
  -6   1  -2    0.58    2.45
  -6   1  -2   -2.29    1.86
  -6   1  -2   -0.81    1.65
  -6   1  -2    1.66    3.15
   6  -1   2   -4.41    1.88
   6  -1   2   -3.32    2.07
   6  -1   2   -3.54    2.60
  -7   1  -2   -3.24    4.23
  -7   1  -2    0.54    2.10
  -7   1  -2    2.50    3.07
  -7   1  -2    2.99    3.15
   7  -1   2    6.06    4.35
   7  -1   2    2.49    4.03
  -8   1  -2    4.20    4.89
  -8   1  -2    0.73    2.92
  -8   1  -2    1.37    3.28
  -8   1  -2    0.68    2.31
   8  -1   2    2.15    3.34
   8  -1   2   -1.98    3.10
   8  -1   2   -1.31    4.18
  -9   1  -2  387.38   23.28
  -9   1  -2  386.13   21.65
  -9   1  -2  457.61   27.94
   9  -1   2  443.79   25.20
   9  -1   2  406.38   24.63
 -10   1  -2   -2.27    2.34
 -10   1  -2   -2.44    3.23
 -10   1  -2   -4.17    5.34
 -10   1  -2    1.59    3.65
  10  -1   2    4.71    5.04
  10  -1   2   -1.49    4.25
  10  -1   2    4.62    5.02
 -11   1  -2  922.09   43.02
 -11   1  -2  956.07   52.20
 -11   1  -2  857.27   48.35
 -11   1  -2  927.90   46.48
  11  -1   2  933.94   49.30
  11  -1   2  914.17   49.00
  11  -1   2  911.55   48.58
 -12   1  -2   -7.45    6.56
 -12   1  -2    0.95    5.91
 -12   1  -2   -0.16    2.26
 -12   1  -2   -2.61    3.76
  12  -1   2    4.81    6.07
  12  -1   2    1.05    5.22
  12  -1   2   -4.68    4.95
 -13   1  -2   17.74    6.74
 -13   1  -2   21.89    7.78
 -13   1  -2   35.46   11.93
 -13   1  -2   31.34    3.94
  13  -1   2   32.03    8.86
  13  -1   2   42.78   10.26
  13  -1   2   13.11    8.05
 -14   1  -2    1.08    5.81
 -14   1  -2   -2.19    4.56
 -14   1  -2   -0.92    8.63
  14  -1   2   -3.02    5.69
  14  -1   2    0.03    6.15
 -15   1  -2  226.13   21.75
 -15   1  -2  250.41   29.73
 -15   1  -2  227.03   18.34
  15  -1   2  234.84   22.69
  15  -1   2  211.80   21.04
  15  -1   2  246.48   22.68
 -16   1  -2   -1.06    8.35
 -16   1  -2    0.50    4.59
  16  -1   2   -3.22    6.50
  16  -1   2    5.15    6.98
  17  -1   2   22.85   10.98
  17  -1   2   41.98   12.42
 -18   1  -2    9.59   10.72
 -18   1  -2   -2.80    5.00
  18  -1   2   11.77    9.98
  18  -1   2    2.17    7.94
  17   0  -2    2.00    7.63
  17   0  -2    1.18    9.10
 -17   0   2   -4.23    5.04
 -17   0   2    1.82    4.52
  16   0  -2   45.34   13.06
  16   0  -2   51.46   14.31
 -16   0   2   53.14   11.96
 -16   0   2   48.04    9.02
  15   0  -2  -10.47    6.70
  15   0  -2   -0.94    6.29
  15   0  -2    5.34    8.18
 -15   0   2   -2.70    4.01
 -15   0   2    4.24    7.30
  14   0  -2   19.16    9.66
  14   0  -2   48.42   12.81
  14   0  -2   46.36   12.46
 -14   0   2   55.94   11.53
 -14   0   2   45.74    8.74
  13   0  -2   -0.85    6.26
  13   0  -2    7.27    7.38
  13   0  -2   13.70    7.91
 -13   0   2   14.49    7.26
 -13   0   2   -0.11    4.29
  12   0  -2   19.94    8.32
  12   0  -2   16.34    8.52
  12   0  -2   14.38    7.47
 -12   0   2   28.39    9.06
 -12   0   2   15.53    6.56
  11   0  -2    3.21    6.28
  11   0  -2   -0.10    5.28
  11   0  -2   -6.59    4.63
 -11   0   2   -4.15    3.22
 -11   0   2   -0.53    5.53
 -11   0   2    3.01    5.42
  10   0  -2   71.64    5.64
  10   0  -2   75.13   11.84
  10   0  -2   85.36   12.50
  10   0  -2   71.09   12.06
 -10   0   2  133.35   16.64
 -10   0   2   82.91   12.98
 -10   0   2   85.19   10.42
   9   0  -2   -0.47    4.68
   9   0  -2   -3.04    3.90
   9   0  -2   -0.70    1.64
  -9   0   2   -1.57    3.28
  -9   0   2   -2.10    3.82
  -9   0   2   -2.45    4.65
   8   0  -2  352.83   22.64
   8   0  -2  328.73   22.07
   8   0  -2  351.24   17.97
   8   0  -2  361.41   22.09
  -8   0   2  353.55   22.89
  -8   0   2  376.50   23.45
  -8   0   2  358.34   20.24
   7   0  -2   -1.14    1.65
   7   0  -2   -2.48    3.49
   7   0  -2    1.08    3.45
  -7   0   2    0.65    2.83
  -7   0   2   -2.98    1.23
  -7   0   2   -0.81    2.98
  -7   0   2   -1.27    3.85
   6   0  -2   54.85    7.68
   6   0  -2   61.04    7.97
   6   0  -2   35.63    6.83
   6   0  -2   38.77    4.70
  -6   0   2   31.38    6.25
  -6   0   2   42.69    7.08
  -6   0   2   41.00    4.42
  -6   0   2   37.86    5.81
   5   0  -2    3.87    3.00
   5   0  -2    1.35    2.72
  -5   0   2   -0.33    2.30
  -5   0   2   -0.68    1.14
  -5   0   2    3.75    2.33
   4   0  -2   65.91    7.47
   4   0  -2   46.12    5.76
   4   0  -2   40.96    5.79
   4   0  -2   43.72    4.12
  -4   0   2   48.13    6.13
  -4   0   2   42.00    5.85
  -4   0   2   39.90    4.98
  -4   0   2   40.38    3.70
   3   0  -2    1.49    2.03
   3   0  -2    1.32    1.89
   3   0  -2   -2.19    1.18
   3   0  -2    0.25    1.89
  -3   0   2    3.56    2.30
  -3   0   2   -0.30    1.22
  -3   0   2   -2.70    1.72
  -3   0   2    0.80    1.68
   2   0  -2    2.81    1.88
   2   0  -2    2.74    1.88
   2   0  -2    5.84    2.05
   2   0  -2    1.55    1.49
  -2   0   2    3.84    1.97
  -2   0   2    2.86    1.50
  -2   0   2    1.75    1.59
  -2   0   2    3.23    1.71
   1   0  -2   -0.86    1.06
   1   0  -2   -1.84    1.02
   1   0  -2    1.07    1.25
   1   0  -2   -1.26    0.83
  -1   0   2   -1.91    1.49
  -1   0   2   -0.37    0.91
  -1   0   2   -0.17    0.93
   0   0  -2  201.89   10.01
   0   0   2  216.32   10.83
  -1   0  -2   -0.47    0.70
   1   0   2    0.56    0.66
   2   0   2  224.86   11.80
  -3   0  -2   -0.35    0.94
  -3   0  -2   -0.46    1.41
  -3   0  -2   -0.87    0.95
   3   0   2    0.51    1.20
   3   0   2   -1.03    1.07
   3   0   2   -2.26    1.07
  -4   0  -2 1139.27   61.02
   4   0   2 1164.93   60.28
  -5   0  -2   -1.38    1.81
  -5   0  -2    6.29    2.23
   5   0   2   -0.32    1.85
   5   0   2   -0.39    1.73
   5   0   2    1.86    1.89
  -6   0  -2    0.18    1.94
  -6   0  -2   -1.87    2.73
  -6   0  -2    0.60    1.34
  -6   0  -2    0.40    2.21
   6   0   2    0.58    2.34
   6   0   2    0.70    2.58
   6   0   2    0.06    2.31
  -7   0  -2    0.57    2.75
  -7   0  -2    0.42    1.62
  -7   0  -2    3.91    2.74
   7   0   2    3.22    3.38
   7   0   2   -1.20    2.75
  -8   0  -2  505.92   28.11
  -8   0  -2  531.43   30.08
  -8   0  -2  501.51   24.51
  -8   0  -2  505.24   26.55
   8   0   2  504.88   27.56
   8   0   2  500.66   28.08
   8   0   2  528.70   28.78
  -9   0  -2   -3.55    2.56
  -9   0  -2   -2.94    4.39
  -9   0  -2    3.70    4.37
  -9   0  -2    0.27    1.91
   9   0   2   -1.07    3.41
   9   0   2    0.04    4.15
   9   0   2   -3.52    2.84
 -10   0  -2    2.16    3.57
 -10   0  -2    3.89    2.18
 -10   0  -2    4.90    6.66
 -10   0  -2   -2.89    3.37
  10   0   2    3.05    4.60
  10   0   2   -0.25    4.22
  10   0   2   -1.05    4.18
 -11   0  -2   23.73    8.47
  11   0   2   14.08    5.43
  11   0   2   15.02    5.58
 -12   0  -2   21.64    9.79
 -12   0  -2   44.76    7.89
 -12   0  -2   37.52    9.61
  12   0   2   44.32   10.28
  12   0   2   49.90   10.95
  12   0   2   17.82    7.33
 -13   0  -2    5.51    5.91
 -13   0  -2   -7.53    5.83
 -13   0  -2   -0.46    3.90
  13   0   2   -5.33    5.47
  13   0   2    1.95    5.80
  13   0   2   -7.81    4.08
 -14   0  -2  175.23   25.02
 -14   0  -2  203.06   24.55
 -14   0  -2  210.63   16.40
  14   0   2  227.01   19.82
  14   0   2  192.89   22.05
  14   0   2  192.68   19.32
 -15   0  -2   -5.57    4.30
 -15   0  -2   -0.66    5.92
 -15   0  -2    5.05    8.19
  15   0   2   -2.42    6.44
  15   0   2   -5.79    5.89
  15   0   2    3.45    6.95
 -16   0  -2    1.44    4.89
  16   0   2    1.68    6.76
  16   0   2    1.95    7.47
 -17   0  -2   -3.48    4.46
 -17   0  -2    4.47    9.30
  17   0   2   -2.74    6.69
  17   0   2   -0.90    6.53
  18   0   2  137.93   20.84
  18   0   2  141.47   21.17
  17  -1  -2   48.84   15.02
  17  -1  -2   59.76   15.50
 -17   1   2   33.76   10.55
 -17   1   2   51.95    9.68
  16  -1  -2   -1.68    8.56
  16  -1  -2   -7.87    5.85
 -16   1   2    0.22    7.21
 -16   1   2   -4.14    4.27
  15  -1  -2  245.26   25.73
  15  -1  -2  306.32   26.65
 -15   1   2  287.10   25.82
 -15   1   2  308.11   21.71
  14  -1  -2    4.15    7.15
  14  -1  -2   -0.13    7.14
  14  -1  -2    3.61    7.94
 -14   1   2   -0.35    4.38
 -14   1   2   -3.89    6.65
  13  -1  -2   77.87   14.82
  13  -1  -2   73.87   14.35
  13  -1  -2  107.51   16.96
 -13   1   2   80.64   15.47
 -13   1   2   83.31   12.28
  12  -1  -2   -1.88    5.36
  12  -1  -2    1.69    6.01
  12  -1  -2    3.44    6.84
 -12   1   2   -3.48    5.75
 -12   1   2    1.88    4.48
  11  -1  -2   63.91   12.28
  11  -1  -2   55.91   11.86
  11  -1  -2   30.58    9.82
 -11   1   2   55.63    9.30
 -11   1   2   37.77   10.96
 -11   1   2   42.97   10.02
  10  -1  -2    0.18    5.57
  10  -1  -2    3.19    5.29
  10  -1  -2   -0.49    2.16
  10  -1  -2   -5.17    4.87
 -10   1   2   -1.05    4.15
 -10   1   2   -0.19    2.18
 -10   1   2   -0.23    4.18
 -10   1   2   -7.91    4.79
   9  -1  -2   47.94    9.64
   9  -1  -2   44.54    8.98
   9  -1  -2   31.68    4.95
   9  -1  -2   18.58    7.18
  -9   1   2   29.43    4.80
  -9   1   2   34.47    9.02
  -9   1   2   37.21    7.24
  -9   1   2   32.58    8.26
   8  -1  -2    3.25    3.97
   8  -1  -2    2.44    4.42
   8  -1  -2   -1.60    4.08
   8  -1  -2   -2.26    1.85
  -8   1   2    1.53    3.77
  -8   1   2    0.50    3.20
  -8   1   2   -1.04    2.17
  -8   1   2    2.03    4.83
   7  -1  -2  228.49   15.91
   7  -1  -2  234.98   16.09
   7  -1  -2  239.59   16.53
   7  -1  -2  195.48   12.45
  -7   1   2  191.40   15.93
  -7   1   2  227.04   15.84
  -7   1   2  185.37   12.19
  -7   1   2  235.91   14.72
   6  -1  -2    4.14    3.70
   6  -1  -2   -0.76    2.74
   6  -1  -2    0.66    3.68
   6  -1  -2    0.46    2.06
  -6   1   2   -0.52    1.88
  -6   1   2   12.78    3.96
   5  -1  -2 1164.86   67.21
   5  -1  -2 1153.38   64.02
  -5   1   2 1238.90   66.69
  -5   1   2 1164.83   68.90
   4  -1  -2   -1.28    1.96
   4  -1  -2   -0.28    2.20
   4  -1  -2   -0.66    2.01
   4  -1  -2    0.58    1.54
  -4   1   2   -2.76    1.69
  -4   1   2   -1.50    1.69
  -4   1   2    0.07    2.55
  -4   1   2   -0.75    1.32
   3  -1  -2 2099.98  114.53
  -3   1   2 2426.38  111.00
   2  -1  -2   -1.16    1.35
   2  -1  -2    0.28    1.73
   2  -1  -2   -1.16    1.60
   2  -1  -2   -1.26    1.65
  -2   1   2    0.24    1.78
  -2   1   2   -1.78    1.43
  -2   1   2   -1.88    1.55
  -2   1   2    0.80    1.44
   1  -1  -2  108.91    6.81
   1  -1  -2   92.72    6.42
   1  -1  -2  105.26    7.04
   1  -1  -2  109.65    6.53
  -1   1   2  108.64    6.73
  -1   1   2   97.83    6.81
  -1   1   2   96.75    6.38
  -1   1   2   99.02    6.63
   0  -1  -2    0.34    1.03
   0  -1  -2    0.99    1.21
   0  -1  -2    1.34    1.28
   0   1   2    3.50    1.52
   0   1   2    0.27    1.12
   0   1   2    1.93    1.58
   0   1   2    0.30    0.92
  -1  -1  -2   27.36    3.20
  -1  -1  -2   24.35    2.95
   1   1   2   30.46    3.04
   1   1   2   28.79    2.73
   1   1   2   25.80    2.36
  -2  -1  -2    0.17    1.00
  -2  -1  -2    0.02    0.85
  -2  -1  -2   -0.40    0.85
   2   1   2   -1.64    0.69
   2   1   2   -1.07    1.05
   3   1   2  269.98   15.04
   3   1   2  340.60   15.79
  -4  -1  -2    5.17    2.01
  -4  -1  -2    0.00    1.32
  -4  -1  -2    0.01    1.68
   4   1   2   -0.46    1.72
   4   1   2    0.52    1.62
   4   1   2   -0.12    1.52
  -5  -1  -2   31.05    4.72
  -5  -1  -2   36.23    4.27
  -5  -1  -2   30.10    4.88
   5   1   2   50.57    5.75
   5   1   2   40.92    5.50
   5   1   2   37.38    4.70
  -6  -1  -2   -2.63    2.33
  -6  -1  -2   -1.61    1.75
  -6  -1  -2   -0.51    1.61
  -6  -1  -2   -0.31    0.79
   6   1   2    0.76    2.28
   6   1   2   -2.59    1.82
   6   1   2    1.08    2.03
  -7  -1  -2  270.18   12.59
  -7  -1  -2  242.91   16.21
  -7  -1  -2  253.68   17.24
   7   1   2  257.40   15.60
   7   1   2  257.39   16.28
  -8  -1  -2    0.90    2.47
  -8  -1  -2   -0.18    2.84
  -8  -1  -2   -0.32    4.34
  -8  -1  -2   -0.61    1.10
   8   1   2   -1.44    3.34
   8   1   2   -1.39    2.82
  -9  -1  -2  150.62   17.04
  -9  -1  -2  139.27   10.69
   9   1   2  149.85   12.94
   9   1   2  139.24   11.85
   9   1   2  164.22   13.01
 -10  -1  -2   -3.68    5.63
 -10  -1  -2    2.85    4.11
 -10  -1  -2    2.53    3.06
  10   1   2   -1.87    4.15
  10   1   2   -4.39    3.11
  10   1   2   -1.74    3.63
 -11  -1  -2   10.43    4.74
 -11  -1  -2   15.81    6.57
 -11  -1  -2   11.61    7.17
  11   1   2   27.12    7.08
  11   1   2   20.79    6.70
  11   1   2   13.59    6.24
 -12  -1  -2   -0.91    6.47
 -12  -1  -2   -3.83    4.16
 -12  -1  -2    0.17    3.68
  12   1   2   -1.29    5.24
  12   1   2    2.06    6.05
  12   1   2    3.64    5.48
 -13  -1  -2   -1.93    6.72
 -13  -1  -2   -4.08    3.16
  13   1   2   -1.68    5.78
  13   1   2   -2.93    5.36
  13   1   2    8.81    6.19
 -14  -1  -2   -3.11    3.42
 -14  -1  -2   -3.30    6.39
  14   1   2   -5.36    5.30
  14   1   2  -12.07    4.68
  14   1   2    0.82    5.89
 -15  -1  -2    4.24    4.86
 -15  -1  -2    8.61    8.57
 -15  -1  -2    8.67    7.02
  15   1   2   13.60    8.31
  15   1   2    6.10    6.87
  15   1   2    6.77    7.87
 -16  -1  -2   -3.10    3.71
  16   1   2    0.12    7.67
  16   1   2   -5.36    5.42
  16   1   2    2.87    6.50
 -17  -1  -2   50.69   13.10
 -17  -1  -2   56.93    9.60
  17   1   2   37.72   12.10
  17   1   2   49.60   12.25
 -18  -1  -2   11.27    6.21
 -18  -1  -2    3.16    7.66
  18   1   2    5.77    8.27
  18   1   2   30.16   11.18
  17  -2  -2   11.11   14.46
  17  -2  -2   11.84    9.71
 -17   2   2    8.60    8.71
  16  -2  -2  102.90   18.34
  16  -2  -2  114.77   21.09
  15  -2  -2    7.93    8.09
  15  -2  -2   -4.55    7.72
 -15   2   2    2.07    7.88
 -15   2   2   22.91    6.90
  14  -2  -2   81.17   15.67
  14  -2  -2  113.12   17.57
  14  -2  -2   86.50   15.37
 -14   2   2   90.17   17.46
 -14   2   2  106.91   14.55
  13  -2  -2   -2.52    6.33
  13  -2  -2   -1.44    6.76
 -13   2   2   10.62    8.72
 -13   2   2   -2.83    4.37
  12  -2  -2   56.33   17.20
  12  -2  -2  103.88   15.85
  12  -2  -2   69.97   13.68
 -12   2   2   63.32    7.29
 -12   2   2   62.55   14.47
 -12   2   2   74.54   11.24
  11  -2  -2   -4.37    5.59
  11  -2  -2   -3.27    5.08
  11  -2  -2    3.53    6.86
  11  -2  -2   -0.03    2.38
 -11   2   2   -2.34    4.52
 -11   2   2   -3.19    2.59
 -11   2   2    0.82    6.27
 -11   2   2    1.00    6.73
  10  -2  -2  334.68   25.12
  10  -2  -2  382.64   26.45
  10  -2  -2  373.75   20.05
  10  -2  -2  387.98   26.06
 -10   2   2  381.75   23.76
 -10   2   2  362.54   27.20
 -10   2   2  362.00   25.53
 -10   2   2  358.81   20.55
   9  -2  -2    1.29    2.77
   9  -2  -2   -1.67    4.65
   9  -2  -2   -1.83    5.12
   9  -2  -2   -0.36    5.70
  -9   2   2    9.52    4.84
  -9   2   2   -1.04    5.71
  -9   2   2    1.94    4.31
  -9   2   2    1.05    3.28
   8  -2  -2   14.15    5.76
   8  -2  -2    8.11    5.74
   8  -2  -2    9.42    3.62
  -8   2   2   12.49    5.25
  -8   2   2   16.64    4.49
  -8   2   2    7.37    5.12
   7  -2  -2   -0.45    3.47
   7  -2  -2    0.11    3.97
   7  -2  -2    0.92    3.89
   7  -2  -2   -1.07    2.18
  -7   2   2   -3.03    2.53
  -7   2   2    0.13    3.09
  -7   2   2   -6.71    1.91
  -6   2   2 1320.49   62.91
   5  -2  -2    3.24    2.51
   5  -2  -2    1.82    3.58
   5  -2  -2    1.21    3.17
   5  -2  -2    2.94    3.31
  -5   2   2    0.14    3.13
  -5   2   2   -4.33    1.71
  -5   2   2   -0.56    2.54
  -5   2   2   -2.80    2.88
   4  -2  -2 3544.38  162.46
  -4   2   2 3199.11  171.22
   3  -2  -2    0.22    2.15
   3  -2  -2   -1.99    1.40
   3  -2  -2    1.74    2.61
   3  -2  -2    7.51    2.71
  -3   2   2    4.00    2.34
  -3   2   2   -0.01    1.67
   2  -2  -2  142.60    9.94
   2  -2  -2  175.16   10.12
   2  -2  -2  178.26   10.99
   2  -2  -2  152.90   10.29
  -2   2   2  146.13   10.30
  -2   2   2  157.42   10.26
  -2   2   2  164.03   10.63
  -2   2   2  163.43   10.25
   1  -2  -2    1.10    2.03
   1  -2  -2   -1.34    1.22
   1  -2  -2   -0.89    1.35
   1  -2  -2   -0.13    1.66
  -1   2   2    1.82    1.92
  -1   2   2   -1.94    1.40
  -1   2   2   -0.46    1.43
  -1   2   2   -1.49    1.41
   0  -2  -2  280.89   14.29
   0  -2  -2  272.23   14.09
   0  -2  -2  259.71   14.54
   0   2   2  285.05   14.26
   0   2   2  276.92   14.86
   0   2   2  276.73   14.61
   0   2   2  277.91   14.46
  -1  -2  -2   -0.85    1.14
  -1  -2  -2   -1.83    0.93
  -1  -2  -2   -0.02    1.20
   1   2   2   -0.56    1.23
   1   2   2   -0.74    1.16
   1   2   2   -1.35    0.93
  -2  -2  -2    4.06    1.72
  -2  -2  -2    4.26    1.44
  -2  -2  -2    1.74    1.17
   2   2   2    1.70    1.33
   2   2   2    8.95    2.03
  -3  -2  -2    1.62    1.50
  -3  -2  -2    0.61    1.15
   3   2   2   -0.78    1.03
   3   2   2    0.01    1.02
   3   2   2   -1.19    1.31
  -4  -2  -2  151.20    8.31
  -4  -2  -2  159.13    9.50
  -4  -2  -2  135.12    7.54
   4   2   2  154.29    9.24
   4   2   2  142.57    9.38
   4   2   2  139.70    8.39
  -5  -2  -2    9.11    2.64
   5   2   2    1.33    1.65
   5   2   2   -2.90    1.26
  -6  -2  -2   20.11    4.97
  -6  -2  -2   26.97    2.04
  -6  -2  -2   26.98    3.95
  -6  -2  -2   25.77    5.12
   6   2   2   29.65    4.56
   6   2   2   26.19    5.13
   6   2   2   32.07    5.29
  -7  -2  -2   -0.91    1.77
  -7  -2  -2   -2.97    2.80
  -7  -2  -2   -2.04    2.48
   7   2   2   -0.75    3.26
   7   2   2    0.12    2.41
   7   2   2   -0.83    2.67
  -8  -2  -2   84.10    7.16
  -8  -2  -2   92.67   11.01
  -8  -2  -2   91.81   11.20
   8   2   2   92.29    9.89
   8   2   2   74.32    9.42
   8   2   2   86.47   10.13
  -9  -2  -2   -0.60    2.24
  -9  -2  -2   -4.42    3.56
   9   2   2   -1.57    3.14
   9   2   2   -0.38    3.15
   9   2   2   -2.05    3.26
 -10  -2  -2  214.16   16.51
 -10  -2  -2  185.65   12.80
  10   2   2  192.64   15.73
  10   2   2  205.79   15.47
  10   2   2  179.11   14.31
 -11  -2  -2   -1.76    4.03
 -11  -2  -2   -5.57    4.65
 -11  -2  -2   -0.67    2.95
  11   2   2   -2.37    3.75
  11   2   2   -7.62    3.38
  11   2   2    0.48    4.63
 -12  -2  -2  121.54   16.01
 -12  -2  -2   85.55   14.04
 -12  -2  -2  113.65   10.27
  12   2   2   93.50   13.87
  12   2   2  106.22   12.81
  12   2   2  108.99   14.85
 -13  -2  -2    1.05    3.75
 -13  -2  -2   -2.45    6.32
  13   2   2    1.93    5.60
  13   2   2    7.53    5.73
  13   2   2    2.58    5.59
 -14  -2  -2   -5.55    6.28
 -14  -2  -2    6.02    4.87
  14   2   2   -4.73    4.75
  14   2   2   -0.52    5.67
  14   2   2   -5.82    5.27
 -15  -2  -2   -2.41    3.57
 -15  -2  -2    2.63    8.03
  15   2   2   -5.82    4.76
  15   2   2   -1.77    8.94
 -16  -2  -2   80.69   11.09
 -16  -2  -2   57.61   12.80
  16   2   2   82.32   15.86
  16   2   2   57.63   12.66
  16   2   2   47.20   12.63
 -17  -2  -2   -3.91    3.74
 -17  -2  -2   -4.43    6.37
  17   2   2   -0.16    6.86
  17   2   2    0.90    6.63
 -18  -2  -2   56.97    8.56
 -18  -2  -2   56.30   11.57
  18   2   2   56.40   16.76
  18   2   2   54.35   13.74
  16  -3  -2    4.48    8.12
  16  -3  -2  -14.16    7.25
 -16   3   2   -4.76    8.84
 -16   3   2    3.50    6.07
  15  -3  -2   31.10   11.12
  15  -3  -2   58.22   14.41
 -15   3   2   26.74   12.59
  14  -3  -2    0.80    6.92
  14  -3  -2   -2.43    7.22
 -14   3   2    8.82    6.15
 -14   3   2   -8.70    6.94
  13  -3  -2   81.47   16.22
  13  -3  -2   59.87   13.09
  13  -3  -2   85.73   16.73
 -13   3   2  101.05   18.34
 -13   3   2  102.94   14.41
 -13   3   2   84.40    9.32
  12  -3  -2    1.71    7.20
  12  -3  -2   -3.68    6.62
  12  -3  -2   -0.44    5.79
 -12   3   2    1.96    3.47
 -12   3   2   -1.03    7.65
 -12   3   2    4.15    5.49
  11  -3  -2 1051.42   52.02
  11  -3  -2 1154.88   60.89
  11  -3  -2 1119.84   59.44
  11  -3  -2 1153.17   60.14
 -11   3   2 1065.43   53.26
 -11   3   2 1119.02   56.94
 -11   3   2 1148.10   62.38
  10  -3  -2   -4.82    5.88
  10  -3  -2   -7.35    4.74
  10  -3  -2   -5.07    2.58
  10  -3  -2  -11.71    4.57
 -10   3   2   -1.29    3.71
 -10   3   2    2.65    5.58
 -10   3   2   -3.10    4.37
 -10   3   2    3.92    6.39
   9  -3  -2  618.20   36.39
   9  -3  -2  702.47   38.54
   9  -3  -2  593.60   31.94
   9  -3  -2  665.20   37.52
  -9   3   2  642.31   35.44
  -9   3   2  614.19   36.31
  -9   3   2  620.94   33.54
   8  -3  -2    8.78    5.24
   8  -3  -2    1.80    4.78
   8  -3  -2    2.87    3.08
   8  -3  -2   13.45    6.05
  -8   3   2   -3.13    3.67
  -8   3   2   -1.26    5.19
  -8   3   2    4.25    3.81
  -8   3   2    3.57    3.73
   7  -3  -2    2.31    4.16
   7  -3  -2   -1.28    3.59
   7  -3  -2    0.56    2.73
   7  -3  -2   -4.79    3.22
  -7   3   2   -0.90    4.19
  -7   3   2   -0.02    3.59
  -7   3   2    5.47    4.09
  -7   3   2   -2.03    2.51
   6  -3  -2   71.15    9.87
   5  -3  -2  745.99   38.41
  -5   3   2  708.25   38.51
  -5   3   2  721.80   37.33
  -5   3   2  727.07   37.60
  -5   3   2  770.15   37.43
   4  -3  -2    0.32    2.43
   4  -3  -2    3.52    2.98
   4  -3  -2    0.68    3.22
   4  -3  -2    2.91    3.25
  -4   3   2   -0.27    2.26
  -4   3   2   -7.28    2.52
  -4   3   2    4.01    3.23
  -4   3   2    0.70    2.57
   3  -3  -2  961.95   57.95
   3  -3  -2  922.83   54.87
  -3   3   2 1003.94   58.34
  -3   3   2 1047.18   56.92
   2  -3  -2    3.95    2.82
   2  -3  -2    5.73    3.06
   2  -3  -2    0.77    2.11
   2  -3  -2   -1.42    1.89
  -2   3   2    5.05    2.74
  -2   3   2    4.50    2.82
  -2   3   2    0.07    2.36
  -2   3   2    2.47    2.94
   1  -3  -2  504.67   25.57
   1  -3  -2  489.09   25.03
   1  -3  -2  535.34   25.26
  -1   3   2  479.42   25.35
   0  -3  -2   -1.53    1.51
   0  -3  -2   -0.56    1.51
   0  -3  -2   -0.37    2.20
   0   3   2    0.10    2.27
   0   3   2   -0.18    2.12
   0   3   2    3.23    2.20
   0   3   2    0.12    1.89
  -1  -3  -2   63.15    5.18
  -1  -3  -2   74.75    5.97
  -1  -3  -2   69.79    5.38
   1   3   2   79.89    6.11
   1   3   2   73.90    5.45
   1   3   2   67.58    5.69
  -2  -3  -2    0.90    1.36
  -2  -3  -2    0.19    1.50
  -2  -3  -2    0.23    1.34
   2   3   2    0.07    1.33
   2   3   2   -0.09    1.33
   2   3   2   -0.85    1.65
  -3  -3  -2  142.47    8.37
  -3  -3  -2  140.37    8.49
  -3  -3  -2  143.63    7.94
   3   3   2  133.98    8.06
   3   3   2  150.12    8.57
   3   3   2  146.38    8.54
  -4  -3  -2    0.00    1.24
  -4  -3  -2    0.23    1.29
  -4  -3  -2    0.35    1.62
   4   3   2   -0.26    1.26
   4   3   2   -0.11    1.13
   4   3   2    0.60    1.54
   5   3   2  688.65   33.60
  -6  -3  -2    0.28    1.42
  -6  -3  -2    0.26    1.05
  -6  -3  -2    0.79    2.43
   6   3   2   -0.50    1.74
   6   3   2   -0.87    2.13
   6   3   2    0.99    2.59
  -7  -3  -2  235.22   12.78
  -7  -3  -2  235.42   14.83
   7   3   2  233.09   15.27
   7   3   2  229.39   13.60
   7   3   2  214.22   14.17
  -8  -3  -2    1.16    2.12
  -8  -3  -2    0.67    3.10
   8   3   2    6.55    3.45
   8   3   2    0.51    2.55
   8   3   2   -1.55    2.97
  -9  -3  -2   62.14    6.22
  -9  -3  -2   91.60   15.23
  -9  -3  -2   70.22    9.80
   9   3   2   84.21    9.78
   9   3   2   49.33    8.42
   9   3   2   48.72    7.96
 -10  -3  -2   -0.19    2.59
 -10  -3  -2   10.58    5.38
 -10  -3  -2    1.31    4.19
  10   3   2    3.71    4.58
  10   3   2    4.06    4.12
  10   3   2    4.33    3.84
 -11  -3  -2   20.19    7.39
 -11  -3  -2   15.77    4.54
 -11  -3  -2   15.58    7.51
  11   3   2   24.88    7.83
  11   3   2   19.92    6.21
  11   3   2    9.02    5.98
 -12  -3  -2   -1.36    3.11
 -12  -3  -2   -7.66    4.31
 -12  -3  -2   -5.97    4.12
  12   3   2   -4.27    4.35
  12   3   2   -3.46    4.75
  12   3   2   -0.87    4.64
 -13  -3  -2   31.28   10.28
 -13  -3  -2   42.96    7.28
  13   3   2   40.81    9.98
  13   3   2   73.42   11.18
  13   3   2   59.60   11.08
 -14  -3  -2   -2.04    3.37
  14   3   2   10.97    6.91
  14   3   2   -5.39    5.10
  14   3   2    2.85    6.02
 -15  -3  -2   17.20    5.56
 -15  -3  -2   16.17    8.06
  15   3   2   10.39    8.01
  15   3   2    9.47    6.46
  15   3   2    9.79    7.33
 -16  -3  -2    1.94    5.73
 -16  -3  -2   -3.98    3.98
  16   3   2    7.87    8.00
  16   3   2    1.80    6.94
  16   3   2    1.24    6.47
 -17  -3  -2   27.93    8.28
  17   3   2   12.18    9.63
  17   3   2   38.87   11.53
 -18  -3  -2   -0.58    4.93
  18   3   2    4.97    7.60
  18   3   2    1.05    8.22
  16  -4  -2    7.82   10.91
  16  -4  -2   -1.04   12.93
 -16   4   2    3.08   10.49
 -16   4   2    1.36    6.74
  15  -4  -2   -4.22    6.94
  15  -4  -2    1.22    8.94
 -15   4   2   12.65    7.69
 -15   4   2    2.87    3.32
 -15   4   2   -6.64    8.02
  14  -4  -2   28.01   11.64
  14  -4  -2   28.40   11.11
 -14   4   2   22.80   12.18
  13  -4  -2    6.70    8.39
  13  -4  -2    1.24    6.73
  13  -4  -2   -4.87    6.75
 -13   4   2    7.01    7.10
 -13   4   2    3.04    4.34
 -13   4   2   -4.34    7.62
 -13   4   2    1.44    5.07
  12  -4  -2  814.06   51.49
  12  -4  -2  716.33   44.46
 -12   4   2  696.12   38.85
 -12   4   2  720.90   47.59
 -12   4   2  786.61   43.03
  11  -4  -2   -0.78    2.84
  11  -4  -2    5.94    6.81
  11  -4  -2    2.08    6.84
  11  -4  -2   -2.76    6.65
 -11   4   2    0.64    4.88
 -11   4   2   10.32    7.85
 -11   4   2    6.89    6.22
  10  -4  -2  631.95   33.20
  10  -4  -2  634.73   39.45
  10  -4  -2  621.49   37.94
  10  -4  -2  619.79   38.76
 -10   4   2  634.50   36.83
 -10   4   2  667.73   38.61
   9  -4  -2   -0.42    3.32
   9  -4  -2    1.03    5.15
   9  -4  -2    1.35    5.23
   9  -4  -2   -0.41    6.17
  -9   4   2   -1.02    4.95
  -9   4   2   -9.17    5.69
  -9   4   2   -3.99    4.03
  -9   4   2   -2.25    5.21
   8  -4  -2  133.95   13.11
   8  -4  -2  125.40   15.78
   8  -4  -2  109.37   10.37
   8  -4  -2  145.84   17.21
  -8   4   2  110.89   13.68
  -8   4   2  117.03   13.79
  -8   4   2  109.30   16.32
  -8   4   2  110.33   14.17
   7  -4  -2    1.25    4.55
   7  -4  -2   -2.21    3.01
   7  -4  -2   -5.94    4.31
  -7   4   2   -4.84    4.44
  -7   4   2    5.53    4.05
  -7   4   2    7.81    5.58
  -7   4   2   -8.38    2.87
   6  -4  -2   56.81    9.98
   6  -4  -2   64.65    8.44
   6  -4  -2   70.47   11.10
   6  -4  -2   51.25    9.10
  -6   4   2   49.57    9.21
  -6   4   2   60.91    9.38
  -6   4   2   52.11    8.46
  -6   4   2   46.93    8.65
   5  -4  -2   -4.20    2.33
   5  -4  -2    0.93    3.58
   5  -4  -2    3.22    4.60
   5  -4  -2   -3.83    3.01
  -5   4   2   -0.09    3.71
  -5   4   2   -2.92    2.85
  -5   4   2    1.19    3.64
  -5   4   2   -5.83    2.33
   4  -4  -2  731.32   37.48
   4  -4  -2  745.05   38.90
  -4   4   2  772.43   38.36
  -4   4   2  770.78   38.62
   3  -4  -2   -2.13    2.43
   3  -4  -2   -0.59    2.73
   3  -4  -2   -2.29    2.50
   3  -4  -2    0.02    2.30
  -3   4   2    1.08    2.63
  -3   4   2    0.39    2.89
  -3   4   2    0.21    2.48
  -3   4   2    1.18    2.86
   2  -4  -2  125.51   10.08
   2  -4  -2  153.06   10.53
   2  -4  -2  131.83   10.48
   2  -4  -2  115.79    9.52
  -2   4   2  126.24    9.87
  -2   4   2  147.87   10.33
  -2   4   2  113.57    9.80
  -2   4   2  135.02   10.53
   1  -4  -2    2.80    2.58
   1  -4  -2    2.63    3.11
   1  -4  -2    1.09    2.32
   1  -4  -2    4.45    2.81
  -1   4   2   -0.89    2.09
  -1   4   2    0.18    2.93
  -1   4   2    1.89    2.44
  -1   4   2   -0.25    2.35
   0  -4  -2 5429.66  249.34
   0   4   2 5688.10  249.82
  -1  -4  -2   -0.20    1.84
  -1  -4  -2    1.10    1.84
  -1  -4  -2   -1.62    1.96
   1   4   2   -0.58    1.66
   1   4   2    1.17    2.20
   1   4   2    0.96    2.22
  -2  -4  -2  776.61   36.82
  -3  -4  -2    1.91    1.85
  -3  -4  -2    1.29    1.42
  -3  -4  -2    1.00    1.42
   3   4   2   -1.75    1.26
   3   4   2   -1.78    1.34
   3   4   2    2.47    1.69
  -4  -4  -2 1658.69   80.91
  -5  -4  -2   -0.23    1.71
  -5  -4  -2    0.42    1.57
   5   4   2    1.13    1.63
   5   4   2   -2.20    1.61
   5   4   2    2.34    1.53
   5   4   2    0.19    2.30
  -6  -4  -2  307.11   15.40
  -6  -4  -2  269.96   17.46
  -6  -4  -2  323.32   16.83
   6   4   2  325.09   15.10
   6   4   2  306.26   18.37
   6   4   2  323.83   16.47
   6   4   2  312.01   17.05
  -7  -4  -2   -0.46    2.44
  -7  -4  -2   -0.24    1.70
  -7  -4  -2   -0.42    0.93
   7   4   2   -1.19    2.46
   7   4   2   -1.34    1.99
   7   4   2   -8.62    3.30
  -8  -4  -2   30.43    6.03
  -8  -4  -2   50.79    5.47
   8   4   2   47.45    7.03
   8   4   2   56.60    9.16
   8   4   2   58.88    7.06
  -9  -4  -2    1.49    3.55
  -9  -4  -2   -1.17    2.06
   9   4   2    0.23    3.30
   9   4   2   -5.42    3.03
   9   4   2    1.28    3.50
 -10  -4  -2  150.05   13.05
 -10  -4  -2  173.89   10.63
  10   4   2  172.38   13.67
  10   4   2  136.14   13.54
  10   4   2  150.26   12.13
 -11  -4  -2    1.02    2.46
 -11  -4  -2   -3.66    4.09
  11   4   2    1.44    4.43
  11   4   2    0.68    3.93
  11   4   2   -7.09    5.25
 -12  -4  -2   50.71    9.00
 -12  -4  -2   49.56    6.73
  12   4   2   56.58    9.84
  12   4   2   53.53    9.96
  12   4   2   60.52   11.20
 -13  -4  -2    1.22    2.99
  13   4   2    3.15    5.30
  13   4   2   -0.91    4.48
  13   4   2    1.90    5.40
 -14  -4  -2   10.49    4.30
  14   4   2   10.62    7.67
  14   4   2   11.91    7.84
  14   4   2   10.24    6.67
 -15  -4  -2   -1.23    3.06
  15   4   2    3.39    6.31
  15   4   2   -0.59    5.46
  15   4   2    6.24    7.20
 -16  -4  -2   45.45    6.52
  16   4   2   36.41   10.36
  16   4   2   47.96   11.54
  16   4   2   31.13   10.36
 -17  -4  -2   -0.76    2.74
  17   4   2    7.59    7.31
  17   4   2    1.54    6.81
 -18  -4  -2    0.09    2.53
 -18  -4  -2   -1.89    3.35
  18   4   2   -0.24    6.46
  18   4   2   -2.24    6.32
  16  -5  -2    0.94   14.86
  16  -5  -2    0.31    7.31
 -16   5   2   12.36   10.79
  15  -5  -2   32.66   13.14
  15  -5  -2   55.32   14.69
 -15   5   2   45.16   15.74
 -15   5   2   64.58   12.03
 -15   5   2   54.92    8.47
  14  -5  -2    7.94    8.93
  14  -5  -2   -8.06    6.12
 -14   5   2    2.72    4.90
 -14   5   2    0.40    9.13
 -14   5   2    4.26    4.37
  13  -5  -2   17.66   10.56
  13  -5  -2   33.80   13.14
  13  -5  -2   49.65   13.34
 -13   5   2   44.53   13.74
 -13   5   2   17.38   11.42
 -13   5   2   30.84    8.36
  12  -5  -2   -5.54    5.21
  12  -5  -2   -3.72    6.43
  12  -5  -2   -1.56    2.85
  12  -5  -2  -11.89    6.16
 -12   5   2   -1.05    8.32
 -12   5   2    6.97    6.08
 -12   5   2    2.61    5.94
 -12   5   2    4.34    5.53
  11  -5  -2  256.51   21.95
  11  -5  -2  213.11   21.75
  11  -5  -2  225.33   21.92
  11  -5  -2  219.12   16.16
 -11   5   2  239.09   20.86
 -11   5   2  223.66   19.01
 -11   5   2  259.81   20.85
  10  -5  -2   -7.80    5.61
  10  -5  -2    0.80    6.93
  10  -5  -2    1.36    3.55
  10  -5  -2   -1.83    6.19
 -10   5   2   -2.94    4.70
 -10   5   2   -5.19    4.37
 -10   5   2   -5.60    5.00
   9  -5  -2   18.82    5.85
   9  -5  -2   33.52   10.39
   9  -5  -2    2.40    6.15
   9  -5  -2   20.36    8.94
  -9   5   2   16.66    9.37
  -9   5   2   26.50    8.52
  -9   5   2   17.41    8.49
  -9   5   2    9.75    6.60
   8  -5  -2   -5.82    4.33
   8  -5  -2   -6.88    3.23
   8  -5  -2    1.06    5.27
   8  -5  -2    0.31    5.86
  -8   5   2   -7.98    2.73
  -8   5   2   -2.25    4.47
  -8   5   2    2.84    4.94
  -8   5   2   -1.86    4.81
   7  -5  -2 1559.66   73.48
   7  -5  -2 1457.81   69.48
  -7   5   2 1479.23   73.51
  -7   5   2 1501.64   71.83
  -7   5   2 1357.18   70.89
  -6   5   2  223.20   17.16
  -5   5   2   30.84    6.53
   4  -5  -2   -0.04    3.38
   4  -5  -2   -0.10    4.09
   4  -5  -2    4.51    3.82
  -4   5   2   -0.65    3.23
  -4   5   2    1.02    3.96
  -4   5   2   -0.91    3.25
   3  -5  -2  599.07   30.94
   3  -5  -2  603.27   30.95
   3  -5  -2  520.05   30.68
   3  -5  -2  607.10   31.45
  -3   5   2  608.96   31.00
  -3   5   2  607.48   31.44
  -3   5   2  567.87   31.06
  -3   5   2  531.40   30.64
   2  -5  -2   -0.78    2.63
   2  -5  -2   -0.79    2.42
   2  -5  -2   -4.10    2.10
   2  -5  -2    3.08    3.09
  -2   5   2   -1.97    2.25
  -2   5   2   -0.24    2.43
  -2   5   2   -0.30    2.36
  -2   5   2    0.68    2.80
  -1   5   2  277.90   17.34
  -1   5   2  325.97   18.10
  -1   5   2  238.15   16.66
  -1   5   2  314.20   17.23
   0  -5  -2   -2.06    2.24
   0  -5  -2    1.08    2.86
   0  -5  -2   -1.62    2.11
   0   5   2    2.61    2.86
   0   5   2    0.54    2.20
   0   5   2   -2.31    2.88
  -1  -5  -2  950.91   58.48
   1   5   2 1102.12   57.23
  -2  -5  -2    1.08    2.14
  -2  -5  -2    1.31    1.76
  -2  -5  -2    0.58    1.44
   2   5   2    3.12    2.07
   2   5   2    3.81    2.11
  -3  -5  -2 3539.81  159.01
   3   5   2 3438.65  158.83
  -4  -5  -2    4.37    2.42
  -4  -5  -2    6.60    1.78
  -4  -5  -2    2.06    1.61
   4   5   2   -0.26    1.57
   4   5   2    0.91    1.92
   4   5   2   -0.05    1.61
  -5  -5  -2 3867.28  174.41
  -5  -5  -2 3765.85  173.84
  -6  -5  -2    0.08    1.90
  -6  -5  -2   -1.61    1.62
   6   5   2   -0.48    2.20
   6   5   2    2.21    2.13
   6   5   2   -0.11    1.76
   6   5   2   -0.16    2.83
  -7  -5  -2  560.40   25.55
  -7  -5  -2  541.88   26.13
   7   5   2  533.23   25.35
   7   5   2  540.82   27.55
   7   5   2  549.77   29.64
   7   5   2  563.50   26.92
  -8  -5  -2    1.21    2.74
  -8  -5  -2   12.71    2.53
   8   5   2    3.56    3.62
   8   5   2    5.22    3.14
   8   5   2    3.36    2.64
  -9  -5  -2  305.56   16.68
  -9  -5  -2  302.32   14.96
   9   5   2  276.17   19.36
   9   5   2  277.34   16.96
   9   5   2  281.78   17.96
 -10  -5  -2    2.04    3.14
 -10  -5  -2   -1.34    1.91
  10   5   2   -6.48    3.63
  10   5   2    2.83    3.38
  10   5   2   -3.54    3.47
 -11  -5  -2  371.34   19.08
[truncated: 2,269,713 more chars]
